# Supplementary material for: Comprehensive genetic analysis of pediatric germ cell tumors identifies potential drug targets
Source: Commun Biol. 2020 Sep 30;3:544. doi: 10.1038/s42003-020-01267-8 (PMC7528104; doi:10.1038/s42003-020-01267-8)
Supplement: Supplementary file 3 — Supplementary Data 1–12 [file 42003_2020_1267_MOESM3_ESM.xlsx]

## Sheet: Supplementary Table 1
Supplementary Table 1 Patient characteristics of 51 GCT samples.
Sample ID	Histology (main subtype)	Primary lesion	Sex	Age of onset	Outcome	Methy	WTS	SNP array	Target capture	Type
GCT_001	Immature teratoma	Retroperitoneum	Female	3 months	Alive	Done	Done	Done	Done	I
GCT_002	Immature teratoma	Ovary	Female	11 years	Alive	Done	Done	Done	Done	II
GCT_003	Dysgerminoma	Ovary	Female	19 years	Alive	Done	Done	Done	Done	II
GCT_004	Immature teratoma	Retroperitoneum	Female	8 months	Alive	Done	Done	Done	Done	I
GCT_005	Mixed germ cell tumor (mature teratoma)	Ovary	Female	9 years	Alive	Done	Done	Done	Done	II
GCT_006	Yolk sac tumor	Mediastinum	Male	18 years	Relapse/Alive	Done	Done	Done	Done	II
GCT_007	Yolk sac tumor	Sacrococcygeal	Female	2 years	Alive	Done	Done	Done	Done	I
GCT_008	Immature teratoma	Ovary	Female	10 years	Alive	Done	Done	Done	Done	II
GCT_009	Yolk sac tumor	Ovary	Female	10 years	Alive	Done	Done	Done	Done	II
GCT_010	Yolk sac tumor	Testis	Male	6 months	Alive	Done	Done	Done	Done	I
GCT_011	Yolk sac tumor	Sacrococcygeal	Female	1 year	Alive	Done	Done	Done	Done	I
GCT_012	Dysgerminoma	Ovary	Female	5 years	Alive	Done	N/A	Done	Done	II
GCT_013	Dysgerminoma	Ovary	Female	12 years	Alive	Done	Done	Done	Done	II
GCT_014	Mixed germ cell tumor (immature teratoma)	Ovary	Female	8 years	Alive	Done	Done	Done	Done	II
GCT_015	Yolk sac tumor	Testis	Male	2 years	Alive	Done	Done	Done	Done	I
GCT_016	Dysgerminoma	Ovary	Female	13 years	Alive	Done	Done	Done	Done	II
GCT_017	Yolk sac tumor	Testis	Male	9 months	Alive	Done	Done	Done	Done	I
GCT_018	Yolk sac tumor	Testis	Male	1 year	Alive	Done	Done	Done	Done	I
GCT_019	Mixed germ cell tumor (embryonal carcinoma)	Testis	Male	3 months	Alive	Done	Done	Done	Done	I
GCT_020	Dysgerminoma	Ovary	Female	11 years	Alive	Done	Done	Done	Done	II
GCT_021	Yolk sac tumor	Sacrococcygeal	Female	1 year	Alive	Done	Done	Done	Done	I
GCT_022	Yolk sac tumor	Mediastinum	Male	13 years	Alive	Done	Done	Done	Done	II
GCT_023	Teratoma	Retroperitoneum	Female	4 months	Alive	Done	Done	Done	Done	I
GCT_024	Teratoma	Ovary	Female	9 years	Alive	Done	N/A	Done	Done	II
GCT_025	Yolk sac tumor	Testis	Male	1 year	Alive	Done	Done	Done	Done	I
GCT_026	Yolk sac tumor	Testis	Male	1 year	Alive	Done	Done	Done	Done	I
GCT_027	Yolk sac tumor	Sacrococcygeal	Female	1 year	Alive	Done	Done	Done	Done	I
GCT_028	Yolk sac tumor	Testis	Male	1 year	Alive	Done	Done	Done	Done	I
GCT_029	Yolk sac tumor	Testis	Male	7 months	Alive	Done	Done	Done	Done	I
GCT_030	Yolk sac tumor	Testis	Male	1 year	Alive	Done	Done	Done	Done	I
GCT_031	Mixed germ cell tumor (mature teratoma)	Mediastinum	Female	1 year	Alive	Done	Done	Done	Done	II
GCT_032	Dysgerminoma	Ovary	Female	14 years	Alive	Done	Done	Done	Done	II
GCT_033	Embryonal carcinoma	Testis	Male	18 years	Relapse/Dead	Done	Done	Done	Done	II
GCT_034	Embryonal carcinoma	Testis	Male	17 years	Relapse/Dead	Done	Done	Done	Done	II
GCT_035	Mixed germ cell tumor (embryonal carcinoma)	Ovary	Female	16 years	Alive	Done	Done	Done	Done	II
GCT_036	Mixed germ cell tumor (immature teratoma)	Mediastinum	Male	13 years	Alive	Done	Done	Done	Done	II
GCT_037	Teratoma	Mediastinum	Male	4 months	Alive	Done	Done	Done	Done	II
GCT_038	Yolk sac tumor	Mediastinum	Male	2 years	Alive	Done	Done	Done	Done	II
GCT_039	Yolk sac tumor	Testis	Male	2 months	Alive	Done	Done	Done	Done	I
GCT_040	Yolk sac tumor	Ovary	Female	7 years	Alive	Done	Done	Done	Done	II
GCT_041	Yolk sac tumor	Mediastinum	Male	13 years	Alive	Done	Done	Done	Done	II
GCT_042	Yolk sac tumor	Ovary	Female	13 years	Alive	Done	Done	Done	Done	II
GCT_043	Yolk sac tumor	Sacrococcygeal	Female	1 year	Alive	Done	Done	Done	Done	I
GCT_044	Yolk sac tumor	Testis	Male	1 year	Alive	Done	Done	Done	Done	I
GCT_045	Yolk sac tumor	Testis	Male	2 years	Alive	Done	Done	Done	Done	I
GCT_046	Yolk sac tumor	Testis	Male	1 year	Alive	Done	Done	Done	Done	I
GCT_047	Yolk sac tumor	Testis	Male	10 months	Alive	Done	Done	Done	Done	I
GCT_048	Yolk sac tumor	Testis	Male	1 year	Alive	Done	Done	Done	Done	I
GCT_049	Yolk sac tumor	Sacrococcygeal	Male	1 year	Alive	Done	Done	Done	Done	I
GCT_050	Yolk sac tumor	Ovary	Female	10 years	Alive	Done	Done	Done	Done	II
GCT_051	Yolk sac tumor	Testis	Male	6 months	Alive	Done	Done	Done	Done	I

## Sheet: Supplementary Table 2
Supplementary Table 2 Probes of first methylation clustering.
Probes	Reference genome	Chromosome	Position	Gene symbol	Accession number	Group	CpG sites
cg17573813	GRCh37	3	61237223	FHIT;FHIT	NM_002012;NM_001166243	TSS200;TSS200	Island
cg19969624	GRCh37	13	95954210	ABCC4;ABCC4;ABCC4;ABCC4	NM_001105515;NM_001301830;NM_005845;NM_001301829	TSS1500;TSS1500;TSS1500;TSS1500	Island
cg16112880	GRCh37	1	201123745	TMEM9	NM_016456	TSS200	Island
cg25441771	GRCh37	3	182816738	MCCC1	NM_020166	Body	N_Shore
cg19950474	GRCh37	5	43040438	C5orf39;C5orf39	NM_001014279;NM_001014279	5'UTR;1stExon	Island
cg19311470	GRCh37	4	39460490	RPL9;RPL9;LIAS;LIAS	NM_001024921;NM_000661;NM_006859;NM_194451	TSS1500;5'UTR;TSS200;TSS200	Island
cg22885278	GRCh37	5	43007847
cg08334310	GRCh37	6	28555337	SCAND3	NM_052923	TSS1500	S_Shore
cg07691531	GRCh37	8	144660659	NAPRT1	NM_145201	TSS200	S_Shore
cg05879498	GRCh37	6	28554774	SCAND3;SCAND3	NM_052923;NM_052923	1stExon;5'UTR	N_Shore
cg27136241	GRCh37	6	28555216	SCAND3	NM_052923	TSS200	S_Shore
cg07160574	GRCh37	6	28555230	SCAND3	NM_052923	TSS200	S_Shore
cg11414709	GRCh37	6	28555055	SCAND3;SCAND3	NM_052923;NM_052923	1stExon;5'UTR	Island
cg12801987	GRCh37	16	89753167	CDK10;CDK10;CDK10;CDK10;CDK10;CDK10	NM_052988;NM_052987;NM_001160367;NM_001098533;NR_027703;NR_027702	1stExon;5'UTR;5'UTR;5'UTR;Body;Body	Island
cg17467873	GRCh37	5	10307544	CMBL	NM_138809	5'UTR	Island
cg23166970	GRCh37	3	182817578	MCCC1	NM_020166	TSS1500	S_Shore
cg15387132	GRCh37	6	26044204	HIST1H2BB;HIST1H3C	NM_021062;NM_003531	TSS1500;TSS1500	Island
cg16250461	GRCh37	6	30227360	HLA-L	NR_027822	Body	Island
cg15994026	GRCh37	4	15780306	CD38	NM_001775	Body	Island
cg13316191	GRCh37	7	21985884	CDCA7L;CDCA7L;CDCA7L	NM_001127370;NM_018719;NM_001127371	TSS1500;TSS1500;TSS1500	S_Shore
cg03453612	GRCh37	9	135645037	AK8	NM_152572	Body	N_Shore
cg07701237	GRCh37	6	26044220	HIST1H2BB;HIST1H3C	NM_021062;NM_003531	TSS1500;TSS1500	Island
cg02688760	GRCh37	1	182573731	RGS16	NM_002928	TSS200	Island
cg26043257	GRCh37	4	15780238	CD38	NM_001775	1stExon	Island
cg13932362	GRCh37	1	109656277	KIAA1324;C1orf194	NM_020775;NM_001122961	TSS1500;1stExon	Island
cg06816106	GRCh37	2	29033352	SPDYA;SPDYA	NM_182756;NM_001142634	TSS1500;TSS1500	Island
cg11108751	GRCh37	5	10307688	CMBL	NM_138809	5'UTR	Island
cg20093476	GRCh37	2	29033286	SPDYA;SPDYA	NM_001142634;NM_182756	TSS1500;TSS1500	N_Shore
cg10638439	GRCh37	6	31371271	MICA	NM_000247	TSS200	Island
cg10663017	GRCh37	1	159750305	DUSP23	NM_017823	TSS1500	N_Shore
cg13244592	GRCh37	8	101158264	FBXO43;FBXO43	NM_001029860;NM_001077528	TSS200;TSS200	S_Shore
cg09396895	GRCh37	7	25021067	OSBPL3;OSBPL3;OSBPL3;OSBPL3	NM_145321;NM_015550;NM_145320;NM_145322	TSS1500;TSS1500;TSS1500;TSS1500	Island
cg01449141	GRCh37	6	28554801	SCAND3;SCAND3	NM_052923;NM_052923	1stExon;5'UTR	N_Shore
cg07636178	GRCh37	6	26045534	HIST1H3C	NM_003531	TSS200	N_Shore
cg03257341	GRCh37	12	49375499	WNT1	NM_005430	3'UTR	Island
cg20099340	GRCh37	1	150255040	CIART;CIART;CIART;CIART;CIART;CIART	NM_001300841;NM_144697;NM_001300838;NM_001300839;NM_001300840;NM_144697	TSS200;5'UTR;5'UTR;5'UTR;5'UTR;1stExon	S_Shore
cg23367913	GRCh37	9	5437889	PLGRKT;PLGRKT	NM_018465;NM_018465	5'UTR;1stExon	Island
cg23433889	GRCh37	21	26934455	MIR155HG	NR_001458	TSS200	Island
cg11487705	GRCh37	5	41870746	OXCT1;OXCT1	NM_000436;NM_000436	1stExon;5'UTR	Island
cg02827714	GRCh37	6	31240045	HLA-C	NM_002117	TSS200	Island
cg00631329	GRCh37	6	26305371
cg13181052	GRCh37	1	40420675	MFSD2A;MFSD2A	NM_032793;NM_001136493	TSS200;TSS200	Island
cg00793795	GRCh37	8	101158188	FBXO43;FBXO43	NM_001029860;NM_001077528	TSS200;TSS200	Island
cg10245048	GRCh37	8	23082569	TNFRSF10A	NM_003844	1stExon	Island
cg09158749	GRCh37	13	36872310	CCDC169;CCDC169;CCDC169;CCDC169;CCDC169;CCDC169;CCDC169-SOHLH2;CCDC169	NM_001144986;NM_001144985;NM_001144984;NM_001144983;NM_001144982;NM_001144981;NM_001198910;NM_001198908	TSS1500;TSS1500;TSS1500;TSS1500;TSS1500;TSS1500;TSS1500;TSS1500	S_Shore
cg10293093	GRCh37	6	28984674				Island
cg13740840	GRCh37	3	44903191	TMEM42;MIR564	NM_144638;NR_030290	TSS1500;TSS200	Island
cg10911865	GRCh37	3	44903235	MIR564;TMEM42	NR_030290;NM_144638	TSS200;TSS200	Island
cg14402472	GRCh37	6	29691165	HLA-F;HLA-F;HLA-F;HLA-F;HLA-F;HLA-F	NM_018950;NM_001098478;NM_001098479;NM_018950;NM_001098479;NM_001098478	1stExon;5'UTR;1stExon;5'UTR;5'UTR;1stExon	Island
cg12044123	GRCh37	6	28554864	SCAND3;SCAND3	NM_052923;NM_052923	1stExon;5'UTR	Island
cg13459798	GRCh37	6	26045645	HIST1H3C	NM_003531	1stExon	Island
cg18249625	GRCh37	8	23082420	TNFRSF10A	NM_003844	1stExon	Island
cg01765077	GRCh37	12	122356316	WDR66	NM_144668	TSS200	Island
cg23164681	GRCh37	6	30227373	HLA-L	NR_027822	Body	Island
cg18326657	GRCh37	6	30227729	HLA-L	NR_027822	Body	Island
cg05927068	GRCh37	1	151882406	THEM4	NM_053055	TSS1500	Island
cg25494480	GRCh37	6	45387917	RUNX2;RUNX2	NM_001015051;NM_001024630	Body;Body	Island
cg11242303	GRCh37	1	67773725	IL12RB2	NM_001559	5'UTR	Island
cg01027397	GRCh37	6	28554788	SCAND3;SCAND3	NM_052923;NM_052923	1stExon;5'UTR	N_Shore
cg04311496	GRCh37	1	67773719	IL12RB2	NM_001559	5'UTR	Island
cg15991072	GRCh37	1	67773404	IL12RB2;IL12RB2	NM_001559;NM_001559	5'UTR;1stExon	Island
cg02608019	GRCh37	9	93564028	SYK;SYK;SYK;SYK;SYK	NR_024156;NM_001135052;NM_003177;NM_001135052;NM_003177	TSS200;5'UTR;5'UTR;1stExon;1stExon	Island
cg01036173	GRCh37	9	5437898	C9orf46	NM_018465	TSS200	Island
cg03344955	GRCh37	3	182817626	MCCC1	NM_020166	TSS1500	S_Shore
cg23231729	GRCh37	1	151882143	THEM4	NM_053055	TSS200	Island
cg18011143	GRCh37	16	4524523	NMRAL1;NMRAL1;NMRAL1;NMRAL1;NMRAL1;HMOX2	NM_001305142;NM_001305141;NM_020677;NM_001305141;NM_001305142;NM_001127206	5'UTR;5'UTR;5'UTR;1stExon;1stExon;TSS200	Island
cg04249706	GRCh37	10	11206772	CUGBP2;CUGBP2;CUGBP2;CUGBP2	NM_006561;NM_001083591;NM_001025077;NM_001025076	Body;TSS1500;Body;TSS1500	N_Shore
cg13517567	GRCh37	7	99517196	TRIM4;TRIM4	NM_033017;NM_033091	TSS200;TSS200	Island
cg16977637	GRCh37	1	109203906	HENMT1;HENMT1;HENMT1	NM_144584;NM_001102592;NM_144584	5'UTR;TSS200;1stExon	Island
cg05321398	GRCh37	3	49027063	P4HTM;P4HTM	NM_177939;NM_177938	TSS1500;TSS1500	N_Shore
cg15622672	GRCh37	5	43008217
cg17896947	GRCh37	8	101158282	FBXO43;FBXO43	NM_001029860;NM_001077528	TSS1500;TSS1500	S_Shore
cg10791911	GRCh37	19	18118800	ARRDC2;ARRDC2	NM_001025604;NM_015683	Body;TSS200	Island
cg26086271	GRCh37	15	41913343				Island
cg06979393	GRCh37	5	132082824	CCNI2;CCNI2;CCNI2	NM_001287253;NM_001287252;NM_001039780	TSS1500;TSS1500;TSS1500	N_Shore
cg20803547	GRCh37	1	67773440	IL12RB2;IL12RB2	NM_001559;NM_001559	5'UTR;1stExon	Island
cg12191938	GRCh37	10	88730946	AGAP11	NM_133447	5'UTR	Island
cg11313765	GRCh37	22	42896459	SERHL	NR_027786	TSS200	N_Shore
cg22138998	GRCh37	12	120903935	SFRS9	NM_003769	Body	N_Shelf
cg14924567	GRCh37	1	109203837	HENMT1;HENMT1;HENMT1	NM_144584;NM_001102592;NM_144584	5'UTR;TSS200;1stExon	Island
cg03450370	GRCh37	3	36986589	TRANK1	NM_014831	TSS200	Island
cg15015757	GRCh37	5	43043140	LOC153684	NR_015447	Body	Island
cg27275352	GRCh37	19	19652066	CILP2	NM_153221	Body	S_Shore
cg00383909	GRCh37	3	49044727	WDR6;WDR6	NM_018031;NM_018031	1stExon;5'UTR	Island
cg23024411	GRCh37	21	38592865	DSCR9	NR_026719	Body	N_Shore
cg24540521	GRCh37	1	151882287	THEM4	NM_053055	TSS200	Island
cg07634101	GRCh37	3	182816873	MCCC1	NM_020166	Body	Island
cg00858855	GRCh37	6	28554964	SCAND3;SCAND3	NM_052923;NM_052923	1stExon;5'UTR	Island
cg03501633	GRCh37	16	89753195	CDK10;CDK10;CDK10;CDK10;CDK10;CDK10	NM_001098533;NR_027702;NR_027703;NM_001160367;NM_052988;NM_052987	5'UTR;Body;Body;5'UTR;1stExon;5'UTR	Island
cg17432453	GRCh37	6	26045532	HIST1H3C	NM_003531	TSS200	N_Shore
cg24485957	GRCh37	6	28956565				Island
cg07702554	GRCh37	3	49044783	WDR6	NM_018031	1stExon	Island
cg03894174	GRCh37	5	42992998				N_Shore
cg14470398	GRCh37	4	657536	PDE6B;PDE6B;PDE6B	NM_000283;NM_001145291;NM_001145292	Body;Body;Body	Island
cg03399477	GRCh37	5	49737242	EMB	NM_198449	TSS200	Island
cg09357740	GRCh37	14	21131543
cg03209812	GRCh37	5	43008306
cg18747378	GRCh37	6	31239247	HLA-C	NM_002117	Body	Island
cg16517523	GRCh37	19	42927074	LIPE	NM_005357	Body	N_Shore
cg04132146	GRCh37	6	87862158				Island
cg20691507	GRCh37	6	28956683				S_Shore
cg22266470	GRCh37	19	51014659	JOSD2	NM_138334	TSS1500	Island
cg11765438	GRCh37	10	22726060				Island
cg16027376	GRCh37	8	144653975	C8orf73	NM_001100878	Body	Island
cg17222164	GRCh37	17	43339476	LOC100133991;LOC100133991;C17orf46;C17orf46	NR_024434;NR_024435;NM_152343;NM_152343	Body;TSS200;1stExon;5'UTR	Island
cg13373406	GRCh37	5	151150340	G3BP1;G3BP1	NM_198395;NM_005754	TSS1500;TSS1500	Island
cg10259735	GRCh37	3	49314633	USP4;USP4;C3orf62	NM_003363;NM_199443;NM_198562	3'UTR;3'UTR;TSS200	Island
cg00796364	GRCh37	16	89753572	CDK10;CDK10;CDK10;CDK10;CDK10;CDK10	NM_001098533;NR_027702;NR_027703;NM_001160367;NM_052988;NM_052987	5'UTR;Body;Body;5'UTR;Body;5'UTR	Island
cg09742170	GRCh37	7	25021208	OSBPL3;OSBPL3;OSBPL3;OSBPL3	NM_145321;NM_015550;NM_145320;NM_145322	TSS1500;TSS1500;TSS1500;TSS1500	Island
cg07758574	GRCh37	3	49314370	C3orf62;C3orf62	NM_198562;NM_198562	1stExon;5'UTR	N_Shore
cg26908611	GRCh37	1	40421002	MFSD2A;MFSD2A	NM_032793;NM_001136493	1stExon;1stExon	Island
cg23727983	GRCh37	11	125774082	DDX25;PUS3	NM_013264;NM_031307	TSS200;TSS1500	N_Shore
cg09784307	GRCh37	15	75248768	RPP25	NM_017793	1stExon	Island
cg06197482	GRCh37	19	13107252	NFIX	NM_002501	Body	Island
cg11870261	GRCh37	3	36986679	TRANK1	NM_014831	TSS200	Island
cg10360323	GRCh37	17	41437877				N_Shore
cg26335602	GRCh37	6	28129616	ZNF389	NM_001145129	5'UTR
cg10393598	GRCh37	6	87862264				Island
cg05249988	GRCh37	19	58951684	ZNF132	NM_003433	TSS200	Island
cg22152796	GRCh37	12	57869941	ARHGAP9;ARHGAP9;ARHGAP9	NM_032496;NM_001080156;NM_001080157	Body;Body;Body	Island
cg09036507	GRCh37	5	43043117	LOC153684;LOC648987	NR_015447;NR_104651	Body;Body	Island
cg24649856	GRCh37	1	159750586	DUSP23	NM_017823	TSS200	Island
cg23712359	GRCh37	10	31609905	ZEB1;ZEB1;ZEB1;ZEB1;ZEB1	NM_001128128;NR_024286;NM_030751;NR_024287;NR_024285	TSS200;Body;Body;Body;Body	Island
cg00076195	GRCh37	5	140892677				N_Shore
cg06646969	GRCh37	6	31325058	HLA-B	NM_005514	TSS200	Island
cg07713411	GRCh37	15	41914347				Island
cg00994643	GRCh37	8	23082826	TNFRSF10A	NM_003844	TSS200	Island
cg11882252	GRCh37	5	10307634	CMBL	NM_138809	5'UTR	Island
cg17545346	GRCh37	6	28956609				S_Shore
cg04199943	GRCh37	6	30227732	HLA-L	NR_027822	Body	Island
cg01756288	GRCh37	3	36986532	TRANK1;TRANK1	NM_014831;NM_014831	1stExon;5'UTR	Island
cg00250422	GRCh37	15	28352347				Island
cg11284811	GRCh37	1	109203856	HENMT1;HENMT1;HENMT1	NM_144584;NM_001102592;NM_144584	5'UTR;TSS200;1stExon	Island
cg19498237	GRCh37	3	49314655	USP4;USP4;C3orf62	NM_003363;NM_199443;NM_198562	3'UTR;3'UTR;TSS200	Island
cg02294020	GRCh37	4	658058	PDE6B;PDE6B;PDE6B	NM_000283;NM_001145291;NM_001145292	Body;Body;Body	Island
cg09764408	GRCh37	6	28555175	SCAND3	NM_052923	TSS200	S_Shore
cg15248132	GRCh37	19	33182730	NUDT19	NM_001105570	TSS200	Island
cg06163735	GRCh37	3	36986154	TRANK1	NM_014831	Body	Island
cg06241292	GRCh37	3	49314636	USP4;USP4;C3orf62	NM_003363;NM_199443;NM_198562	3'UTR;3'UTR;TSS200	Island
cg02813207	GRCh37	1	151882521	THEM4	NM_053055	TSS200	S_Shore
cg20092356	GRCh37	7	25021343				Island
cg06686826	GRCh37	3	36985996	TRANK1	NM_014831	Body	Island
cg04474007	GRCh37	19	52207269	NCRNA00085	NR_024330	Body	Island
cg07976644	GRCh37	1	55266932	TTC22;TTC22;TTC22;TTC22	NM_001114108;NM_001114108;NM_017904;NM_017904	1stExon;5'UTR;1stExon;5'UTR	Island
cg09835675	GRCh37	16	30546404	ZNF747	NM_023931	TSS1500	Island
cg01749347	GRCh37	7	100230985	TFR2	NM_003227	Body	Island
cg03851143	GRCh37	6	29691250	HLA-F;HLA-F;HLA-F	NM_018950;NM_001098479;NM_001098478	1stExon;1stExon;1stExon	Island
cg08905652	GRCh37	6	74161099	C6orf150	NM_138441	Body	Island
cg10326673	GRCh37	2	30669757	LCLAT1;LCLAT1;LCLAT1;LCLAT1	NM_001002257;NM_001304445;NM_182551;NM_001304446	TSS1500;TSS1500;TSS1500;TSS1500	N_Shore
cg13337047	GRCh37	19	57683843				Island
cg17725123	GRCh37	22	42896500	SERHL	NR_027786	TSS200	N_Shore
cg15924985	GRCh37	15	41913566				Island
cg02282626	GRCh37	6	30227363	HLA-L	NR_027822	Body	Island
cg19085712	GRCh37	6	28555067	SCAND3;SCAND3	NM_052923;NM_052923	1stExon;5'UTR	Island
cg23569156	GRCh37	3	44903228	MIR564;TMEM42	NR_030290;NM_144638	TSS200;TSS200	Island
cg09695735	GRCh37	17	58498977	C17orf64	NM_181707	TSS1500	Island
cg25189074	GRCh37	3	44903188	TMEM42;MIR564	NM_144638;NR_030290	TSS1500;TSS200	Island
cg07187103	GRCh37	11	18415850	LDHA;LDHA;LDHA;LDHA;LDHA	NM_001165415;NM_005566;NR_028500;NM_001135239;NM_001165416	TSS200;TSS200;TSS200;TSS200;TSS200	N_Shore
cg17514757	GRCh37	6	29720651				Island
cg26349976	GRCh37	18	21719433	CABYR;CABYR;CABYR;CABYR;CABYR;CABYR	NM_153768;NM_153770;NM_138643;NM_153769;NM_138644;NM_012189	5'UTR;5'UTR;5'UTR;5'UTR;TSS200;5'UTR	Island
cg15652532	GRCh37	2	30669759	LCLAT1;LCLAT1	NM_182551;NM_001002257	TSS1500;TSS1500	N_Shore
cg25884488	GRCh37	4	153601388	TMEM154	NM_152680	TSS200
cg12910494	GRCh37	6	150262965	ULBP2	NM_025217	TSS200	Island
cg24308654	GRCh37	4	48908619	OCIAD2;OCIAD2	NM_152398;NM_001014446	5'UTR;5'UTR	Island
cg08085267	GRCh37	17	45401833	C17orf57	NM_152347	5'UTR	S_Shore
cg00611901	GRCh37	6	31371526	MICA	NM_000247	Body	Island
cg01335685	GRCh37	10	22726610				Island
cg10349828	GRCh37	19	52207200	SPACA6P	NR_024330	Body	Island
cg12109566	GRCh37	6	30227986	HLA-L	NR_027822	Body	Island
cg01480911	GRCh37	16	30546767	ZNF747;ZNF747;ZNF747;ZNF747	NM_023931;NM_001305020;NM_001305019;NM_001305018	TSS1500;TSS1500;TSS1500;TSS1500	S_Shore
cg20651988	GRCh37	13	36872346	C13orf38;C13orf38;C13orf38;C13orf38;C13orf38;C13orf38	NM_001144986;NM_001144985;NM_001144984;NM_001144982;NM_001144981;NM_001144983	TSS1500;TSS1500;TSS1500;TSS1500;TSS1500;TSS1500	S_Shore
cg16992713	GRCh37	10	22540646				N_Shore
cg27358585	GRCh37	6	31240050	HLA-C	NM_002117	TSS200	Island
cg13811368	GRCh37	9	5437653	C9orf46	NM_018465	5'UTR	Island
cg09364020	GRCh37	6	78176085				S_Shore
cg27587125	GRCh37	1	109204207	C1orf59;C1orf59	NM_144584;NM_001102592	TSS200;TSS1500	Island
cg03735888	GRCh37	19	58951602	ZNF132	NM_003433	TSS200	Island
cg25761326	GRCh37	10	11206792	CUGBP2;CUGBP2;CUGBP2;CUGBP2	NM_001025076;NM_006561;NM_001025077;NM_001083591	TSS200;Body;Body;TSS200	N_Shore
cg16162146	GRCh37	16	30546600	ZNF747;ZNF747;ZNF747;ZNF747	NM_023931;NM_001305020;NM_001305019;NM_001305018	TSS1500;TSS1500;TSS1500;TSS1500	S_Shore
cg14286550	GRCh37	6	32820912	PSMB9;PSMB9;TAP1	NM_002800;NM_148954;NM_000593	TSS1500;TSS1500;1stExon	Island
cg11895727	GRCh37	6	31371553	MICA	NM_000247	Body	Island
cg01770755	GRCh37	15	41914122				Island
cg22478210	GRCh37	6	26043990	HIST1H2BB	NM_021062	TSS200	N_Shore
cg18772127	GRCh37	3	32443496	CMTM7;CMTM7	NM_138410;NM_181472	Body;Body	S_Shore
cg09435617	GRCh37	6	28973353	ZNF311	NM_001010877	TSS1500
cg17808823	GRCh37	4	153600942	TMEM154	NM_152680	Body
cg22211233	GRCh37	3	182817584	MCCC1	NM_020166	TSS1500	S_Shore
cg13861524	GRCh37	19	50836391				Island
cg25738313	GRCh37	13	36871671	CCDC169;CCDC169;CCDC169;CCDC169;CCDC169;CCDC169-SOHLH2;CCDC169;CCDC169	NM_001144986;NM_001144985;NM_001144983;NM_001144982;NM_001144984;NM_001198910;NM_001198908;NM_001144981	5'UTR;5'UTR;5'UTR;5'UTR;5'UTR;5'UTR;Body;Body	Island
cg00719211	GRCh37	6	28984453				Island
cg19759610	GRCh37	19	52207475	SPACA6P	NR_024330	Body	Island
cg01963134	GRCh37	12	39299364	CPNE8;CPNE8	NM_153634;NM_153634	5'UTR;1stExon	Island
cg21678043	GRCh37	8	23082539	TNFRSF10A;LOC389641	NM_003844;NR_033928	1stExon;TSS200	Island
cg12710510	GRCh37	12	3862497	EFCAB4B;EFCAB4B;EFCAB4B	NM_001144959;NM_032680;NM_001144958	TSS200;TSS200;TSS200	Island
cg00346247	GRCh37	6	29716851	LOC285830;LOC285830	NR_026972;NR_026973	TSS200;TSS200	Island
cg08860070	GRCh37	5	140892822				N_Shore
cg17476405	GRCh37	6	31371614	MICA	NM_000247	Body	Island
cg13836770	GRCh37	1	12226913	TNFRSF1B	NM_001066	TSS200	Island
cg07838681	GRCh37	6	30227324	HLA-L	NR_027822	TSS200	Island
cg01263292	GRCh37	12	66583029	IRAK3;IRAK3;IRAK3;IRAK3	NM_001142523;NM_007199;NM_007199;NM_001142523	1stExon;1stExon;5'UTR;5'UTR	Island
cg10063637	GRCh37	16	4524514	NMRAL1;HMOX2	NM_020677;NM_001127206	5'UTR;TSS1500	Island
cg18116154	GRCh37	3	139396524	NMNAT3	NM_178177	5'UTR	Island
cg06754565	GRCh37	16	57023317	NLRC5	NM_032206	TSS200	Island
cg09973852	GRCh37	16	30456960	SEPHS2	NM_012248	1stExon	Island
cg19547200	GRCh37	22	42896249	SERHL	NR_027786	TSS1500	N_Shore
cg16427552	GRCh37	19	18118854	ARRDC2;ARRDC2;ARRDC2	NM_015683;NM_001286826;NM_001025604	TSS200;TSS200;Body	Island
cg16232327	GRCh37	3	122399411	PARP14	NM_017554	TSS1500	N_Shore
cg13666550	GRCh37	19	2475637	GADD45B	NM_015675	TSS1500	Island
cg05404698	GRCh37	6	28956247				Island
cg26712477	GRCh37	6	28984445				Island
cg11249241	GRCh37	19	13107045	NFIX	NM_002501	Body	Island
cg03147210	GRCh37	1	151882284	THEM4	NM_053055	TSS200	Island
cg04991337	GRCh37	3	182817223	MCCC1	NM_020166	1stExon	Island
cg01736784	GRCh37	11	125774092	DDX25;PUS3	NM_013264;NM_031307	TSS200;TSS1500	N_Shore
cg22456162	GRCh37	6	45387932	RUNX2;RUNX2	NM_001015051;NM_001024630	Body;Body	Island
cg08795948	GRCh37	3	128337044				Island
cg19592336	GRCh37	6	28129416	ZNF389	NM_001145129	TSS200
cg25173405	GRCh37	17	45401733	C17orf57	NM_152347	5'UTR	S_Shore
cg20727114	GRCh37	19	50194120	CPT1C;CPT1C;C19orf76	NM_152359;NM_001136052;NM_001101340	TSS1500;TSS1500;3'UTR	Island
cg22568351	GRCh37	1	109203853	HENMT1;HENMT1;HENMT1	NM_144584;NM_001102592;NM_144584	5'UTR;TSS200;1stExon	Island
cg02309335	GRCh37	6	30227294	HLA-L	NR_027822	TSS200	N_Shore
cg12914047	GRCh37	7	99517369	TRIM4;TRIM4	NM_033091;NM_033017	TSS1500;TSS1500	S_Shore
cg10695848	GRCh37	12	48206783	HDAC7;HDAC7	NM_015401;NM_001098416	Body;Body	Island
cg11821086	GRCh37	2	241497544	ANKMY1;ANKMY1;ANKMY1;ANKMY1;ANKMY1;ANKMY1	NM_017844;NM_016552;NM_001282781;NM_001282780;NM_001282771;NM_001308375	TSS200;TSS200;TSS200;TSS200;TSS200;Body	Island
cg00009167	GRCh37	1	109656433	KIAA1324;C1orf194;C1orf194	NM_020775;NM_001122961;NM_001122961	TSS200;5'UTR;1stExon	Island
cg06375967	GRCh37	15	76633364	ISL2	NM_145805	Body	Island
cg21889472	GRCh37	5	42992555				Island
cg02065704	GRCh37	22	37172029	RABL4;RABL4	NM_006860;NM_006860	5'UTR;1stExon	Island
cg27076669	GRCh37	12	69327457	CPM;CPM;CPM	NM_198320;NM_001005502;NM_001874	TSS1500;TSS1500;5'UTR	Island
cg05839377	GRCh37	5	43007632
cg04741133	GRCh37	5	43042726	LOC153684	NR_015447	Body	Island
cg14228840	GRCh37	6	31371488	MICA	NM_000247	Body	Island
cg25940946	GRCh37	22	24181263	DERL3;DERL3;DERL3	NM_001135751;NM_198440;NM_001002862	TSS200;TSS200;TSS200	Island
cg02182698	GRCh37	12	48577333	CCDC184	NM_001013635	TSS200	N_Shore
cg21515384	GRCh37	5	41870856	OXCT1	NM_000436	TSS200	Island
cg02970696	GRCh37	3	125076372	ZNF148	NM_021964	5'UTR	Island
cg00508723	GRCh37	19	55813401	BRSK1	NM_032430	Body	N_Shore
cg23844090	GRCh37	3	44903617	TMEM42	NM_144638	Body	Island
cg14568259	GRCh37	9	127421654	NR6A1;NR6A1	NM_001489;NM_033334	Body;Body
cg06414921	GRCh37	6	31276504				Island
cg05496383	GRCh37	3	182817381	MCCC1	NM_020166	TSS200	Island
cg25067153	GRCh37	11	58912240	FAM111A;FAM111A;FAM111A;FAM111A;FAM111A	NM_198847;NM_001142520;NM_001142521;NM_022074;NM_001142519	TSS200;5'UTR;5'UTR;TSS200;5'UTR	S_Shore
cg02648847	GRCh37	1	167408735	CD247;CD247	NM_198053;NM_000734	Body;Body	Island
cg07464924	GRCh37	3	182817250	MCCC1;MCCC1	NM_020166;NM_020166	1stExon;5'UTR	Island
cg02344943	GRCh37	5	49737236	EMB	NM_198449	TSS200	Island
cg23003720	GRCh37	13	36872148	C13orf38;C13orf38;C13orf38;C13orf38;C13orf38;C13orf38	NM_001144986;NM_001144984;NM_001144985;NM_001144981;NM_001144982;NM_001144983	TSS200;TSS200;TSS200;TSS200;TSS200;TSS200	S_Shore
cg01857475	GRCh37	12	104697193	TXNRD1;TXNRD1;TXNRD1;EID3;TXNRD1;TXNRD1	NM_182729;NM_182743;NM_001093771;NM_001008394;NM_003330;NM_182742	5'UTR;5'UTR;Body;TSS1500;Body;5'UTR	N_Shore
cg26542283	GRCh37	5	43040505	C5orf39	NM_001014279	TSS200	Island
cg24491766	GRCh37	7	21985706	CDCA7L;CDCA7L;CDCA7L	NM_001127370;NM_001127371;NM_018719	TSS200;TSS200;TSS200	Island
cg03341334	GRCh37	1	159750442	DUSP23	NM_017823	TSS1500	Island
cg02766845	GRCh37	6	28956577				Island
cg17780098	GRCh37	1	201476311	CSRP1;CSRP1;CSRP1;CSRP1	NM_004078;NM_001144773;NM_004078;NM_001144773	5'UTR;1stExon;1stExon;5'UTR	Island
cg09172548	GRCh37	12	3862221	EFCAB4B;EFCAB4B;EFCAB4B;EFCAB4B;EFCAB4B;EFCAB4B	NM_001144959;NM_001144958;NM_001144959;NM_032680;NM_032680;NM_001144958	1stExon;1stExon;5'UTR;1stExon;5'UTR;5'UTR	Island
cg13631572	GRCh37	14	24803903	ADCY4	NM_139247	TSS200	Island
cg10384554	GRCh37	12	66583015	IRAK3;IRAK3;IRAK3;IRAK3	NM_007199;NM_001142523;NM_007199;NM_001142523	5'UTR;5'UTR;1stExon;1stExon	Island
cg17039022	GRCh37	1	203595145	ATP2B4;ATP2B4	NM_001001396;NM_001684	TSS1500;TSS1500	N_Shelf
cg17073910	GRCh37	19	2476056	GADD45B	NM_015675	TSS200	Island
cg26801631	GRCh37	1	27961017	FGR	NM_005248	5'UTR	Island
cg17625506	GRCh37	6	29691726	HLA-F;HLA-F;HLA-F	NM_001098478;NM_001098479;NM_018950	Body;Body;Body	Island
cg11978765	GRCh37	16	30546411	ZNF747;ZNF747;ZNF747;ZNF747	NM_023931;NM_001305020;NM_001305019;NM_001305018	TSS200;TSS200;TSS200;TSS200	Island
cg10178203	GRCh37	5	10308250	CMBL	NM_138809	TSS200	S_Shore
cg24131525	GRCh37	16	89752980	CDK10;CDK10;CDK10;CDK10;CDK10;CDK10	NM_052988;NM_052987;NM_001160367;NM_001098533;NR_027703;NR_027702	TSS200;TSS200;TSS200;TSS200;TSS200;TSS200	Island
cg14816805	GRCh37	15	53083383	ONECUT1	NM_004498	TSS1500	Island
cg00121634	GRCh37	3	169530027	LRRC34	NM_153353	Body	Island
cg18299368	GRCh37	16	47178217	NETO2;NETO2;ITFG1-AS1;ITFG1-AS1	NM_018092;NM_001201477;NR_110904;NR_110903	TSS1500;TSS1500;Body;Body	Island
cg09299055	GRCh37	15	41793629	ITPKA	NM_002220	Body	Island
cg26727902	GRCh37	1	40254717	BMP8B	NM_001720	TSS200	Island
cg19307232	GRCh37	22	24551729	CABIN1	NM_012295	Body	N_Shore
cg15139745	GRCh37	19	42927668	LIPE	NM_005357	Body	Island
cg06770568	GRCh37	11	58912163	FAM111A;FAM111A;FAM111A;FAM111A;FAM111A	NM_198847;NM_001142520;NM_001142521;NM_022074;NM_001142519	TSS200;5'UTR;5'UTR;TSS200;5'UTR	S_Shore
cg08955613	GRCh37	1	109203923	HENMT1;HENMT1;HENMT1	NM_144584;NM_001102592;NM_144584	5'UTR;TSS200;1stExon	Island
cg18106940	GRCh37	16	30546492	ZNF747;ZNF747;ZNF747;ZNF747	NM_023931;NM_001305020;NM_001305019;NM_001305018	TSS1500;TSS1500;TSS1500;TSS1500	Island
cg25438963	GRCh37	6	26045663	HIST1H3C	NM_003531	1stExon	Island
cg17775621	GRCh37	10	11206838	CUGBP2;CUGBP2;CUGBP2;CUGBP2	NM_001025076;NM_006561;NM_001025077;NM_001083591	TSS200;Body;Body;TSS200	N_Shore
cg24382527	GRCh37	10	135090367	ADAM8;ADAM8;ADAM8;ADAM8;ADAM8;ADAM8	NM_001164489;NM_001109;NM_001164490;NM_001164490;NM_001164489;NM_001109	1stExon;1stExon;5'UTR;1stExon;5'UTR;5'UTR	Island
cg19801062	GRCh37	13	36872135	C13orf38;C13orf38;C13orf38;C13orf38;C13orf38;C13orf38	NM_001144986;NM_001144984;NM_001144985;NM_001144981;NM_001144982;NM_001144983	TSS200;TSS200;TSS200;TSS200;TSS200;TSS200	S_Shore
cg13603508	GRCh37	12	39299326	CPNE8	NM_153634	1stExon	Island
cg08390760	GRCh37	6	28973318	ZNF311	NM_001010877	TSS1500
cg03073402	GRCh37	19	42927676	LIPE	NM_005357	Body	Island
cg26279550	GRCh37	12	66582805	IRAK3;IRAK3	NM_007199;NM_001142523	TSS200;TSS200	Island
cg22908434	GRCh37	15	53083648	ONECUT1	NM_004498	TSS1500	Island
cg01806590	GRCh37	14	23066421	ABHD4	NM_022060	TSS1500	N_Shore
cg15571330	GRCh37	21	38593692				S_Shore
cg15822765	GRCh37	6	28956387				Island
cg12839275	GRCh37	19	58951698	ZNF132	NM_003433	TSS200	Island
cg08367083	GRCh37	10	29698449	LOC387647	NR_003930	TSS200	Island
cg25364343	GRCh37	18	21719286	CABYR;CABYR;CABYR;CABYR;CABYR;CABYR	NM_153768;NM_153770;NM_138643;NM_153769;NM_138644;NM_012189	5'UTR;5'UTR;5'UTR;5'UTR;TSS200;5'UTR	Island
cg02551145	GRCh37	6	32822198	PSMB9;PSMB9;TAP1	NM_002800;NM_148954;NM_000593	Body;Body;TSS1500	Island
cg11529208	GRCh37	16	30547220	ZNF747;ZNF747;ZNF747;ZNF747	NM_023931;NM_001305020;NM_001305019;NM_001305018	TSS1500;TSS1500;TSS1500;TSS1500	S_Shore
cg26257082	GRCh37	1	198906494
cg15760257	GRCh37	17	26699169	SARM1	NM_015077	1stExon	Island
cg16470716	GRCh37	6	28956719				S_Shore
cg24559983	GRCh37	21	38592988				Island
cg25049387	GRCh37	6	28555353	SCAND3	NM_052923	TSS1500	S_Shore
cg12624667	GRCh37	3	36986555	TRANK1	NM_014831	TSS200	Island
cg18109777	GRCh37	6	28555213	SCAND3	NM_052923	TSS200	S_Shore
cg14044057	GRCh37	2	29033296	SPDYA;SPDYA	NM_182756;NM_001142634	TSS1500;TSS1500	N_Shore
cg07898018	GRCh37	3	122399831	PARP14	NM_017554	1stExon	Island
cg14981807	GRCh37	3	71833543	PROK2;PROK2	NM_021935;NM_001126128	Body;Body	N_Shore
cg00161968	GRCh37	3	182817338	MCCC1;MCCC1	NM_020166;NM_020166	1stExon;5'UTR	Island
cg27089547	GRCh37	16	30546565	ZNF747	NM_023931	TSS1500	S_Shore
cg11098493	GRCh37	3	49314595	USP4;USP4;C3orf62	NM_003363;NM_199443;NM_198562	3'UTR;3'UTR;TSS200	Island
cg05465098	GRCh37	3	49026946	P4HTM;P4HTM	NM_177939;NM_177938	TSS1500;TSS1500	N_Shore
cg02665416	GRCh37	6	28984461				Island
cg27439456	GRCh37	1	36915840	OSCP1;OSCP1	NM_206837;NM_145047	Body;Body	Island
cg20775840	GRCh37	5	151150431	G3BP1;G3BP1	NM_198395;NM_005754	TSS1500;TSS1500	Island
cg22727641	GRCh37	8	101157742	FBXO43;FBXO43;FBXO43;FBXO43	NM_001077528;NM_001029860;NM_001029860;NM_001077528	1stExon;5'UTR;1stExon;5'UTR	Island
cg20460852	GRCh37	8	23082822	TNFRSF10A	NM_003844	TSS200	Island
cg22599422	GRCh37	19	8657742	ADAMTS10;ADAMTS10;ADAMTS10	NM_001282352;NM_030957;NM_030957	TSS1500;ExonBnd;Body	Island
cg09384811	GRCh37	18	47834216
cg12396999	GRCh37	12	48576856	C12orf68	NM_001013635	TSS1500	N_Shore
cg05091724	GRCh37	22	24256157				Island
cg23987222	GRCh37	19	12996266	KLF1	NM_006563	Body	Island
cg00014806	GRCh37	19	2475658	GADD45B	NM_015675	TSS1500	Island
cg24809935	GRCh37	6	29720530				Island
cg23179456	GRCh37	14	24803873	ADCY4	NM_139247	TSS200	Island
cg08469632	GRCh37	17	41438042				N_Shore
cg00204465	GRCh37	17	73583945	MYO15B	NR_003587	TSS200	Island
cg02020882	GRCh37	3	128336728				Island
cg02822963	GRCh37	3	149470953	COMMD2	NM_016094	TSS1500	S_Shore
cg23964682	GRCh37	2	241497415	ANKMY1;ANKMY1	NM_017844;NM_016552	TSS200;TSS200	Island
cg07474126	GRCh37	12	121975243	KDM2B;KDM2B	NM_032590;NM_001005366	Body;Body	Island
cg19704288	GRCh37	4	1582181				S_Shore
cg04483720	GRCh37	6	30227321	HLA-L	NR_027822	TSS200	Island
cg00257271	GRCh37	5	43040885	C5orf39;LOC153684	NM_001014279;NR_015447	TSS1500;TSS1500	Island
cg18108362	GRCh37	3	128336744				Island
cg04425375	GRCh37	22	24551678	CABIN1;CABIN1;CABIN1	NM_001201429;NM_001199281;NM_012295	Body;Body;Body	N_Shore
cg01984858	GRCh37	6	28555079	SCAND3;SCAND3	NM_052923;NM_052923	1stExon;5'UTR	Island
cg25524784	GRCh37	6	32820893	PSMB9;PSMB9;TAP1	NM_002800;NM_148954;NM_000593	TSS1500;TSS1500;1stExon	Island
cg14979301	GRCh37	5	42994123				N_Shore
cg23599104	GRCh37	1	109656320	C1orf194;KIAA1324;C1orf194	NM_001122961;NM_020775;NM_001122961	5'UTR;TSS1500;1stExon	Island
cg07775501	GRCh37	19	51014757	JOSD2	NM_138334	TSS1500	Island
cg21016266	GRCh37	12	122356598	WDR66;WDR66	NM_144668;NM_144668	1stExon;5'UTR	Island
cg18988170	GRCh37	18	21719263	CABYR;CABYR;CABYR;CABYR;CABYR;CABYR	NM_153768;NM_153770;NM_138643;NM_153769;NM_138644;NM_012189	5'UTR;5'UTR;5'UTR;5'UTR;TSS200;5'UTR	Island
cg18584747	GRCh37	5	41870860	OXCT1	NM_000436	TSS200	Island
cg14385175	GRCh37	9	80911841	PSAT1;PSAT1	NM_021154;NM_058179	TSS1500;TSS1500	Island
cg06659144	GRCh37	6	31239939	HLA-C;HLA-C	NM_002117;NM_001243042	TSS200;TSS200	Island
cg07525003	GRCh37	13	36871646	C13orf38;C13orf38;C13orf38;C13orf38;C13orf38;C13orf38	NM_001144981;NM_001144984;NM_001144983;NM_001144985;NM_001144986;NM_001144982	Body;5'UTR;5'UTR;5'UTR;5'UTR;5'UTR	N_Shore
cg04772818	GRCh37	1	201475805	CSRP1;CSRP1	NM_004078;NM_001144773	5'UTR;5'UTR	N_Shore
cg15218346	GRCh37	16	67313255	PLEKHG4;PLEKHG4;PLEKHG4;PLEKHG4	NM_001129727;NM_001129728;NM_001129731;NM_001129729	5'UTR;5'UTR;TSS200;TSS200	Island
cg18689925	GRCh37	6	31371254	MICA	NM_000247	TSS200	Island
cg07725318	GRCh37	6	30227326	HLA-L	NR_027822	TSS200	Island
cg10908973	GRCh37	1	109656384	C1orf194;C1orf194;KIAA1324;KIAA1324;KIAA1324	NM_001122961;NM_001122961;NM_020775;NM_001267048;NM_001284352	1stExon;5'UTR;TSS200;TSS200;TSS200	Island
cg17169931	GRCh37	15	41913347				Island
cg08912051	GRCh37	6	30227783	HLA-L	NR_027822	Body	Island
cg06782623	GRCh37	12	49374267	WNT1	NM_005430	Body	Island
cg26426142	GRCh37	6	26044274	HIST1H2BB;HIST1H3C	NM_021062;NM_003531	TSS1500;TSS1500	Island
cg11316146	GRCh37	7	104624178				N_Shore
cg05376611	GRCh37	12	48576905	C12orf68	NM_001013635	TSS1500	N_Shore
cg03048083	GRCh37	17	43339497	LOC100133991;LOC100133991;C17orf46	NR_024434;NR_024435;NM_152343	Body;TSS200;TSS200	Island
cg03723497	GRCh37	5	118603908	TNFAIP8	NM_001077654	TSS1500	N_Shore
cg00428601	GRCh37	5	132082801	CCNI2	NM_001039780	TSS1500	N_Shore
cg19174706	GRCh37	6	28984671				Island
cg27647384	GRCh37	19	55691175	SYT5	NM_003180	5'UTR	Island
cg11377484	GRCh37	7	128578176	IRF5;IRF5;IRF5;IRF5;IRF5;IRF5	NM_001098631;NM_032643;NM_001098630;NM_002200;NM_001098629;NM_001098628	TSS200;TSS200;5'UTR;5'UTR;5'UTR;5'UTR	Island
cg03306374	GRCh37	16	23847325	PRKCB;PRKCB;PRKCB;PRKCB	NM_002738;NM_002738;NM_212535;NM_212535	1stExon;5'UTR;5'UTR;1stExon	Island
cg01719619	GRCh37	9	135645219	C9orf98	NM_152572	Body	N_Shore
cg26675876	GRCh37	8	11059176	XKR6	NM_173683	TSS1500	Island
cg20002504	GRCh37	2	241497554	ANKMY1;ANKMY1	NM_017844;NM_016552	TSS200;TSS200	Island
cg09661010	GRCh37	10	73848153	SPOCK2;SPOCK2	NM_014767;NM_001134434	5'UTR;5'UTR	Island
cg00517001	GRCh37	7	50518170	FIGNL1;FIGNL1	NM_022116;NM_001042762	TSS200;TSS200	Island
cg24555089	GRCh37	2	240187690	HDAC4	NM_006037	Body
cg20603260	GRCh37	3	49314539	C3orf62	NM_198562	TSS200	Island
cg25371950	GRCh37	2	242786524				Island
cg09374375	GRCh37	6	32821161	PSMB9;PSMB9;TAP1	NM_002800;NM_148954;NM_000593	TSS1500;TSS1500;1stExon	Island
cg14095637	GRCh37	6	31371351	MICA	NM_000247	TSS200	Island
cg10911913	GRCh37	17	33700817	SLFN11;SLFN11;SLFN11;SLFN11;SLFN11	NM_001104590;NM_001104588;NM_152270;NM_001104587;NM_001104589	TSS200;TSS200;TSS200;TSS200;TSS200	N_Shore
cg07485357	GRCh37	14	24803679	ADCY4	NM_139247	Body	Island
cg27028555	GRCh37	11	128563027	FLI1;FLI1	NM_002017;NM_001167681	TSS1500;5'UTR	Island
cg04954726	GRCh37	6	87862438				Island
cg25029670	GRCh37	15	74890738
cg20541961	GRCh37	2	29033199	SPDYA;SPDYA	NM_182756;NM_001142634	TSS1500;TSS1500	N_Shore
cg13828183	GRCh37	9	80911833	PSAT1;PSAT1	NM_021154;NM_058179	TSS1500;TSS1500	Island
cg10031532	GRCh37	6	28555021	SCAND3;SCAND3	NM_052923;NM_052923	1stExon;5'UTR	Island
cg11702085	GRCh37	6	28956804				S_Shore
cg08270031	GRCh37	1	180472207	ACBD6	NM_032360	TSS200	Island
cg18892808	GRCh37	10	11207969	CUGBP2;CUGBP2;CUGBP2;CUGBP2	NM_001025076;NM_006561;NM_001025077;NM_001083591	Body;Body;Body;Body	Island
cg24978679	GRCh37	1	150254867	CIART;CIART;CIART;CIART;CIART	NM_001300841;NM_001300839;NM_001300840;NM_144697;NM_001300838	TSS1500;TSS200;TSS200;TSS200;TSS200	S_Shore
cg09705457	GRCh37	16	46824143				Island
cg03038685	GRCh37	3	197281468	BDH1;BDH1;BDH1	NM_004051;NM_203314;NM_203315	5'UTR;5'UTR;5'UTR	N_Shore
cg01725531	GRCh37	8	23082789	TNFRSF10A	NM_003844	TSS200	Island
cg16321474	GRCh37	12	48299386	VDR;VDR	NM_001017535;NM_000376	TSS1500;TSS1500	Island
cg13604246	GRCh37	2	241497412	ANKMY1;ANKMY1	NM_017844;NM_016552	TSS200;TSS200	Island
cg18011163	GRCh37	3	125075895	ZNF148	NM_021964	5'UTR	N_Shore
cg20824549	GRCh37	1	180472354	ACBD6	NM_032360	TSS1500	S_Shore
cg13439181	GRCh37	9	35757158				Island
cg13129612	GRCh37	14	24505547	DHRS4L1	NM_001082488	TSS200	N_Shore
cg10431993	GRCh37	12	95942790	USP44;USP44;USP44	NM_001278393;NM_001042403;NM_032147	TSS1500;TSS200;5'UTR	Island
cg00133289	GRCh37	11	5710989	TRIM22;TRIM22;TRIM22;TRIM22	NM_006074;NM_001199573;NM_006074;NM_001199573	1stExon;1stExon;5'UTR;5'UTR
cg12534150	GRCh37	5	112073613	APC;APC;APC;APC;APC	NM_000038;NM_000038;NM_001127510;NM_001127510;NM_001127511	1stExon;5'UTR;1stExon;5'UTR;5'UTR
cg13745852	GRCh37	3	122399555	PARP14	NM_017554	TSS200	N_Shore
cg02918101	GRCh37	6	31371497	MICA	NM_000247	Body	Island
cg15628959	GRCh37	1	151882675	THEM4	NM_053055	TSS1500	S_Shore
cg11012835	GRCh37	6	32821289	PSMB9;PSMB9;TAP1	NM_002800;NM_148954;NM_000593	TSS1500;TSS1500;1stExon	Island
cg02016545	GRCh37	6	31371423	MICA	NM_000247	1stExon	Island
cg24154650	GRCh37	19	11492130	EPOR	NM_000121	Body	Island
cg02788401	GRCh37	17	48585858	MYCBPAP;MYCBPAP	NM_032133;NM_032133	5'UTR;1stExon	Island
cg05006071	GRCh37	5	40680983	PTGER4	NM_000958	5'UTR	Island
cg26158897	GRCh37	15	53083135	ONECUT1	NM_004498	TSS1500	Island
cg27304020	GRCh37	6	28956327				Island
cg09874271	GRCh37	7	104624356				Island
cg18940830	GRCh37	10	22726858				S_Shore
cg03742286	GRCh37	2	74725571	LBX2	NM_001009812	Body	Island
cg00105025	GRCh37	6	28973483	ZNF311	NM_001010877	TSS1500
cg10983208	GRCh37	10	73848320	SPOCK2;SPOCK2	NM_014767;NM_001134434	5'UTR;5'UTR	S_Shore
cg09655952	GRCh37	3	71833631	PROK2;PROK2	NM_021935;NM_001126128	Body;Body	N_Shore
cg19257531	GRCh37	19	2475640	GADD45B	NM_015675	TSS1500	Island
cg01176826	GRCh37	6	29720527				Island
cg11282822	GRCh37	6	31367538				Island
cg26706521	GRCh37	6	31325085	HLA-B	NM_005514	TSS200	Island
cg07766672	GRCh37	8	143808440	C8orf55	NM_016647	TSS200	Island
cg15747933	GRCh37	2	152146478	NMI	NM_004688	TSS200	S_Shore
cg26028810	GRCh37	6	31371164	MICA	NM_000247	TSS1500	Island
cg25209552	GRCh37	6	31367442				N_Shore
cg00889031	GRCh37	6	32812065	PSMB8;PSMB8	NM_148919;NM_004159	TSS1500;1stExon	S_Shore
cg10379890	GRCh37	6	391208	IRF4	NM_002460	TSS1500	Island
cg19321018	GRCh37	12	15942969	EPS8	NM_004447	TSS1500	S_Shore
cg15171221	GRCh37	6	28973328	ZNF311	NM_001010877	TSS1500
cg11316868	GRCh37	21	38593754				S_Shore
cg24706275	GRCh37	11	14926472				Island
cg16203549	GRCh37	6	31367786				Island
cg13629563	GRCh37	1	25256949	RUNX3;RUNX3	NM_001031680;NM_004350	Body;TSS200	Island
cg23438945	GRCh37	7	99517277	TRIM4;TRIM4	NM_033017;NM_033091	TSS200;TSS200	Island
cg13122377	GRCh37	19	57683687				Island
cg27601198	GRCh37	16	46823935				Island
cg16306190	GRCh37	3	169530268	LRRC34	NM_153353	1stExon	Island
cg13403462	GRCh37	20	32256071	NECAB3;NECAB3;C20orf134;C20orf134	NM_031231;NM_031232;NM_001024675;NM_001024675	Body;Body;1stExon;3'UTR	S_Shore
cg24129382	GRCh37	3	119529158	NR1I2;NR1I2;NR1I2	NM_033013;NM_003889;NM_022002	Body;Body;Body	Island
cg16861079	GRCh37	16	53242619	CHD9;CHD9	NM_025134;NM_001308319	Body;Body
cg09029526	GRCh37	6	29720653				Island
cg24161057	GRCh37	1	161008811	TSTD1;TSTD1;TSTD1	NM_001113206;NM_001113205;NM_001113207	TSS200;TSS200;TSS200	Island
cg18798264	GRCh37	10	31609960	ZEB1;ZEB1;ZEB1;ZEB1;ZEB1	NM_001128128;NR_024286;NM_030751;NR_024287;NR_024285	TSS200;Body;Body;Body;Body	Island
cg10884788	GRCh37	11	133827068	IGSF9B	NM_014987	TSS200	Island
cg23003117	GRCh37	6	31466177	MICB	NM_005931	Body	Island
cg15414638	GRCh37	6	28956731				S_Shore
cg23434998	GRCh37	5	41870910	OXCT1	NM_000436	TSS200	S_Shore
cg10523820	GRCh37	11	66314211	ACTN3;ZDHHC24	NM_001104;NM_207340	TSS200;TSS1500	Island
cg22765426	GRCh37	6	30483837
cg12956567	GRCh37	6	30228003	HLA-L	NR_027822	Body	Island
cg04804877	GRCh37	12	3862225	EFCAB4B;EFCAB4B;EFCAB4B;EFCAB4B;EFCAB4B;EFCAB4B	NM_001144959;NM_001144958;NM_001144959;NM_032680;NM_032680;NM_001144958	1stExon;1stExon;5'UTR;1stExon;5'UTR;5'UTR	Island
cg24423282	GRCh37	11	47737085	AGBL2	NM_024783	TSS200	Island
cg07017477	GRCh37	1	151882157	THEM4	NM_053055	TSS200	Island
cg27403810	GRCh37	17	48585974	MYCBPAP	NM_032133	1stExon	Island
cg23145794	GRCh37	20	20433062	RALGAPA2	NM_020343	Body	N_Shore
cg03396354	GRCh37	19	46519603	CCDC61	NM_001080402	Body	Island
cg04515606	GRCh37	12	65562873	LEMD3;LEMD3	NM_014319;NM_001167614	TSS1500;TSS1500	N_Shore
cg07516252	GRCh37	14	24641201	REC8;REC8	NM_001048205;NM_005132	TSS200;TSS200	Island
cg07124687	GRCh37	6	28956332				Island
cg18408991	GRCh37	16	3209180				Island
cg11392855	GRCh37	4	2795155	SH3BP2	NM_001122681	5'UTR	Island
cg13118906	GRCh37	17	61524292	CYB561;CYB561	NM_001915;NM_001017916	TSS1500;TSS1500	Island
cg13019553	GRCh37	6	31324916	HLA-B	NM_005514	1stExon	Island
cg13877915	GRCh37	19	58951672	ZNF132	NM_003433	TSS200	Island
cg23942974	GRCh37	5	42995123				Island
cg19776201	GRCh37	19	58951434	ZNF132;ZNF132	NM_003433;NM_003433	1stExon;5'UTR	Island
cg08682582	GRCh37	19	2476077	GADD45B	NM_015675	TSS200	Island
cg11112419	GRCh37	7	21985628	CDCA7L;CDCA7L;CDCA7L	NM_001127370;NM_001127371;NM_018719	TSS200;TSS200;TSS200	Island
cg14022711	GRCh37	10	26727069	APBB1IP	NM_019043	TSS200	Island
cg07973470	GRCh37	16	47178359	NETO2	NM_018092	TSS1500	Island
cg01151135	GRCh37	19	34311174				Island
cg16763708	GRCh37	1	109656763	KIAA1324;KIAA1324;KIAA1324;KIAA1324;KIAA1324;C1orf194;KIAA1324	NM_020775;NM_001267048;NM_020775;NM_001267048;NM_001284352;NM_001122961;NM_001284352	5'UTR;5'UTR;1stExon;1stExon;1stExon;TSS1500;5'UTR	S_Shore
cg12344891	GRCh37	4	39355297	MIR1273H;RFC1;RFC1	NR_106996;NM_002913;NM_001204747	Body;Body;Body
cg19818998	GRCh37	19	52207792	NCRNA00085	NR_024330	Body	S_Shore
cg23363014	GRCh37	6	30227800	HLA-L	NR_027822	Body	Island
cg21144922	GRCh37	1	109204168	C1orf59;C1orf59	NM_144584;NM_001102592	TSS200;TSS1500	Island
cg19058495	GRCh37	19	42928015	LIPE	NM_005357	Body	Island
cg03166835	GRCh37	19	50393997	IL4I1;IL4I1	NM_152899;NM_172374	Body;Body	Island
cg09474229	GRCh37	19	39360330	RINL	NM_198445	Body	Island
cg15459780	GRCh37	12	104609980	TXNRD1	NM_001093771	Body	Island
cg26037390	GRCh37	11	75480025	DGAT2;DGAT2;DGAT2;DGAT2;LOC283214	NM_001253891;NM_032564;NM_001253891;NM_032564;NR_046090	5'UTR;5'UTR;1stExon;1stExon;TSS1500	Island
cg26005569	GRCh37	6	78176847				S_Shelf
cg14415214	GRCh37	11	2950403	PHLDA2	NM_003311	1stExon	Island
cg18786123	GRCh37	12	47787067
cg27473538	GRCh37	4	15780522	CD38	NM_001775	Body	Island
cg18088442	GRCh37	18	43355547				Island
cg04152056	GRCh37	1	109203911	HENMT1;HENMT1;HENMT1	NM_144584;NM_001102592;NM_144584	5'UTR;TSS200;1stExon	Island
cg13879483	GRCh37	12	95942907	USP44;USP44	NM_001042403;NM_032147	TSS1500;5'UTR	Island
cg26127652	GRCh37	6	28973426	ZNF311	NM_001010877	TSS1500
cg26751972	GRCh37	6	29692000	HLA-F;HLA-F;HLA-F	NM_001098478;NM_001098479;NM_018950	Body;Body;Body	Island
cg09820792	GRCh37	1	109656440	KIAA1324;C1orf194;C1orf194	NM_020775;NM_001122961;NM_001122961	TSS200;5'UTR;1stExon	Island
cg23052826	GRCh37	2	232479675				Island
cg05611779	GRCh37	22	24552379	CABIN1	NM_012295	Body	Island
cg16071219	GRCh37	13	48986124	LPAR6;LPAR6;RB1;LPAR6	NM_001162497;NM_005767;NM_000321;NM_001162498	Body;Body;Body;1stExon
cg20405584	GRCh37	5	41870875	OXCT1	NM_000436	TSS200	Island
cg27288272	GRCh37	2	230933723	SLC16A14	NM_152527	TSS200	S_Shore
cg03137447	GRCh37	12	48299289	VDR;VDR	NM_001017535;NM_000376	TSS1500;TSS1500	Island
cg03359362	GRCh37	19	47289611	SLC1A5;SLC1A5;SLC1A5	NM_001145145;NM_005628;NM_001145144	TSS1500;Body;5'UTR	N_Shore
cg26184687	GRCh37	19	2042592	MKNK2;MKNK2	NM_199054;NM_017572	Body;Body	Island
cg21308111	GRCh37	8	23082634	TNFRSF10A;TNFRSF10A	NM_003844;NM_003844	1stExon;5'UTR	Island
cg14530233	GRCh37	8	11059241	XKR6	NM_173683	TSS1500	Island
cg16430880	GRCh37	7	21985708	CDCA7L;CDCA7L;CDCA7L	NM_001127370;NM_001127371;NM_018719	TSS200;TSS200;TSS200	Island
cg11193857	GRCh37	6	31368461	MICA;MICA;MICA;MICA;MICA;MICA	NM_001289154;NM_001289153;NM_001289152;NM_001289154;NM_001289153;NM_001289152	1stExon;1stExon;1stExon;5'UTR;5'UTR;5'UTR	S_Shore
cg21039495	GRCh37	6	29760823	HCG4	NR_002139	Body	Island
cg23436391	GRCh37	2	230933731	SLC16A14	NM_152527	TSS200	S_Shore
cg25274376	GRCh37	12	104697126	EID3;TXNRD1;TXNRD1;TXNRD1;TXNRD1;TXNRD1;TXNRD1;TXNRD1	NM_001008394;NM_182729;NM_182743;NM_182742;NM_001261446;NM_001093771;NM_003330;NM_001261445	TSS1500;5'UTR;5'UTR;5'UTR;5'UTR;Body;Body;Body	N_Shore
cg03318940	GRCh37	3	182817448	MCCC1	NM_020166	TSS200	Island
cg10507965	GRCh37	10	102107251	SCD;SCD	NM_005063;NM_005063	5'UTR;1stExon	Island
cg11482422	GRCh37	10	11206813	CUGBP2;CUGBP2;CUGBP2;CUGBP2	NM_001025076;NM_006561;NM_001025077;NM_001083591	TSS200;Body;Body;TSS200	N_Shore
cg10390736	GRCh37	1	40420692	MFSD2A;MFSD2A	NM_032793;NM_001136493	TSS200;TSS200	Island
cg21225319	GRCh37	9	135645761	C9orf98	NM_152572	Body	Island
cg18299938	GRCh37	6	29760609	HCG4	NR_002139	Body	Island
cg13209071	GRCh37	15	74890733
cg23863410	GRCh37	14	62218168				S_Shore
cg12002159	GRCh37	1	12227088	MIR7846;TNFRSF1B;TNFRSF1B	NR_107000;NM_001066;NM_001066	Body;5'UTR;1stExon	Island
cg01819759	GRCh37	13	79234251	RNF219	NM_024546	TSS1500	S_Shore
cg23966224	GRCh37	8	144660629	NAPRT;NAPRT	NM_145201;NM_001286829	TSS200;TSS200	Island
cg06175243	GRCh37	3	32443207	CMTM7;CMTM7	NM_138410;NM_181472	Body;Body	Island
cg07636037	GRCh37	3	49044803	WDR6	NM_018031	1stExon	Island
cg03521370	GRCh37	17	58499065	C17orf64	NM_181707	TSS1500	Island
cg07130266	GRCh37	3	50375624	RASSF1;RASSF1;RASSF1;RASSF1;RASSF1	NM_170713;NM_170712;NM_170714;NM_007182;NM_170712	TSS1500;1stExon;Body;Body;5'UTR	Island
cg00689492	GRCh37	4	1303491	MAEA;MAEA	NM_005882;NM_001017405	Body;Body	Island
cg18213470	GRCh37	1	201476018	CSRP1;CSRP1;CSRP1	NM_001193571;NM_001193570;NM_004078	TSS200;5'UTR;5'UTR	Island
cg24674304	GRCh37	3	44903063	MIR564;TMEM42	NR_030290;NM_144638	TSS1500;TSS1500	Island
cg18273501	GRCh37	10	105212056	CALHM2;CALHM2;CALHM2	NM_015916;NR_024552;NM_015916	5'UTR;Body;1stExon	Island
cg03977782	GRCh37	3	113251680	SIDT1;SIDT1	NM_017699;NM_017699	5'UTR;1stExon	N_Shore
cg06535993	GRCh37	10	26727261	APBB1IP	NM_019043	TSS200	Island
cg04858616	GRCh37	1	40255010	BMP8B	NM_001720	TSS1500	Island
cg19437258	GRCh37	13	36872155	C13orf38;C13orf38;C13orf38;C13orf38;C13orf38;C13orf38	NM_001144986;NM_001144984;NM_001144985;NM_001144981;NM_001144982;NM_001144983	TSS200;TSS200;TSS200;TSS200;TSS200;TSS200	S_Shore
cg15289658	GRCh37	9	80912121	PSAT1;PSAT1;PSAT1;PSAT1	NM_058179;NM_021154;NM_021154;NM_058179	1stExon;1stExon;5'UTR;5'UTR	Island
cg02611863	GRCh37	20	42143096	L3MBTL;L3MBTL;L3MBTL;L3MBTL	NM_032107;NM_032107;NM_015478;NM_015478	5'UTR;1stExon;1stExon;5'UTR	N_Shore
cg21310336	GRCh37	6	28973446	ZNF311	NM_001010877	TSS1500
cg06847146	GRCh37	7	21985613	CDCA7L;CDCA7L;CDCA7L	NM_001127370;NM_001127371;NM_018719	TSS200;TSS200;TSS200	Island
cg22588307	GRCh37	17	33775394	SLFN13	NM_144682	5'UTR	Island
cg03884260	GRCh37	22	44208783	EFCAB6;EFCAB6	NM_022785;NM_198856	TSS1500;TSS1500	S_Shore
cg04898810	GRCh37	6	78176473				S_Shelf
cg26963976	GRCh37	16	57023483	NLRC5;NLRC5	NM_032206;NM_032206	5'UTR;1stExon	Island
cg03972071	GRCh37	18	72917163	ZADH2	NM_175907	Body	Island
cg04691908	GRCh37	11	128565168	FLI1;FLI1	NM_002017;NM_001167681	Body;5'UTR	S_Shore
cg27316367	GRCh37	19	55813147	BRSK1	NM_032430	Body	N_Shore
cg08878450	GRCh37	1	36915864	OSCP1;OSCP1	NM_145047;NM_206837	1stExon;1stExon	Island
cg03543893	GRCh37	20	21080692				N_Shore
cg03422583	GRCh37	22	50630972	TRABD	NM_025204	5'UTR	N_Shore
cg17737146	GRCh37	3	169530037	LRRC34	NM_153353	Body	Island
cg07152591	GRCh37	5	132083105	CCNI2	NM_001039780	TSS200	Island
cg00717648	GRCh37	5	43041489	LOC648987;ANXA2R;LOC153684	NR_104651;NM_001014279;NR_015447	Body;TSS1500;TSS1500	S_Shore
cg27536453	GRCh37	3	169530417	LRRC34	NM_153353	TSS200	Island
cg13066043	GRCh37	14	24808987	RIPK3	NM_006871	Body	Island
cg11613015	GRCh37	5	112073406	APC;APC;APC	NM_000038;NM_001127510;NM_001127511	TSS200;TSS200;5'UTR
cg16133088	GRCh37	12	3862428	EFCAB4B;EFCAB4B;EFCAB4B	NM_001144959;NM_032680;NM_001144958	TSS200;TSS200;TSS200	Island
cg18693421	GRCh37	19	33182722	NUDT19	NM_001105570	TSS200	Island
cg13829635	GRCh37	6	31371573	MICA	NM_000247	Body	Island
cg13069612	GRCh37	16	67034377	CES4A;CES4A;CES4A	NM_001190201;NM_001190202;NM_173815	TSS200;TSS200;Body	N_Shore
cg07696485	GRCh37	3	36986642	TRANK1	NM_014831	TSS200	Island
cg24594177	GRCh37	6	28984685				Island
cg07914866	GRCh37	12	66583431	IRAK3;IRAK3	NM_001142523;NM_007199	Body;Body	S_Shore
cg15437053	GRCh37	19	34311123				Island
cg14106242	GRCh37	9	101569334	GALNT12	NM_024642	TSS1500	N_Shore
cg11498607	GRCh37	21	36399226	RUNX1	NM_001754	Body	Island
cg10523019	GRCh37	2	227700458	RHBDD1;RHBDD1	NM_001167608;NM_032276	TSS1500;TSS1500	Island
cg20940153	GRCh37	8	11059066	XKR6	NM_173683	TSS200	Island
cg08205639	GRCh37	5	43040174	C5orf39;C5orf39	NM_001014279;NM_001014279	5'UTR;1stExon	N_Shore
cg05126444	GRCh37	21	38629859	DSCR3	NM_006052	Body	N_Shore
cg13763550	GRCh37	16	4524223	NMRAL1;HMOX2	NM_020677;NM_001127206	5'UTR;TSS1500	Island
cg14046986	GRCh37	1	167599371	RCSD1	NM_052862	TSS200	N_Shore
cg04249816	GRCh37	16	30546843	ZNF747;ZNF747;ZNF747;ZNF747	NM_023931;NM_001305020;NM_001305019;NM_001305018	TSS1500;TSS1500;TSS1500;TSS1500	S_Shore
cg16728309	GRCh37	3	122399503	PARP14	NM_017554	TSS200	N_Shore
cg19051171	GRCh37	8	11059059	XKR6	NM_173683	TSS200	Island
cg18673954	GRCh37	10	105036611	INA	NM_032727	TSS1500	N_Shore
cg08256661	GRCh37	9	5438061	PLGRKT	NM_018465	TSS200	S_Shore
cg16018474	GRCh37	1	158119501				Island
cg08439122	GRCh37	1	223899685	CAPN2;CAPN2	NM_001748;NM_001146068	TSS1500;Body	N_Shore
cg08577743	GRCh37	9	38621011	C9orf122;ANKRD18A	NR_027294;NM_147195	TSS200;TSS1500	Island
cg13822726	GRCh37	7	99517378	TRIM4;TRIM4	NM_033091;NM_033017	TSS1500;TSS1500	S_Shore
cg22055815	GRCh37	5	43040621	C5orf39	NM_001014279	TSS200	Island
cg07184411	GRCh37	3	122400006	PARP14	NM_017554	Body	Island
cg00142106	GRCh37	6	29760769	HCG4	NR_002139	Body	Island
cg18845189	GRCh37	19	57683712				Island
cg15609321	GRCh37	2	27805893	ZNF512;ZNF512	NM_032434;NM_032434	1stExon;5'UTR	Island
cg05930438	GRCh37	14	74770281	ABCD4;ABCD4	NM_005050;NR_003256	TSS1500;TSS1500	S_Shore
cg02790379	GRCh37	1	22140769	LDLRAD2	NM_001013693	Body	N_Shore
cg03362215	GRCh37	6	78176806				S_Shelf
cg04223424	GRCh37	5	42994776				Island
cg24321347	GRCh37	19	2290024	LINGO3	NM_001101391	Body	Island
cg01170201	GRCh37	6	32820976	PSMB9;PSMB9;TAP1	NM_002800;NM_148954;NM_000593	TSS1500;TSS1500;1stExon	Island
cg03566822	GRCh37	10	64578476	EGR2	NM_001136178	5'UTR	Island
cg18279670	GRCh37	22	37172204	RABL4	NM_006860	TSS200	Island
cg08200543	GRCh37	1	2121449	C1orf86;LOC100128003;C1orf86	NM_001146310;NR_024445;NM_182533	Body;Body;Body	Island
cg00832555	GRCh37	3	169529716	LRRC34	NM_153353	Body	N_Shore
cg02095752	GRCh37	6	150262961	ULBP2	NM_025217	TSS200	Island
cg22053904	GRCh37	6	30228007	HLA-L	NR_027822	Body	Island
cg14447369	GRCh37	9	36258825	GNE;GNE	NM_005476;NM_001128227	TSS1500;Body	Island
cg20923245	GRCh37	12	104697419	TXNRD1;TXNRD1;TXNRD1;EID3;TXNRD1;TXNRD1	NM_182729;NM_182743;NM_001093771;NM_001008394;NM_003330;NM_182742	5'UTR;5'UTR;Body;TSS200;Body;5'UTR	Island
cg04228935	GRCh37	21	36399258	RUNX1	NM_001754	Body	Island
cg06460511	GRCh37	8	144653944	C8orf73	NM_001100878	Body	Island
cg05593349	GRCh37	5	10307744	CMBL;CMBL	NM_138809;NM_138809	5'UTR;1stExon	Island
cg23274851	GRCh37	3	197183680				Island
cg17159201	GRCh37	1	159750490	DUSP23	NM_017823	TSS1500	Island
cg18746224	GRCh37	1	180472364	ACBD6	NM_032360	TSS1500	S_Shore
cg22107210	GRCh37	7	21985735	CDCA7L;CDCA7L;CDCA7L	NM_001127370;NM_001127371;NM_018719	TSS200;TSS200;TSS200	Island
cg09654046	GRCh37	7	99517295	TRIM4;TRIM4	NM_033017;NM_033091	TSS200;TSS200	Island
cg01099220	GRCh37	8	145747659	LRRC14	NM_014665	3'UTR	Island
cg01626227	GRCh37	7	99517289	TRIM4;TRIM4	NM_033017;NM_033091	TSS200;TSS200	Island
cg15097762	GRCh37	21	38593636				Island
cg13198503	GRCh37	2	241497583	ANKMY1;ANKMY1	NM_017844;NM_016552	TSS200;TSS200	Island
cg19348622	GRCh37	6	29691760	HLA-F;HLA-F;HLA-F	NM_001098478;NM_001098479;NM_018950	Body;Body;Body	Island
cg22972380	GRCh37	3	122399601	PARP14	NM_017554	TSS200	N_Shore
cg04682845	GRCh37	3	44904059	TMEM42	NM_144638	Body	S_Shore
cg25040004	GRCh37	14	24640895	REC8;REC8	NM_005132;NM_001048205	TSS1500;TSS1500	N_Shore
cg01071811	GRCh37	20	42143080	L3MBTL;L3MBTL;L3MBTL;L3MBTL	NM_032107;NM_032107;NM_015478;NM_015478	5'UTR;1stExon;1stExon;5'UTR	N_Shore
cg11116776	GRCh37	6	29691329	HLA-F;HLA-F;HLA-F	NM_001098478;NM_001098479;NM_018950	Body;Body;Body	Island
cg06212498	GRCh37	3	49045151	WDR6	NM_018031	Body	Island
cg20856064	GRCh37	3	49027210	P4HTM;P4HTM	NM_177939;NM_177938	TSS200;TSS200	Island
cg04775059	GRCh37	7	64541387				Island
cg14511739	GRCh37	5	112073373	APC;APC;APC	NM_000038;NM_001127510;NM_001127511	TSS200;TSS200;5'UTR
cg22748740	GRCh37	6	28973350	ZNF311	NM_001010877	TSS1500
cg24767041	GRCh37	6	32811733	PSMB8;PSMB8	NM_004159;NM_148919	Body;1stExon	Island
cg02128651	GRCh37	3	146187706	PLSCR2	NM_020359	5'UTR	Island
cg22843625	GRCh37	19	50979755	C19orf63;FAM71E1;FAM71E1;C19orf63;C19orf63;C19orf63	NM_175063;NM_138411;NM_138411;NM_206538;NM_175063;NM_206538	5'UTR;1stExon;5'UTR;5'UTR;1stExon;1stExon	Island
cg12788108	GRCh37	17	58499300	C17orf64	NM_181707	TSS1500	Island
cg00499399	GRCh37	6	31371550	MICA	NM_000247	Body	Island
cg20017415	GRCh37	1	40421530	MFSD2A;MFSD2A	NM_001136493;NM_032793	Body;Body	S_Shore
cg19989295	GRCh37	14	24641077	REC8;REC8	NM_001048205;NM_005132	TSS200;TSS200	Island
cg18380783	GRCh37	21	38630506	DSCR3	NM_006052	Body	Island
cg00419564	GRCh37	1	153508860	S100A6	NM_014624	TSS200	S_Shore
cg01434197	GRCh37	1	153508553	S100A6;S100A6	NM_014624;NM_014624	5'UTR;1stExon	Island
cg08995609	GRCh37	11	66104115	RIN1	NM_004292	TSS200	S_Shore
cg15318396	GRCh37	21	38593284				Island
cg24893844	GRCh37	6	32811694	PSMB8;PSMB8	NM_004159;NM_148919	Body;1stExon	Island
cg18833720	GRCh37	1	12226933	MIR7846;TNFRSF1B	NR_107000;NM_001066	TSS200;TSS200	Island
cg07542475	GRCh37	3	44903330	MIR564;TMEM42	NR_030290;NM_144638	TSS200;TSS200	Island
cg21435336	GRCh37	19	17392852	ANKLE1	NM_152363	Body	Island
cg18427594	GRCh37	9	38621028	ANKRD18A;FAM201A	NM_147195;NR_027294	TSS1500;TSS200	Island
cg14819504	GRCh37	2	160761413	LY75	NM_002349	TSS200	Island
cg16397884	GRCh37	5	132082837	CCNI2	NM_001039780	TSS1500	N_Shore
cg03817911	GRCh37	12	104697389	TXNRD1;TXNRD1;TXNRD1;EID3;TXNRD1;TXNRD1	NM_182729;NM_182743;NM_001093771;NM_001008394;NM_003330;NM_182742	5'UTR;5'UTR;Body;TSS200;Body;5'UTR	Island
cg04364339	GRCh37	10	91087703	IFIT3;IFIT3	NM_001549;NM_001549	5'UTR;1stExon
cg01627847	GRCh37	17	43339512	LOC100133991;LOC100133991;C17orf46	NR_024434;NR_024435;NM_152343	Body;TSS200;TSS200	Island
cg12454169	GRCh37	2	30669597	LCLAT1;LCLAT1	NM_182551;NM_001002257	TSS1500;TSS1500	N_Shore
cg23639412	GRCh37	2	145277596	ZEB2;ZEB2;ZEB2;ZEB2;ZEB2	NR_033258;NM_014795;NM_001171653;NM_014795;NM_001171653	Body;5'UTR;1stExon;1stExon;5'UTR	S_Shelf
cg10785284	GRCh37	17	33775295	SLFN13	NM_144682	5'UTR	Island
cg05932159	GRCh37	6	31324319	HLA-B	NM_005514	Body	Island
cg15034779	GRCh37	3	49027243	P4HTM;P4HTM	NM_177939;NM_177938	TSS200;TSS200	Island
cg00781373	GRCh37	22	32058810				S_Shore
cg01464985	GRCh37	2	27805622	ZNF512	NM_032434	TSS1500	N_Shore
cg00810055	GRCh37	17	48585575	MYCBPAP	NM_032133	TSS200	Island
cg15819646	GRCh37	1	12226928	TNFRSF1B	NM_001066	TSS200	Island
cg06086634	GRCh37	17	48585465	MYCBPAP	NM_032133	TSS1500	Island
cg23721712	GRCh37	6	30227967	HLA-L	NR_027822	Body	Island
cg09556826	GRCh37	6	28956259				Island
cg16575104	GRCh37	5	10308246	CMBL	NM_138809	TSS200	S_Shore
cg09413557	GRCh37	1	153508713	S100A6;S100A6	NM_014624;NM_014624	5'UTR;1stExon	Island
cg23669186	GRCh37	3	122399420	PARP14	NM_017554	TSS1500	N_Shore
cg12358524	GRCh37	3	169530467	LRRC34	NM_153353	TSS200	S_Shore
cg27487839	GRCh37	8	11058395	XKR6	NM_173683	1stExon	Island
cg12859164	GRCh37	7	104624847				Island
cg18284089	GRCh37	4	153601384	TMEM154	NM_152680	TSS200
cg14443519	GRCh37	6	29760410	HCG4	NR_002139	Body	Island
cg05686503	GRCh37	22	42896426	SERHL	NR_027786	TSS200	N_Shore
cg10546219	GRCh37	17	29336262				Island
cg06203471	GRCh37	1	159750831	DUSP23	NM_017823	5'UTR	Island
cg15122111	GRCh37	3	130569453	ATP2C1;ATP2C1;ATP2C1;ATP2C1;ATP2C1;ATP2C1	NM_001199182;NM_001199181;NM_001199180;NM_001199182;NM_001199181;NM_001199180	5'UTR;5'UTR;5'UTR;1stExon;1stExon;1stExon
cg18470295	GRCh37	17	8868834	PIK3R5	NM_001142633	5'UTR	Island
cg12070152	GRCh37	1	40421272	MFSD2A;MFSD2A	NM_001136493;NM_032793	Body;Body	Island
cg01806972	GRCh37	11	66314378	ACTN3;ZDHHC24	NM_001104;NM_207340	TSS200;TSS1500	Island
cg21384402	GRCh37	10	105036701	INA	NM_032727	TSS1500	Island
cg17222452	GRCh37	3	158289160	MLF1;MLF1;MLF1;MLF1;MLF1	NM_001130156;NM_001130157;NM_001130156;NM_001130157;NM_022443	5'UTR;1stExon;1stExon;5'UTR;Body	Island
cg18449964	GRCh37	18	72917101	ZADH2	NM_175907	Body	Island
cg22492273	GRCh37	19	50979746	C19orf63;FAM71E1;FAM71E1;C19orf63;C19orf63;C19orf63	NM_175063;NM_138411;NM_138411;NM_206538;NM_175063;NM_206538	5'UTR;1stExon;5'UTR;5'UTR;1stExon;1stExon	Island
cg00808740	GRCh37	12	46661305	SLC38A1;SLC38A1	NM_001077484;NM_030674	5'UTR;5'UTR	Island
cg15474318	GRCh37	13	114830713	RASA3	NM_007368	Body
cg08129848	GRCh37	16	30456761	SEPHS2	NM_012248	1stExon	Island
cg15301489	GRCh37	8	11058770	XKR6	NM_173683	1stExon	Island
cg07878486	GRCh37	19	58951885	ZNF132	NM_003433	TSS1500	Island
cg04122873	GRCh37	6	28956226				Island
cg04539503	GRCh37	19	34311327				Island
cg23000808	GRCh37	19	2289982	LINGO3	NM_001101391	3'UTR	Island
cg10687604	GRCh37	6	29720687				Island
cg11423684	GRCh37	6	29691993	HLA-F;HLA-F;HLA-F	NM_001098478;NM_001098479;NM_018950	Body;Body;Body	Island
cg19597529	GRCh37	3	122399230	PARP14	NM_017554	TSS1500	N_Shore
cg09394261	GRCh37	9	5437886	PLGRKT;PLGRKT	NM_018465;NM_018465	5'UTR;1stExon	Island
cg07822469	GRCh37	1	182585393				S_Shore
cg01123334	GRCh37	12	95942788	USP44;USP44;USP44	NM_001278393;NM_001042403;NM_032147	TSS1500;TSS200;5'UTR	Island
cg16215203	GRCh37	14	24803917	ADCY4	NM_139247	TSS200	Island
cg05411953	GRCh37	19	52207653	NCRNA00085	NR_024330	Body	Island
cg11956825	GRCh37	6	31371564	MICA	NM_000247	Body	Island
cg10191210	GRCh37	5	42992128				Island
cg01349853	GRCh37	3	36986697	TRANK1	NM_014831	TSS200	Island
cg00890010	GRCh37	3	182817389	MCCC1	NM_020166	TSS200	Island
cg05972871	GRCh37	12	3862444	EFCAB4B;EFCAB4B;EFCAB4B	NM_001144959;NM_032680;NM_001144958	TSS200;TSS200;TSS200	Island
cg04902286	GRCh37	13	36871878	C13orf38;C13orf38;C13orf38;C13orf38;C13orf38;C13orf38;C13orf38;C13orf38;C13orf38;C13orf38;C13orf38;C13orf38	NM_001144983;NM_001144985;NM_001144985;NM_001144981;NM_001144986;NM_001144986;NM_001144984;NM_001144983;NM_001144984;NM_001144982;NM_001144981;NM_001144982	1stExon;1stExon;5'UTR;5'UTR;5'UTR;1stExon;1stExon;5'UTR;5'UTR;1stExon;1stExon;5'UTR	Island
cg06092953	GRCh37	18	77905699	LOC100130522;LOC100130522	NR_028339;NR_028340	TSS200;TSS200	S_Shore
cg13555354	GRCh37	14	24458014	DHRS4L2	NM_198083	TSS200	Island
cg07137955	GRCh37	5	42992774				Island
cg24664689	GRCh37	8	11058690	XKR6	NM_173683	1stExon	Island
cg15460093	GRCh37	10	135090381	ADAM8;ADAM8;ADAM8;ADAM8;ADAM8;ADAM8	NM_001164489;NM_001109;NM_001164490;NM_001164490;NM_001164489;NM_001109	1stExon;1stExon;5'UTR;1stExon;5'UTR;5'UTR	Island
cg02616966	GRCh37	3	182817190	MCCC1	NM_020166	1stExon	Island
cg08395365	GRCh37	3	182817479	MCCC1	NM_020166	TSS200	S_Shore
cg18465286	GRCh37	10	31609896	ZEB1;ZEB1;ZEB1;ZEB1;ZEB1	NM_001128128;NR_024286;NM_030751;NR_024287;NR_024285	TSS200;Body;Body;Body;Body	Island
cg09419978	GRCh37	16	89753003	CDK10;CDK10;CDK10;CDK10;CDK10;CDK10	NR_027703;NM_052988;NM_052987;NM_001098533;NR_027702;NM_001160367	TSS200;TSS200;TSS200;TSS200;TSS200;TSS200	Island
cg23962483	GRCh37	1	40420537	MFSD2A;MFSD2A	NM_032793;NM_001136493	TSS1500;TSS1500	Island
cg10149600	GRCh37	11	64739636	C11orf85;C11orf85	NM_001300803;NM_001037225	TSS200;TSS200	Island
cg14462939	GRCh37	6	31371262	MICA	NM_000247	TSS200	Island
cg25032094	GRCh37	17	73583839	MYO15B	NR_003587	TSS1500	Island
cg16970804	GRCh37	5	43042108	LOC153684	NR_015447	TSS200	Island
cg09517106	GRCh37	1	198904195
cg19694978	GRCh37	1	40420603	MFSD2A;MFSD2A	NM_032793;NM_001136493	TSS200;TSS200	Island
cg09741070	GRCh37	5	43040998	C5orf39;LOC153684	NM_001014279;NR_015447	TSS1500;TSS1500	Island
cg23281280	GRCh37	6	28129359	ZNF389	NM_001145129	TSS200
cg01006124	GRCh37	6	31239767	HLA-C	NM_002117	Body	Island
cg09505788	GRCh37	7	117854511				Island
cg06862692	GRCh37	16	57023236	NLRC5	NM_032206	TSS200	Island
cg02874942	GRCh37	19	11689649	ACP5;ACP5;ACP5;ACP5	NM_001611;NM_001111036;NM_001111034;NM_001111035	TSS1500;5'UTR;TSS200;5'UTR	Island
cg12784848	GRCh37	8	23081957	TNFRSF10A	NM_003844	Body	Island
cg22104437	GRCh37	7	100230887	TFR2;TFR2	NM_001206855;NM_003227	Body;Body	Island
cg10391539	GRCh37	12	121975527	KDM2B;KDM2B	NM_001005366;NM_032590	Body;Body	Island
cg01494348	GRCh37	8	144660395	NAPRT1	NM_145201	1stExon	Island
cg17980364	GRCh37	11	86748241	TMEM135;TMEM135;TMEM135	NR_033149;NM_001168724;NM_022918	TSS1500;TSS1500;TSS1500	N_Shore
cg06983810	GRCh37	19	2476109	GADD45B	NM_015675	TSS200	Island
cg02283691	GRCh37	19	33182526	NUDT19	NM_001105570	TSS1500	N_Shore
cg14341953	GRCh37	9	34637295	SIGMAR1;SIGMAR1	NM_147157;NM_005866	Body;Body	Island
cg04917181	GRCh37	8	98290229	TSPYL5	NM_033512	TSS200	Island
cg22272322	GRCh37	19	51014578	JOSD2;JOSD2;JOSD2;JOSD2;JOSD2;JOSD2;JOSD2;JOSD2	NM_001270639;NM_001270641;NM_001270640;NM_001270639;NM_001270641;NM_001270640;NM_001270686;NM_138334	5'UTR;5'UTR;5'UTR;1stExon;1stExon;1stExon;TSS200;TSS200	Island
cg14608318	GRCh37	19	17392429	ANKLE1	NM_152363	TSS200	Island
cg10465672	GRCh37	4	48908841	OCIAD2;OCIAD2	NM_152398;NM_001014446	TSS200;TSS200	Island
cg24297695	GRCh37	2	96811264	DUSP2	NM_004418	TSS200	Island
cg17280299	GRCh37	5	132082690	CCNI2	NM_001039780	TSS1500	N_Shore
cg12974120	GRCh37	14	105953166	CRIP1	NM_001311	TSS200	Island
cg13395410	GRCh37	1	151881974	THEM4;THEM4	NM_053055;NM_053055	5'UTR;1stExon	Island
cg05619024	GRCh37	6	31239411	HLA-C	NM_002117	Body	Island
cg12243843	GRCh37	1	41444880	CTPS1;CTPS1	NM_001905;NR_125440	TSS200;TSS200	Island
cg04203758	GRCh37	16	47178208	NETO2	NM_018092	TSS1500	Island
cg25645832	GRCh37	9	140318039	NOXA1;NOXA1;NOXA1;EXD3;EXD3;EXD3;EXD3	NM_006647;NM_001256068;NM_001256067;NM_001286823;NM_017820;NR_104599;NR_104598	1stExon;1stExon;1stExon;TSS1500;TSS1500;TSS1500;TSS1500	Island
cg27020253	GRCh37	6	30227104	HLA-L	NR_027822	TSS1500	N_Shore
cg03723510	GRCh37	5	43040559	C5orf39	NM_001014279	TSS200	Island
cg14760916	GRCh37	3	32497762
cg15681626	GRCh37	11	64739253				Island
cg26883712	GRCh37	6	28973466	ZNF311	NM_001010877	TSS1500
cg01826211	GRCh37	16	28891739	ATP2A1;ATP2A1	NM_004320;NM_173201	Body;Body	Island
cg25608130	GRCh37	6	106545531	PRDM1;PRDM1	NM_182907;NM_001198	TSS1500;Body
cg21953332	GRCh37	1	109203680	HENMT1;HENMT1;HENMT1	NM_001102592;NM_144584;NM_001102592	5'UTR;5'UTR;1stExon	Island
cg04499151	GRCh37	7	100231278	TFR2	NM_003227	Body	Island
cg10918419	GRCh37	8	143808262	C8orf55	NM_016647	TSS1500	Island
cg00325599	GRCh37	3	36986513	TRANK1;TRANK1	NM_014831;NM_014831	1stExon;5'UTR	Island
cg20983112	GRCh37	11	75480246	DGAT2	NM_032564	Body	S_Shore
cg22571038	GRCh37	17	48585470	MYCBPAP	NM_032133	TSS1500	Island
cg18957751	GRCh37	2	43448938				N_Shelf
cg25947619	GRCh37	15	86233220	AKAP13;AKAP13;AKAP13	NM_144767;NM_007200;NM_006738	Body;Body;Body
cg03397307	GRCh37	12	3862423	EFCAB4B;EFCAB4B;EFCAB4B	NM_001144959;NM_032680;NM_001144958	TSS200;TSS200;TSS200	Island
cg27416067	GRCh37	1	67773128	IL12RB2;IL12RB2	NM_001559;NM_001559	5'UTR;1stExon	N_Shore
cg21811681	GRCh37	17	46047634	CDK5RAP3;CDK5RAP3;CDK5RAP3;CDK5RAP3;CDK5RAP3	NM_001278197;NM_176096;NM_001278217;NM_001278216;NM_001278198	TSS1500;TSS1500;TSS1500;TSS1500;TSS1500	N_Shore
cg15925792	GRCh37	21	42798131	MX1;MX1;MX1	NM_002462;NM_002462;NM_001144925	1stExon;5'UTR;5'UTR	N_Shore
cg05927742	GRCh37	13	36872166	C13orf38;C13orf38;C13orf38;C13orf38;C13orf38;C13orf38	NM_001144986;NM_001144984;NM_001144985;NM_001144981;NM_001144982;NM_001144983	TSS200;TSS200;TSS200;TSS200;TSS200;TSS200	S_Shore
cg18586470	GRCh37	15	100882540	ADAMTS17	NM_139057	TSS1500	S_Shore
cg09758742	GRCh37	8	11059062	XKR6	NM_173683	TSS200	Island
cg02388709	GRCh37	3	4910253				Island
cg00668619	GRCh37	7	105332279	ATXN7L1	NM_020725	Body
cg22278033	GRCh37	19	52206912	NCRNA00085	NR_024330	Body	N_Shore
cg03742947	GRCh37	6	29856275	HLA-H	NR_001434	Body	Island
cg00843339	GRCh37	6	31367527				Island
cg13569651	GRCh37	7	128577926	IRF5;IRF5;IRF5;IRF5;IRF5;IRF5	NM_001098630;NM_032643;NM_002200;NM_001098628;NM_001098629;NM_001098631	TSS200;TSS1500;TSS200;TSS200;TSS200;TSS1500	Island
cg15621338	GRCh37	7	128577916	IRF5;IRF5;IRF5;IRF5;IRF5;IRF5	NM_001098630;NM_032643;NM_002200;NM_001098628;NM_001098629;NM_001098631	TSS200;TSS1500;TSS200;TSS200;TSS200;TSS1500	Island
cg08846852	GRCh37	3	49314814	USP4;USP4;C3orf62	NM_003363;NM_199443;NM_198562	3'UTR;3'UTR;TSS1500	Island
cg10830822	GRCh37	6	30483886
cg05897886	GRCh37	11	58912388	FAM111A;FAM111A;FAM111A;FAM111A;FAM111A	NM_001142520;NM_001142521;NM_001142519;NM_022074;NM_198847	5'UTR;5'UTR;5'UTR;5'UTR;5'UTR	S_Shore
cg24948962	GRCh37	18	2906032	EMILIN2	NM_032048	Body	Island
cg06303772	GRCh37	19	17717530	UNC13A	NM_001080421	Body	Island
cg12426196	GRCh37	1	161008826	TSTD1;TSTD1;TSTD1	NM_001113206;NM_001113205;NM_001113207	TSS200;TSS200;TSS200	Island
cg11838224	GRCh37	17	7287740	TNK1	NM_003985	Body	Island
cg24276035	GRCh37	19	42927286	LIPE	NM_005357	Body	Island
cg14796305	GRCh37	1	46632581				N_Shore
cg17228900	GRCh37	6	391764	IRF4;IRF4	NM_002460;NM_002460	5'UTR;1stExon	Island
cg20822448	GRCh37	2	27805829	ZNF512	NM_032434	TSS200	Island
cg10675666	GRCh37	7	99517192	TRIM4;TRIM4	NM_033017;NM_033091	TSS200;TSS200	Island
cg05551979	GRCh37	5	43040548	C5orf39	NM_001014279	TSS200	Island
cg16473141	GRCh37	14	24641501	REC8;REC8;REC8;REC8	NM_001048205;NM_005132;NM_005132;NM_001048205	1stExon;1stExon;5'UTR;5'UTR	Island
cg03018058	GRCh37	2	227700114	RHBDD1;RHBDD1	NM_001167608;NM_032276	TSS1500;TSS1500	N_Shore
cg05545172	GRCh37	6	32811777	PSMB8;PSMB8;PSMB8	NM_004159;NM_148919;NM_148919	Body;5'UTR;1stExon	Island
cg23003534	GRCh37	10	105036747	INA	NM_032727	TSS200	Island
cg04277193	GRCh37	17	41438351				Island
cg17567560	GRCh37	10	105036863	INA	NM_032727	TSS200	Island
cg16425038	GRCh37	14	24641194	REC8;REC8	NM_001048205;NM_005132	TSS200;TSS200	Island
cg25251204	GRCh37	11	14927456				Island
cg02672936	GRCh37	16	70414816	ST3GAL2	NM_006927	3'UTR	Island
cg12184886	GRCh37	17	73584029	MYO15B	NR_003587	TSS200	Island
cg11487663	GRCh37	12	66582796	IRAK3;IRAK3	NM_007199;NM_001142523	TSS200;TSS200	Island
cg21342392	GRCh37	7	111203008	IMMP2L	NM_032549	TSS1500	S_Shore
cg14169363	GRCh37	9	75747433
cg26241806	GRCh37	10	26727246	APBB1IP	NM_019043	TSS200	Island
cg03442912	GRCh37	6	150263488	ULBP2	NM_025217	Body	Island
cg14579819	GRCh37	11	133827056	IGSF9B	NM_014987	TSS200	Island
cg18676033	GRCh37	6	29691815	HLA-F;HLA-F;HLA-F	NM_001098478;NM_001098479;NM_018950	Body;Body;Body	Island
cg26998044	GRCh37	17	8869155	PIK3R5	NM_001142633	TSS200	Island
cg06381367	GRCh37	17	58499044	C17orf64	NM_181707	TSS1500	Island
cg20835282	GRCh37	3	49314454	C3orf62;C3orf62	NM_198562;NM_198562	1stExon;5'UTR	Island
cg02858118	GRCh37	3	48694018	CELSR3	NM_001407	Body	Island
cg20168479	GRCh37	3	32443031	CMTM7;CMTM7	NM_138410;NM_181472	Body;Body	N_Shore
cg00876501	GRCh37	4	99850885	EIF4E;EIF4E;EIF4E;EIF4E;EIF4E	NM_001130679;NM_001968;NM_001968;NM_001130678;NM_001130679	5'UTR;1stExon;5'UTR;TSS1500;1stExon	S_Shore
cg14419141	GRCh37	6	116783140	FAM26F	NM_001010919	Body	Island
cg18803104	GRCh37	6	28956324				Island
cg27232057	GRCh37	6	32811690	PSMB8;PSMB8	NM_004159;NM_148919	Body;1stExon	Island
cg16854917	GRCh37	19	52206691	NCRNA00085	NR_024330	Body	Island
cg08822898	GRCh37	12	68725347	MDM1;MDM1	NM_017440;NM_020128	Body;Body	N_Shore
cg08493294	GRCh37	2	25500416	DNMT3A;DNMT3A	NM_022552;NM_175629	Body;Body	Island
cg08633209	GRCh37	5	140071946	HARS2;HARS2;HARS2;HARS;HARS;HARS;HARS;HARS;HARS;HARS	NM_001278732;NM_012208;NM_001278731;NM_002109;NM_001289093;NM_001289092;NM_001258042;NM_001258041;NM_001258040;NM_001289094	5'UTR;Body;Body;TSS1500;TSS1500;TSS1500;TSS1500;TSS1500;TSS1500;TSS1500	S_Shore
cg26812362	GRCh37	6	167040675	RPS6KA2;RPS6KA2;RPS6KA2	NM_021135;NM_021135;NM_001006932	5'UTR;1stExon;Body	Island
cg11177264	GRCh37	11	64739539	C11orf85;C11orf85;C11orf85;C11orf85	NM_001300803;NM_001037225;NM_001300803;NM_001037225	1stExon;1stExon;5'UTR;5'UTR	Island
cg18236663	GRCh37	5	43041501	LOC648987;ANXA2R;LOC153684	NR_104651;NM_001014279;NR_015447	Body;TSS1500;TSS1500	S_Shore
cg12584100	GRCh37	6	3023894
cg09538135	GRCh37	21	38593663				Island
cg25458175	GRCh37	19	59025570	ZBTB45	NM_032792	Body	Island
cg12758636	GRCh37	10	31609882	ZEB1;ZEB1;ZEB1;ZEB1;ZEB1	NM_001128128;NR_024286;NM_030751;NR_024287;NR_024285	TSS200;Body;Body;Body;Body	Island
cg27430662	GRCh37	1	109656708	KIAA1324;KIAA1324;C1orf194	NM_020775;NM_020775;NM_001122961	5'UTR;1stExon;TSS1500	S_Shore
cg07896412	GRCh37	16	89753622	CDK10;CDK10;CDK10;CDK10;CDK10;CDK10	NM_001098533;NR_027702;NR_027703;NM_001160367;NM_052988;NM_052987	5'UTR;Body;Body;5'UTR;Body;5'UTR	Island
cg03094193	GRCh37	15	74891030
cg06498018	GRCh37	9	93564033	SYK;SYK;SYK;SYK;SYK	NM_003177;NM_001135052;NM_001174168;NM_003177;NM_001135052	1stExon;1stExon;TSS200;5'UTR;5'UTR	Island
cg09436562	GRCh37	11	18415874	LDHA;LDHA;LDHA;LDHA;LDHA	NM_001165415;NM_005566;NR_028500;NM_001135239;NM_001165416	TSS200;TSS200;TSS200;TSS200;TSS200	N_Shore
cg01560556	GRCh37	3	128337004				Island
cg22303846	GRCh37	2	152145870	NMI	NM_004688	5'UTR	Island
cg22895601	GRCh37	14	21131621
cg12018098	GRCh37	19	38885481	SPRED3	NM_001042522	Body	Island
cg17895157	GRCh37	15	41913743				Island
cg04411625	GRCh37	14	105953462	CRIP1	NM_001311	5'UTR	Island
cg18204091	GRCh37	6	31371007	MICA	NM_000247	TSS1500	Island
cg06427514	GRCh37	17	40332731	KCNH4	NM_012285	Body	Island
cg12924408	GRCh37	22	37172025	RABL4;RABL4	NM_006860;NM_006860	5'UTR;1stExon	Island
cg22741014	GRCh37	17	19881731	AKAP10	NM_007202	TSS1500	S_Shore
cg13487748	GRCh37	18	12658350	PSMG2;SPIRE1;SPIRE1	NM_147163;NM_001128626;NM_020148	TSS1500;TSS1500;TSS1500	Island
cg02045355	GRCh37	6	26365194	BTN3A2	NM_007047	TSS1500
cg16553527	GRCh37	16	67313031	PLEKHG4;PLEKHG4;PLEKHG4;PLEKHG4;PLEKHG4;PLEKHG4	NM_001129731;NM_015432;NM_001129727;NM_001129728;NM_015432;NM_001129729	TSS1500;1stExon;5'UTR;TSS200;5'UTR;TSS1500	Island
cg02709052	GRCh37	11	86748071	TMEM135;TMEM135;TMEM135	NR_033149;NM_001168724;NM_022918	TSS1500;TSS1500;TSS1500	N_Shore
cg20826201	GRCh37	3	50375545	RASSF1;RASSF1;RASSF1;RASSF1	NM_170713;NM_170714;NM_007182;NM_170712	TSS1500;Body;Body;5'UTR	Island
cg07367113	GRCh37	5	891207	BRD9;BRD9;BRD9	NR_027633;NM_001009877;NM_023924	Body;Body;Body	N_Shore
cg08282195	GRCh37	6	31371512	MICA	NM_000247	Body	Island
cg03764161	GRCh37	11	58912327	FAM111A;FAM111A;FAM111A;FAM111A;FAM111A;FAM111A;FAM111A	NM_198847;NM_001142520;NM_198847;NM_001142521;NM_022074;NM_022074;NM_001142519	1stExon;5'UTR;5'UTR;5'UTR;1stExon;5'UTR;5'UTR	S_Shore
cg10520349	GRCh37	10	3871234
cg18161803	GRCh37	14	62217806				Island
cg06561932	GRCh37	8	23081981	LOC389641;TNFRSF10A	NR_033928;NM_003844	TSS1500;Body	Island
cg15566554	GRCh37	17	72208504	TTYH2;MGC16275	NM_032646;NR_026914	TSS1500;Body	Island
cg05068340	GRCh37	6	78176512				S_Shelf
cg08188779	GRCh37	15	45004577	B2M	NM_004048	Body	S_Shore
cg14142171	GRCh37	6	30228101	HLA-L	NR_027822	Body	Island
cg04981722	GRCh37	5	41870862	OXCT1	NM_000436	TSS200	Island
cg21255097	GRCh37	1	45792306	HPDL	NM_032756	TSS1500	N_Shore
cg11700824	GRCh37	10	88730823	AGAP11	NM_133447	5'UTR	Island
cg04994773	GRCh37	1	109656777	KIAA1324;KIAA1324;C1orf194	NM_020775;NM_020775;NM_001122961	5'UTR;1stExon;TSS1500	S_Shore
cg15128801	GRCh37	1	68202053	GNG12	NM_018841	5'UTR
cg21919967	GRCh37	9	80911886	PSAT1;PSAT1	NM_058179;NM_021154	TSS200;TSS200	Island
cg25367691	GRCh37	4	186990324	TLR3;TLR3	NM_003265;NM_003265	1stExon;5'UTR
cg04217927	GRCh37	11	47737105	AGBL2	NM_024783	TSS1500	Island
cg15020645	GRCh37	5	112073769	APC;APC;APC	NM_000038;NM_001127510;NM_001127511	5'UTR;5'UTR;5'UTR
cg15819171	GRCh37	22	44208535	EFCAB6;EFCAB6	NM_198856;NM_022785	TSS1500;TSS1500	S_Shore
cg11416243	GRCh37	10	11207907	CUGBP2;CUGBP2;CUGBP2;CUGBP2	NM_001025076;NM_006561;NM_001025077;NM_001083591	Body;Body;Body;Body	Island
cg22007922	GRCh37	6	32811752	PSMB8;PSMB8	NM_004159;NM_148919	Body;1stExon	Island
cg16797831	GRCh37	1	109657035	KIAA1324;C1orf194	NM_020775;NM_001122961	Body;TSS1500	S_Shore
cg11302533	GRCh37	3	197183662				Island
cg17527142	GRCh37	3	49027225	P4HTM;P4HTM	NM_177939;NM_177938	TSS200;TSS200	Island
cg22097425	GRCh37	11	125774311	DDX25;PUS3;DDX25	NM_013264;NM_031307;NM_013264	5'UTR;TSS1500;1stExon	Island
cg07376834	GRCh37	5	118603880	TNFAIP8	NM_001077654	TSS1500	N_Shore
cg22578667	GRCh37	11	58912364	FAM111A;FAM111A;FAM111A;FAM111A;FAM111A;FAM111A;FAM111A	NM_001142520;NM_001142521;NM_001142519;NM_022074;NM_198847;NM_022074;NM_198847	5'UTR;5'UTR;5'UTR;1stExon;1stExon;5'UTR;5'UTR	S_Shore
cg03496709	GRCh37	10	29698460	LOC387647	NR_003930	TSS200	Island
cg21672040	GRCh37	2	227700456	RHBDD1;RHBDD1	NM_001167608;NM_032276	TSS1500;TSS1500	Island
cg22185558	GRCh37	6	28973524	ZNF311	NM_001010877	TSS1500
cg05031016	GRCh37	14	24804153	ADCY4	NM_139247	TSS1500	Island
cg07971636	GRCh37	10	134121577	STK32C	NM_173575	TSS200	Island
cg18393022	GRCh37	3	49044985	WDR6	NM_018031	Body	Island
cg15864502	GRCh37	1	167599325	RCSD1	NM_052862	TSS200	N_Shore
cg21711343	GRCh37	12	8124127				S_Shore
cg24703717	GRCh37	6	29691168	HLA-F;HLA-F;HLA-F;HLA-F;HLA-F;HLA-F	NM_018950;NM_001098478;NM_001098479;NM_018950;NM_001098479;NM_001098478	1stExon;5'UTR;1stExon;5'UTR;5'UTR;1stExon	Island
cg11630242	GRCh37	17	19881632	AKAP10	NM_007202	TSS1500	Island
cg18323912	GRCh37	5	42994709				Island
cg06106423	GRCh37	1	167599408	RCSD1	NM_052862	TSS200	N_Shore
cg14285533	GRCh37	7	63386328				N_Shore
cg14575222	GRCh37	9	131792384				S_Shore
cg16162391	GRCh37	10	29698368	LOC387647	NR_003930	TSS200	Island
cg06521025	GRCh37	12	113573143	RASAL1	NM_004658	Body	Island
cg22737001	GRCh37	1	25257029	RUNX3;RUNX3	NM_004350;NM_001031680	TSS1500;Body	Island
cg09671906	GRCh37	6	31324259	HLA-B	NM_005514	Body	Island
cg02590401	GRCh37	19	48984071	CYTH2;CYTH2	NM_004228;NM_017457	3'UTR;3'UTR	Island
cg20916523	GRCh37	3	10184584	VHL;VHL	NM_198156;NM_000551	Body;Body	S_Shore
cg02128087	GRCh37	12	48576900	C12orf68	NM_001013635	TSS1500	N_Shore
cg17602451	GRCh37	18	60985645	BCL2;BCL2	NM_000657;NM_000633	Body;Body	Island
cg07923325	GRCh37	2	225907519	DOCK10	NM_014689	TSS200	S_Shore
cg22152328	GRCh37	21	42798386	MX1;MX1	NM_002462;NM_001144925	5'UTR;5'UTR	Island
cg21383487	GRCh37	10	22624094				Island
cg20395892	GRCh37	12	66582780	IRAK3;IRAK3	NM_007199;NM_001142523	TSS200;TSS200	Island
cg20594345	GRCh37	6	28973520	ZNF311	NM_001010877	TSS1500
cg01035015	GRCh37	6	31325063	HLA-B	NM_005514	TSS200	Island
cg22112051	GRCh37	19	2290022	LINGO3	NM_001101391	Body	Island
cg14240098	GRCh37	7	50518052	FIGNL1;FIGNL1;FIGNL1;FIGNL1	NM_001042762;NM_001042762;NM_022116;NM_022116	1stExon;5'UTR;5'UTR;1stExon	Island
cg10251190	GRCh37	17	48585853	MYCBPAP;MYCBPAP	NM_032133;NM_032133	5'UTR;1stExon	Island
cg00446235	GRCh37	1	161008644	TSTD1;TSTD1;TSTD1	NM_001113207;NM_001113205;NM_001113206	Body;Body;Body	Island
cg07161071	GRCh37	7	128578164	IRF5;IRF5;IRF5;IRF5;IRF5;IRF5	NM_001098631;NM_032643;NM_001098630;NM_002200;NM_001098629;NM_001098628	TSS200;TSS200;5'UTR;5'UTR;5'UTR;5'UTR	Island
cg12589143	GRCh37	6	29894341	HCG4P6	NR_001317	TSS1500	Island
cg03985136	GRCh37	6	150262734	ULBP2	NM_025217	TSS1500	Island
cg16642003	GRCh37	16	30456845	SEPHS2	NM_012248	1stExon	Island
cg18763277	GRCh37	11	66314196	ACTN3;ZDHHC24;ACTN3;ACTN3	NM_001258371;NM_207340;NM_001104;NR_047663	1stExon;TSS1500;TSS200;TSS200	S_Shore
cg18497508	GRCh37	6	41528345	FOXP4;FOXP4;FOXP4	NM_001012427;NM_138457;NM_001012426	5'UTR;5'UTR;5'UTR	Island
cg01897517	GRCh37	6	32821111	PSMB9;PSMB9;TAP1	NM_002800;NM_148954;NM_000593	TSS1500;TSS1500;1stExon	Island
cg23922920	GRCh37	6	32821299	PSMB9;PSMB9;TAP1	NM_002800;NM_148954;NM_000593	TSS1500;TSS1500;1stExon	Island
cg24740568	GRCh37	6	150262771	ULBP2	NM_025217	TSS1500	Island
cg23505145	GRCh37	19	12996616	KLF1	NM_006563	Body	Island
cg11203397	GRCh37	13	46870454
cg24912904	GRCh37	11	66314217	ACTN3;ZDHHC24	NM_001104;NM_207340	TSS200;TSS1500	Island
cg16523704	GRCh37	3	49314670	USP4;USP4;C3orf62	NM_003363;NM_199443;NM_198562	3'UTR;3'UTR;TSS200	Island
cg09592804	GRCh37	22	31686691	PIK3IP1;PIK3IP1	NM_001135911;NM_052880	Body;Body	Island
cg22508391	GRCh37	7	104624890				S_Shore
cg16704739	GRCh37	3	125076067	ZNF148	NM_021964	5'UTR	Island
cg17766148	GRCh37	1	201084122	ASCL5	NM_001270601	1stExon	Island
cg08633313	GRCh37	20	42142852	L3MBTL;L3MBTL	NM_032107;NM_015478	TSS200;TSS200	N_Shore
cg10536962	GRCh37	1	203236837
cg14925994	GRCh37	6	32820999	PSMB9;PSMB9;TAP1	NM_002800;NM_148954;NM_000593	TSS1500;TSS1500;1stExon	Island
cg04769618	GRCh37	10	29698685	LOC387647	NR_003930	Body	Island
cg08193100	GRCh37	2	152146125	NMI;NMI	NM_004688;NM_004688	5'UTR;1stExon	Island
cg18967534	GRCh37	4	2795345	SH3BP2	NM_001122681	5'UTR	Island
cg12817908	GRCh37	3	139397179	NMNAT3	NM_178177	TSS1500	S_Shore
cg18487723	GRCh37	1	150255152	CIART;CIART;CIART;CIART;CIART;CIART;CIART	NM_144697;NM_001300838;NM_001300839;NM_001300840;NM_144697;NM_001300841;NM_001300841	5'UTR;5'UTR;5'UTR;5'UTR;1stExon;1stExon;5'UTR	S_Shore
cg03434509	GRCh37	8	82543424				Island
cg18689486	GRCh37	5	118603804	TNFAIP8	NM_001077654	TSS1500	N_Shore
cg14175568	GRCh37	20	30135291	HM13;HM13;HM13;PSIMCT-1	NM_178580;NM_030789;NM_178581;NR_003677	Body;Body;Body;Body	Island
cg21591274	GRCh37	4	74089071	ANKRD17;ANKRD17;ANKRD17	NM_001286771;NM_198889;NM_032217	TSS1500;Body;Body
cg18453965	GRCh37	2	175458567	WIPF1;WIPF1	NM_003387;NM_001077269	5'UTR;5'UTR
cg25416153	GRCh37	18	43355414				Island
cg18021902	GRCh37	1	3567119	WDR8	NM_017818	TSS1500	Island
cg03553715	GRCh37	16	9052489	USP7	NM_003470	Body	N_Shelf
cg18534491	GRCh37	14	24641155	REC8;REC8	NM_001048205;NM_005132	TSS200;TSS200	Island
cg14467281	GRCh37	9	33044611	SMU1	NM_018225	3'UTR	Island
cg15017004	GRCh37	18	2906290	EMILIN2	NM_032048	Body	Island
cg16547110	GRCh37	4	154605262	TLR2	NM_003264	TSS200	Island
cg00830285	GRCh37	7	149119905				Island
cg08016383	GRCh37	15	100882020	ADAMTS17	NM_139057	Body	Island
cg13466383	GRCh37	1	161008705	TSTD1;TSTD1;TSTD1;TSTD1;TSTD1;TSTD1	NM_001113205;NM_001113207;NM_001113207;NM_001113205;NM_001113206;NM_001113206	5'UTR;1stExon;5'UTR;1stExon;1stExon;5'UTR	Island
cg19746873	GRCh37	4	153601349	TMEM154	NM_152680	TSS200
cg03168497	GRCh37	17	48586147	MYCBPAP	NM_032133	Body	Island
cg17720107	GRCh37	16	89752882	CDK10;CDK10;CDK10;CDK10;CDK10;CDK10	NM_052988;NM_052987;NM_001160367;NM_001098533;NR_027703;NR_027702	TSS200;TSS200;TSS200;TSS200;TSS200;TSS200	Island
cg25994146	GRCh37	19	51897624				Island
cg20915632	GRCh37	15	28352485				Island
cg21695830	GRCh37	1	89457462	RBMXL1;RBMXL1;CCBL2;CCBL2	NM_001162536;NM_019610;NM_001008661;NM_001008662	5'UTR;5'UTR;5'UTR;5'UTR	N_Shore
cg09220816	GRCh37	16	30546310	ZNF747	NM_023931	TSS200	Island
cg06872500	GRCh37	1	153508523	S100A6;S100A6	NM_014624;NM_014624	5'UTR;1stExon	Island
cg00169167	GRCh37	19	6531539	TNFSF9	NM_003811	Body	Island
cg13807985	GRCh37	12	66583255	IRAK3;IRAK3	NM_001142523;NM_007199	Body;Body	Island
cg15318570	GRCh37	10	22726874				S_Shore
cg03166323	GRCh37	16	30457367	SEPHS2	NM_012248	TSS200	S_Shore
cg07462790	GRCh37	4	2795105	SH3BP2	NM_001122681	5'UTR	N_Shore
cg22893791	GRCh37	2	26407628	FAM59B	NM_001168241	Body	Island
cg10750989	GRCh37	6	31371330	MICA	NM_000247	TSS200	Island
cg21193484	GRCh37	14	61938892	PRKCH	NM_006255	Body
cg07454491	GRCh37	12	48578076	C12orf68	NM_001013635	1stExon	Island
cg08430604	GRCh37	3	44902960	MIR564;TMEM42	NR_030290;NM_144638	TSS1500;TSS1500	Island
cg17554194	GRCh37	6	31324972	HLA-B;HLA-B	NM_005514;NM_005514	5'UTR;1stExon	Island
cg26150462	GRCh37	10	11206868	CUGBP2;CUGBP2;CUGBP2;CUGBP2	NM_001025076;NM_006561;NM_001025077;NM_001083591	TSS200;Body;Body;TSS200	N_Shore
cg14341424	GRCh37	8	104032813	ATP6V1C1	NM_001695	TSS1500	N_Shore
cg21283926	GRCh37	6	74160917	C6orf150	NM_138441	Body	N_Shore
cg11731300	GRCh37	1	161008542	TSTD1;TSTD1;TSTD1	NM_001113207;NM_001113205;NM_001113206	Body;Body;Body	Island
cg15467646	GRCh37	1	22141014	LDLRAD2	NM_001013693	Body	Island
cg10691592	GRCh37	3	128337033				Island
cg13112903	GRCh37	1	153508542	S100A6;S100A6	NM_014624;NM_014624	5'UTR;1stExon	Island
cg09006592	GRCh37	6	32811768	PSMB8;PSMB8	NM_004159;NM_148919	Body;1stExon	Island
cg15595044	GRCh37	3	128336857				Island
cg23395887	GRCh37	16	90143802	PRDM7	NM_001098173	TSS1500	Island
cg12397426	GRCh37	3	169530434	LRRC34	NM_153353	TSS200	Island
cg17456100	GRCh37	1	22140859	LDLRAD2	NM_001013693	Body	N_Shore
cg02183671	GRCh37	4	15779999	CD38;CD38	NM_001775;NM_001775	1stExon;5'UTR	Island
cg01840268	GRCh37	6	26402776	BTN3A1;BTN3A1;BTN3A1;BTN3A1	NM_007048;NM_001145008;NM_194441;NM_001145009	5'UTR;5'UTR;5'UTR;5'UTR
cg21184629	GRCh37	9	38621834	C9orf122;ANKRD18A	NR_027294;NM_147195	Body;TSS1500	Island
cg09274849	GRCh37	7	117854619				Island
cg26456937	GRCh37	3	197282982	BDH1;BDH1;BDH1	NM_203314;NM_004051;NM_203315	TSS200;TSS200;5'UTR	Island
cg19918429	GRCh37	3	122399781	PARP14	NM_017554	1stExon	Island
cg21268653	GRCh37	1	116961672	C1orf203;C1orf203;C1orf203;C1orf203;C1orf203	NR_027645;NR_024126;NR_024124;NR_027646;NR_024125	TSS1500;TSS1500;TSS1500;TSS1500;TSS1500	S_Shore
cg19598293	GRCh37	7	117854765				S_Shore
cg18854166	GRCh37	1	109203901	HENMT1;HENMT1;HENMT1	NM_144584;NM_001102592;NM_144584	5'UTR;TSS200;1stExon	Island
cg00957665	GRCh37	10	104406345	TRIM8	NM_030912	Body	S_Shore
cg27604402	GRCh37	6	31765590	LSM2	NM_021177	Body	S_Shore
cg07932506	GRCh37	15	100882416	ADAMTS17	NM_139057	TSS1500	Island
cg23563024	GRCh37	22	44208549	EFCAB6;EFCAB6	NM_022785;NM_198856	TSS1500;TSS1500	S_Shore
cg20540942	GRCh37	7	128577921	IRF5;IRF5;IRF5;IRF5;IRF5;IRF5	NM_001098630;NM_032643;NM_002200;NM_001098628;NM_001098629;NM_001098631	TSS200;TSS1500;TSS200;TSS200;TSS200;TSS1500	Island
cg03940966	GRCh37	1	151881785	THEM4	NM_053055	Body	Island
cg15330298	GRCh37	20	42143174	L3MBTL;L3MBTL;L3MBTL;L3MBTL	NM_032107;NM_032107;NM_015478;NM_015478	5'UTR;1stExon;1stExon;5'UTR	N_Shore
cg08184792	GRCh37	12	48592270				Island
cg17731992	GRCh37	6	31324997	HLA-B	NM_005514	TSS200	Island
cg05764111	GRCh37	17	33673590
cg03485694	GRCh37	12	3862473	EFCAB4B;EFCAB4B;EFCAB4B	NM_001144959;NM_032680;NM_001144958	TSS200;TSS200;TSS200	Island
cg08466770	GRCh37	6	32820993	PSMB9;PSMB9;TAP1	NM_002800;NM_148954;NM_000593	TSS1500;TSS1500;1stExon	Island
cg15661473	GRCh37	19	45656123	NKPD1	NM_198478	Body	Island
cg03667968	GRCh37	5	112073438	APC;APC;APC	NM_000038;NM_001127510;NM_001127511	TSS200;TSS200;5'UTR
cg11907262	GRCh37	19	34310911				Island
cg25264370	GRCh37	3	49027283	P4HTM;P4HTM	NM_177939;NM_177938	TSS200;TSS200	Island
cg02951558	GRCh37	19	50979574	FAM71E1;C19orf63;C19orf63	NM_138411;NM_175063;NM_206538	1stExon;TSS200;TSS200	Island
cg20676602	GRCh37	17	45402355	THCAT158;EFCAB13;EFCAB13;THCAT158	NR_110881;NM_001195192;NM_152347;NR_110880	TSS1500;5'UTR;5'UTR;TSS1500	S_Shore
cg02751829	GRCh37	3	71833530	PROK2;PROK2	NM_021935;NM_001126128	Body;Body	N_Shore
cg19761211	GRCh37	16	70415365	ST3GAL2	NM_006927	3'UTR	Island
cg21971621	GRCh37	11	65600773	SNX32	NM_152760	TSS1500	N_Shore
cg20655070	GRCh37	19	40315011				Island
cg04865841	GRCh37	1	3566992	WDR8	NM_017818	TSS1500	Island
cg26446449	GRCh37	12	46661718	SLC38A1;SLC38A1	NM_001077484;NM_030674	5'UTR;5'UTR	Island
cg22834713	GRCh37	6	28984341				N_Shore
cg20040488	GRCh37	6	28956510				Island
cg14790630	GRCh37	1	84326462				Island
cg04708891	GRCh37	14	62217824				Island
cg12178980	GRCh37	10	11206870	CUGBP2;CUGBP2;CUGBP2;CUGBP2	NM_001025076;NM_006561;NM_001025077;NM_001083591	TSS200;Body;Body;TSS200	N_Shore
cg00491180	GRCh37	16	2892604	TMPRSS8	NR_026864	Body	Island
cg23833550	GRCh37	7	128578170	IRF5;IRF5;IRF5;IRF5	NM_032643;NM_001242452;NM_001098630;NM_001098629	TSS200;5'UTR;5'UTR;5'UTR	Island
cg12766058	GRCh37	6	29720894				Island
cg22035501	GRCh37	5	112073398	APC;APC;APC	NM_000038;NM_001127510;NM_001127511	TSS200;TSS200;5'UTR
cg13643943	GRCh37	5	138629019	MATR3;MATR3;MATR3;MATR3;MATR3;MATR3	NM_018834;NM_001194956;NM_001194955;NM_001194954;NM_199189;NM_001282278	TSS1500;TSS1500;TSS1500;5'UTR;5'UTR;5'UTR	N_Shore
cg17512353	GRCh37	6	30227802	HLA-L	NR_027822	Body	Island
cg08541237	GRCh37	2	172749963	SLC25A12;SLC25A12	NR_047549;NM_003705	Body;Body	N_Shore
cg22101703	GRCh37	9	36258171	GNE;GNE	NM_005476;NM_001128227	5'UTR;Body	Island
cg06671387	GRCh37	4	141444896	ELMOD2	NM_153702	TSS1500	N_Shore
cg03466124	GRCh37	3	179168156	GNB4	NM_021629	5'UTR	N_Shore
cg18585988	GRCh37	19	45656349	NKPD1	NM_198478	Body	Island
cg10086212	GRCh37	12	49484169	DHH	NM_021044	Body	Island
cg24832215	GRCh37	19	50837446	NAPSB	NR_002798	Body	Island
cg25016865	GRCh37	19	15947925				Island
cg26042169	GRCh37	6	26045536	HIST1H3C	NM_003531	TSS200	S_Shore
cg08021780	GRCh37	19	18118880	ARRDC2;ARRDC2	NM_001025604;NM_015683	Body;TSS200	Island
cg05264148	GRCh37	17	72208788	TTYH2;MGC16275	NM_032646;NR_026914	TSS1500;Body	Island
cg01343152	GRCh37	12	122711239	DIABLO;DIABLO;LOC101593348;DIABLO;DIABLO;DIABLO;DIABLO	NM_019887;NM_001278304;NR_103497;NM_001278303;NM_001278302;NM_138930;NM_001278342	5'UTR;TSS1500;Body;TSS200;TSS200;TSS200;TSS200	Island
cg26268701	GRCh37	6	29894737	HCG4P6	NR_001317	TSS1500	Island
cg24682307	GRCh37	1	12227131	TNFRSF1B;TNFRSF1B	NM_001066;NM_001066	1stExon;5'UTR	Island
cg14570307	GRCh37	7	148982284	ZNF783	NR_015357	Body	Island
cg18147168	GRCh37	1	161008920	TSTD1;TSTD1;TSTD1	NM_001113207;NM_001113206;NM_001113205	TSS200;TSS200;TSS200	S_Shore
cg14640066	GRCh37	2	55237421	RTN4;RTN4;RTN4;RTN4;RTN4;RTN4	NM_207520;NM_020532;NM_007008;NM_153828;NM_007008;NM_207521	Body;Body;5'UTR;Body;1stExon;Body
cg08873266	GRCh37	1	40255052	BMP8B	NM_001720	TSS1500	Island
cg05340162	GRCh37	1	151882621	THEM4	NM_053055	TSS1500	S_Shore
cg24333473	GRCh37	16	3493428	ZNF597;ZNF597;NAT15	NM_152457;NM_152457;NM_001083601	1stExon;5'UTR;TSS1500	Island
cg27636310	GRCh37	1	46632696				Island
cg04780159	GRCh37	16	70414430	ST3GAL2	NM_006927	3'UTR	Island
cg20686010	GRCh37	16	89752919	CDK10;CDK10;CDK10;CDK10;CDK10;CDK10	NM_052988;NM_052987;NM_001160367;NM_001098533;NR_027703;NR_027702	TSS200;TSS200;TSS200;TSS200;TSS200;TSS200	Island
cg00743929	GRCh37	3	50375535	RASSF1;RASSF1;RASSF1;RASSF1	NM_170713;NM_170714;NM_007182;NM_170712	TSS1500;Body;Body;5'UTR	Island
cg25446086	GRCh37	1	155829549	SYT11;SYT11	NM_152280;NM_152280	1stExon;5'UTR	N_Shore
cg15283629	GRCh37	6	31367518				Island
cg02930432	GRCh37	3	50375483	RASSF1;RASSF1;RASSF1;RASSF1	NM_170713;NM_170714;NM_007182;NM_170712	TSS1500;Body;Body;5'UTR	Island
cg09105193	GRCh37	12	69327238	CPM;CPM;CPM	NM_198320;NM_001005502;NM_001874	TSS1500;TSS1500;5'UTR	Island
cg22051124	GRCh37	17	16472799	ZNF287	NM_020653	TSS1500	Island
cg08712722	GRCh37	4	153601180	TMEM154;TMEM154	NM_152680;NM_152680	1stExon;5'UTR
cg08277369	GRCh37	16	84538885	KIAA1609	NM_020947	TSS1500	Island
cg24635834	GRCh37	5	42949919				N_Shore
cg11075416	GRCh37	11	128557265				N_Shelf
cg10055771	GRCh37	1	150254869	C1orf51	NM_144697	TSS1500	S_Shore
cg04175569	GRCh37	11	128556992				N_Shelf
cg00524912	GRCh37	22	37172668	RABL4	NM_006860	TSS1500	Island
cg15386366	GRCh37	17	19881720	AKAP10	NM_007202	TSS1500	S_Shore
cg14233507	GRCh37	17	46507763	SKAP1;SKAP1	NM_001075099;NM_003726	TSS200;TSS200	Island
cg17730484	GRCh37	12	57998786	DTX3	NM_178502	5'UTR
cg22149742	GRCh37	2	55746015	CFAP36;CFAP36	NM_001282761;NM_080667	TSS1500;TSS1500	N_Shore
cg11933779	GRCh37	17	43339040	C17orf46;LOC100133991;LOC100133991	NM_152343;NR_024434;NR_024435	Body;Body;TSS1500	N_Shore
cg00717218	GRCh37	14	52781800	PTGER2	NM_000956	1stExon	Island
cg14686919	GRCh37	20	61584159	SLC17A9;SLC17A9	NM_022082;NM_022082	1stExon;5'UTR	Island
cg03628148	GRCh37	11	18415880	LDHA;LDHA;LDHA;LDHA;LDHA	NM_001165415;NM_005566;NR_028500;NM_001135239;NM_001165416	TSS200;TSS200;TSS200;TSS200;TSS200	N_Shore
cg25362339	GRCh37	2	85811413	VAMP5	NM_006634	TSS200	Island
cg25431463	GRCh37	20	36012946	SRC;SRC	NM_198291;NM_005417	Body;Body	Island
cg11894504	GRCh37	19	2042391	MKNK2;MKNK2	NM_199054;NM_017572	Body;Body	Island
cg07844660	GRCh37	19	18118835	ARRDC2;ARRDC2	NM_001025604;NM_015683	Body;TSS200	Island
cg00577935	GRCh37	5	112073348	APC;APC;APC	NM_000038;NM_001127511;NM_001127510	TSS1500;5'UTR;TSS1500
cg25104512	GRCh37	3	46735454	ALS2CL	NM_147129	TSS1500	Island
cg17462172	GRCh37	13	114830994	RASA3	NM_007368	Body
cg01150497	GRCh37	1	2120978	FAAP20;FAAP20;FAAP20;FAAP20;FAAP20	NM_001256945;NM_001282673;NM_001282671;NM_001282672;NM_001146310	Body;Body;5'UTR;5'UTR;Body	N_Shore
cg00830526	GRCh37	19	33182624	NUDT19	NM_001105570	TSS1500	Island
cg17338500	GRCh37	10	91087618	IFIT3;IFIT3;IFIT3;IFIT3	NM_001549;NM_001549;NM_001289758;NM_001289758	5'UTR;1stExon;1stExon;5'UTR
cg07173972	GRCh37	20	61583979	SLC17A9	NM_022082	TSS200	Island
cg22870295	GRCh37	7	105332311	ATXN7L1	NM_020725	Body
cg09820373	GRCh37	12	46126202	ARID2	NM_152641	Body	S_Shelf
cg03760265	GRCh37	2	152146729	NMI	NM_004688	TSS1500	S_Shore
cg20779944	GRCh37	17	47928365				Island
cg08553816	GRCh37	6	31465710	MICB	NM_005931	TSS200	Island
cg14913111	GRCh37	1	45792733	HPDL;HPDL	NM_032756;NM_032756	1stExon;5'UTR	Island
cg04118306	GRCh37	8	24772350	NEFM;NEFM	NM_001105541;NM_005382	TSS200;1stExon	Island
cg19270505	GRCh37	1	25256705	RUNX3;RUNX3;RUNX3	NM_004350;NM_001031680;NM_004350	1stExon;Body;5'UTR	Island
cg26439710	GRCh37	13	36871943	C13orf38;C13orf38;C13orf38;C13orf38;C13orf38;C13orf38;C13orf38;C13orf38;C13orf38;C13orf38;C13orf38;C13orf38	NM_001144983;NM_001144985;NM_001144985;NM_001144981;NM_001144986;NM_001144986;NM_001144984;NM_001144983;NM_001144984;NM_001144982;NM_001144981;NM_001144982	1stExon;1stExon;5'UTR;5'UTR;5'UTR;1stExon;1stExon;5'UTR;5'UTR;1stExon;1stExon;5'UTR	Island
cg19451698	GRCh37	2	227700467	RHBDD1;RHBDD1	NM_001167608;NM_032276	TSS1500;TSS1500	Island
cg18556834	GRCh37	14	24641070	REC8;REC8	NM_001048205;NM_005132	TSS200;TSS200	Island
cg07908237	GRCh37	1	84326226				N_Shore
cg15603424	GRCh37	11	13300592	ARNTL;ARNTL;ARNTL	NM_001030272;NM_001178;NM_001030273	5'UTR;5'UTR;5'UTR	Island
cg27180868	GRCh37	1	161008750	TSTD1;TSTD1;TSTD1;TSTD1;TSTD1;TSTD1	NM_001113205;NM_001113207;NM_001113207;NM_001113205;NM_001113206;NM_001113206	5'UTR;1stExon;5'UTR;1stExon;1stExon;5'UTR	Island
cg23838378	GRCh37	4	3371711	RGS12;RGS12;RGS12	NM_198227;NM_002926;NM_198229	TSS200;Body;Body	N_Shelf
cg09587549	GRCh37	16	31214126	PYCARD;PYCARD;PYCARD;PYCARD	NM_145182;NM_013258;NM_013258;NM_145182	5'UTR;1stExon;5'UTR;1stExon	Island
cg21382890	GRCh37	2	178104794	NFE2L2;NFE2L2;NFE2L2	NM_006164;NM_001145413;NM_001145412	Body;5'UTR;5'UTR
cg18608369	GRCh37	17	33700759	SLFN11;SLFN11;SLFN11;SLFN11;SLFN11	NM_001104590;NM_001104588;NM_152270;NM_001104587;NM_001104589	TSS200;TSS200;TSS200;TSS200;TSS200	Island
cg14239515	GRCh37	19	38885242	SPRED3	NM_001042522	Body	Island
cg16628484	GRCh37	5	43042177	LOC153684	NR_015447	TSS200	Island
cg24366702	GRCh37	19	58951778	ZNF132	NM_003433	TSS200	Island
cg09258911	GRCh37	15	41913174				N_Shore
cg16615211	GRCh37	3	44902933	MIR564;TMEM42	NR_030290;NM_144638	TSS1500;TSS1500	N_Shore
cg27628601	GRCh37	19	33182713	NUDT19	NM_001105570	TSS200	Island
cg01877937	GRCh37	20	42142847	L3MBTL;L3MBTL	NM_032107;NM_015478	TSS1500;TSS1500	N_Shore
cg02367586	GRCh37	5	118604038	TNFAIP8;TNFAIP8;TNFAIP8	NM_001077654;NM_001286817;NM_001286815	TSS1500;TSS1500;TSS1500	N_Shore
cg04770983	GRCh37	6	29855965	HLA-H	NR_001434	Body	Island
cg14204735	GRCh37	17	61524304	CYB561;CYB561	NM_001915;NM_001017916	TSS1500;TSS1500	Island
cg23161317	GRCh37	6	28129485	ZNF389	NM_001145129	TSS200
cg13924755	GRCh37	6	29691755	HLA-F;HLA-F;HLA-F	NM_001098478;NM_001098479;NM_018950	Body;Body;Body	Island
cg14802247	GRCh37	1	153508741	S100A6	NM_014624	TSS200	Island
cg14236097	GRCh37	1	159750647	DUSP23	NM_017823	TSS200	Island
cg01204305	GRCh37	3	49756497	AMIGO3;RNF123	NM_198722;NM_022064	1stExon;Body	Island
cg20778582	GRCh37	11	63753376	OTUB1;OTUB1;OTUB1	NM_017670;NR_003089;NM_017670	5'UTR;Body;1stExon	N_Shore
cg08623772	GRCh37	3	49027911	P4HTM;P4HTM	NM_177939;NM_177938	1stExon;1stExon	Island
cg23707559	GRCh37	3	169530692	LRRC34;LRRC34;LRRC34	NM_001172780;NM_001172779;NM_153353	TSS200;TSS200;TSS200	S_Shore
cg01334831	GRCh37	13	114832833	RASA3	NM_007368	Body	N_Shelf
cg02323785	GRCh37	20	4795126	RASSF2;RASSF2	NM_170774;NM_014737	5'UTR;5'UTR
cg18020334	GRCh37	6	31239243	HLA-C	NM_002117	Body	Island
cg23478302	GRCh37	2	182321783	ITGA4;ITGA4	NM_000885;NM_000885	5'UTR;1stExon	Island
cg21197973	GRCh37	3	49027347	P4HTM;P4HTM;P4HTM;P4HTM	NM_177938;NM_177938;NM_177939;NM_177939	5'UTR;1stExon;5'UTR;1stExon	Island
cg23771088	GRCh37	12	121975533	KDM2B;KDM2B	NM_032590;NM_001005366	Body;Body	Island
cg11417653	GRCh37	22	24181212	DERL3;DERL3;DERL3	NM_001135751;NM_198440;NM_001002862	TSS200;TSS200;TSS200	Island
cg08377819	GRCh37	6	28956268				Island
cg27492458	GRCh37	7	149120109				Island
cg01154966	GRCh37	20	33680989	TRPC4AP;TRPC4AP	NM_199368;NM_015638	TSS1500;TSS1500	Island
cg20849893	GRCh37	7	64541193				Island
cg19808825	GRCh37	1	55267006	TTC22;TTC22	NM_001114108;NM_017904	TSS200;TSS200	Island
cg01017355	GRCh37	19	50836561				Island
cg24182470	GRCh37	12	39299844	CPNE8	NM_153634	TSS1500	N_Shore
cg04214566	GRCh37	6	29760773	HCG4	NR_002139	Body	Island
cg04657224	GRCh37	8	11059038	XKR6	NM_173683	TSS200	Island
cg07078644	GRCh37	1	109656737	KIAA1324;KIAA1324;KIAA1324;KIAA1324;KIAA1324;C1orf194;KIAA1324	NM_020775;NM_001267048;NM_020775;NM_001267048;NM_001284352;NM_001122961;NM_001284352	5'UTR;5'UTR;1stExon;1stExon;1stExon;TSS1500;5'UTR	S_Shore
cg12291509	GRCh37	4	141444910	ELMOD2	NM_153702	TSS1500	N_Shore
cg16622920	GRCh37	6	28956312				Island
cg15667296	GRCh37	4	84140666
cg22330467	GRCh37	20	42143015	L3MBTL;L3MBTL	NM_032107;NM_015478	TSS200;TSS200	N_Shore
cg22215340	GRCh37	20	25038795	ACSS1;ACSS1	NM_032501;NM_032501	1stExon;5'UTR	Island
cg22140363	GRCh37	12	6561547	TAPBPL;LOC678655	NM_018009;NR_015382	Body;TSS1500
cg26413174	GRCh37	1	55266737	TTC22;TTC22	NM_001114108;NM_017904	1stExon;1stExon	Island
cg25556905	GRCh37	14	24803925	ADCY4	NM_139247	TSS200	Island
cg23727007	GRCh37	6	29716796	LOC285830;LOC285830	NR_026972;NR_026973	Body;Body	Island
cg19513321	GRCh37	2	85811432	VAMP5	NM_006634	TSS200	Island
cg01172899	GRCh37	2	230933751	SLC16A14	NM_152527	TSS200	S_Shore
cg11605903	GRCh37	6	78176622				S_Shelf
cg00797278	GRCh37	3	32442928	CMTM7;CMTM7	NM_138410;NM_181472	Body;Body	N_Shore
cg24440941	GRCh37	6	26224668	HIST1H3E	NM_003532	TSS1500	N_Shore
cg16817229	GRCh37	21	42798199	MX1;MX1	NM_002462;NM_001144925	5'UTR;5'UTR	Island
cg18082080	GRCh37	6	150263070	ULBP2	NM_025217	TSS200	Island
cg02873098	GRCh37	16	4524103	NMRAL1;HMOX2	NM_020677;NM_001127206	Body;TSS1500	N_Shore
cg07148879	GRCh37	3	32443279	CMTM7;CMTM7	NM_138410;NM_181472	Body;Body	Island
cg11245928	GRCh37	22	38244767	EIF3L;EIF3L;MIR659	NM_016091;NM_001242923;NR_030396	TSS1500;TSS1500;TSS1500	N_Shore
cg08644993	GRCh37	1	153508755	S100A6	NM_014624	TSS200	Island
cg24473500	GRCh37	7	871436	UNC84A;UNC84A	NM_001130965;NM_025154	5'UTR;5'UTR
cg19049152	GRCh37	13	52769289	THSD1P	NR_002816	TSS1500	N_Shore
cg21007190	GRCh37	7	128578297	IRF5;IRF5;IRF5;IRF5;IRF5;IRF5;IRF5;IRF5	NM_001098630;NM_001098631;NM_032643;NM_001098631;NM_002200;NM_001098629;NM_032643;NM_001098628	5'UTR;1stExon;5'UTR;5'UTR;5'UTR;5'UTR;1stExon;5'UTR	Island
cg27279904	GRCh37	6	74161679	C6orf150	NM_138441	1stExon	Island
cg06944257	GRCh37	17	4981598	ZFP3	NM_153018	TSS200	Island
cg10207240	GRCh37	12	122356781	WDR66	NM_144668	5'UTR	Island
cg21252088	GRCh37	11	66314224	ACTN3;ZDHHC24;ACTN3;ACTN3	NM_001258371;NM_207340;NM_001104;NR_047663	1stExon;TSS1500;TSS200;TSS200	Island
cg20848216	GRCh37	6	32812033	PSMB8;PSMB8	NM_004159;NM_148919	Body;TSS1500	S_Shore
cg17019630	GRCh37	6	28984716				S_Shore
cg23680821	GRCh37	1	109204316	C1orf59;C1orf59	NM_144584;NM_001102592	TSS200;TSS1500	Island
cg16824301	GRCh37	1	182573155	RGS16	NM_002928	Body	N_Shore
cg11987645	GRCh37	7	21985935	CDCA7L;CDCA7L;CDCA7L	NM_001127370;NM_018719;NM_001127371	TSS1500;TSS1500;TSS1500	S_Shore
cg12094174	GRCh37	6	31466187	MICB	NM_005931	Body	Island
cg19570435	GRCh37	7	50518048	FIGNL1;FIGNL1;FIGNL1;FIGNL1	NM_001042762;NM_001042762;NM_022116;NM_022116	1stExon;5'UTR;5'UTR;1stExon	Island
cg07625271	GRCh37	19	11492376	EPOR	NM_000121	Body	Island
cg07052390	GRCh37	11	133827076	IGSF9B	NM_014987	TSS200	Island
cg10255141	GRCh37	12	109531108	ALKBH2;ALKBH2;ALKBH2;ALKBH2;ALKBH2;ALKBH2;ALKBH2	NM_001001655;NR_026930;NM_001001655;NM_001145374;NR_026931;NM_001145374;NM_001145375	1stExon;Body;5'UTR;5'UTR;Body;1stExon;5'UTR	Island
cg03434624	GRCh37	12	123380883	VPS37B	NM_024667	TSS200	Island
cg00881185	GRCh37	16	57023398	NLRC5	NM_032206	TSS200	Island
cg02106941	GRCh37	8	24772137	NEFM;NEFM	NM_001105541;NM_005382	TSS1500;1stExon	Island
cg17321883	GRCh37	3	49756736	AMIGO3;RNF123	NM_198722;NM_022064	1stExon;Body	Island
cg18246227	GRCh37	8	145638434	SLC39A4;SLC39A4	NM_130849;NM_017767	Body;Body	Island
cg08548748	GRCh37	1	159750361	DUSP23	NM_017823	TSS1500	N_Shore
cg14376917	GRCh37	14	21131367
cg17410922	GRCh37	3	44903463	MIR564;TMEM42	NR_030290;NM_144638	Body;1stExon	Island
cg11474317	GRCh37	22	50968852	TYMP;ODF3B;TYMP;TYMP	NM_001113756;NM_001014440;NM_001113755;NM_001953	TSS1500;3'UTR;TSS1500;TSS1500	Island
cg20620067	GRCh37	16	30547165	ZNF747;ZNF747;ZNF747;ZNF747	NM_023931;NM_001305020;NM_001305019;NM_001305018	TSS1500;TSS1500;TSS1500;TSS1500	S_Shore
cg06654118	GRCh37	4	1303317	MAEA;MAEA	NM_005882;NM_001017405	Body;Body	N_Shore
cg23054321	GRCh37	19	2289682				N_Shore
cg20294486	GRCh37	18	47824260				N_Shore
cg01059432	GRCh37	1	45279684	BTBD19	NM_001136537	3'UTR	S_Shore
cg13906823	GRCh37	1	161008824	TSTD1;TSTD1;TSTD1	NM_001113206;NM_001113205;NM_001113207	TSS200;TSS200;TSS200	Island
cg24819835	GRCh37	4	15780011	CD38;CD38	NM_001775;NM_001775	1stExon;5'UTR	Island
cg03397570	GRCh37	6	27870320
cg26889990	GRCh37	3	44903516	TMEM42	NM_144638	1stExon	Island
cg23488414	GRCh37	4	74088730	ANKRD17;ANKRD17	NM_198889;NM_032217	Body;Body
cg00076543	GRCh37	6	30227145	HLA-L	NR_027822	TSS200	N_Shore
cg08880054	GRCh37	6	32820868	PSMB9;PSMB9;TAP1	NM_002800;NM_148954;NM_000593	TSS1500;TSS1500;1stExon	Island
cg07039611	GRCh37	11	66314152	ACTN3;ZDHHC24;ACTN3;ACTN3	NM_001258371;NM_207340;NM_001104;NR_047663	1stExon;TSS1500;TSS200;TSS200	S_Shore
cg03999872	GRCh37	20	62272968	STMN3	NM_015894	Body	Island
cg04303335	GRCh37	14	82000858	SEL1L	NM_005065	TSS1500	S_Shore
cg25778262	GRCh37	12	69327449	CPM;CPM;CPM	NM_198320;NM_001005502;NM_001874	TSS1500;TSS1500;5'UTR	Island
cg04208750	GRCh37	6	7137908	RREB1;RREB1;RREB1;RREB1	NM_001003700;NM_001003699;NM_001168344;NM_001003698	5'UTR;5'UTR;5'UTR;5'UTR	N_Shelf
cg20010012	GRCh37	5	41870316	OXCT1	NM_000436	Body	Island
cg07597892	GRCh37	20	17663972	RRBP1;RRBP1	NM_001042576;NM_004587	TSS1500;TSS1500	S_Shore
cg03278703	GRCh37	6	29691107	HLA-F;HLA-F;HLA-F	NM_001098479;NM_001098478;NM_018950	TSS200;TSS200;TSS200	Island
cg12909932	GRCh37	6	28984654				Island
cg09163005	GRCh37	12	14926986	H2AFJ;H2AFJ	NM_177925;NR_027716	TSS1500;TSS1500	N_Shore
cg15096377	GRCh37	7	127744617				S_Shore
cg19631064	GRCh37	3	197807355	LOC348840	NR_003291	Body	Island
cg26835908	GRCh37	7	130598148	LOC100506860;LINC-PINT;LINC-PINT;LINC-PINT	NR_109780;NR_034120;NR_110473;NR_110472	TSS200;TSS200;TSS200;TSS200
cg08160619	GRCh37	16	30195318	CORO1A	NM_007074	5'UTR	Island
cg00996986	GRCh37	22	42896573	SERHL	NR_027786	TSS200	N_Shore
cg14132236	GRCh37	6	28984254				N_Shore
cg26271127	GRCh37	19	50312505	FUZ	NM_025129	Body	Island
cg11392885	GRCh37	4	153601123	TMEM154;TMEM154	NM_152680;NM_152680	1stExon;5'UTR
cg14058754	GRCh37	11	58912236	FAM111A;FAM111A;FAM111A;FAM111A;FAM111A	NM_198847;NM_001142520;NM_001142521;NM_022074;NM_001142519	TSS200;5'UTR;5'UTR;TSS200;5'UTR	S_Shore
cg23829024	GRCh37	6	26018074	HIST1H1A	NM_005325	TSS200	N_Shelf
cg00225623	GRCh37	13	24845891	SPATA13;SPATA13	NM_001166271;NM_153023	Body;Body
cg03523945	GRCh37	4	154606051	TLR2	NM_003264	5'UTR	Island
cg10572274	GRCh37	12	104697224	TXNRD1;TXNRD1;TXNRD1;EID3;TXNRD1;TXNRD1	NM_182729;NM_182743;NM_001093771;NM_001008394;NM_003330;NM_182742	5'UTR;5'UTR;Body;TSS1500;Body;5'UTR	N_Shore
cg22732101	GRCh37	19	16394638				Island
cg02066409	GRCh37	8	11059042	XKR6	NM_173683	TSS200	Island
cg07891983	GRCh37	10	35484533	CREM;CREM;CREM;CREM;CREM;CREM;CREM;CREM;CREM;CREM;CREM;CREM;CREM;CREM;CREM;CREM;CREM;CREM;CREM;CREM	NM_182770;NM_183011;NM_183013;NM_182718;NM_182719;NM_181571;NM_182850;NM_182717;NM_182723;NM_182720;NM_182769;NM_182725;NM_182722;NM_182721;NM_182853;NM_182772;NM_183060;NM_182724;NM_183012;NM_182771	Body;Body;Body;Body;Body;Body;5'UTR;Body;TSS1500;Body;Body;TSS1500;TSS1500;TSS1500;5'UTR;Body;Body;TSS1500;Body;Body
cg21784036	GRCh37	12	39299726	CPNE8	NM_153634	TSS1500	N_Shore
cg12577040	GRCh37	20	39947138				S_Shore
cg25359645	GRCh37	20	30134929	HM13;HM13;HM13;PSIMCT-1	NM_178580;NM_030789;NM_178581;NR_003677	Body;Body;Body;TSS1500	N_Shore
cg21148531	GRCh37	6	106774172	ATG5	NM_004849	TSS1500	S_Shore
cg11032474	GRCh37	16	67312928	PLEKHG4;PLEKHG4;PLEKHG4;PLEKHG4;PLEKHG4;PLEKHG4	NM_001129731;NM_015432;NM_001129727;NM_001129728;NM_015432;NM_001129729	TSS1500;1stExon;5'UTR;TSS200;5'UTR;TSS1500	Island
cg00486525	GRCh37	2	150444762	MMADHC	NM_015702	TSS1500
cg06908136	GRCh37	19	2478866				Island
cg21177599	GRCh37	9	36258839	GNE;GNE	NM_005476;NM_001128227	TSS1500;Body	Island
cg10022155	GRCh37	11	108464931	EXPH5	NM_015065	TSS1500	S_Shore
cg03735531	GRCh37	6	32822328	PSMB9;PSMB9;TAP1	NM_002800;NM_148954;NM_000593	Body;Body;TSS1500	Island
cg08722065	GRCh37	5	49737182	EMB;EMB	NM_198449;NM_198449	5'UTR;1stExon	Island
cg08637322	GRCh37	5	41869957	OXCT1-AS1;OXCT1	NR_046635;NM_000436	TSS200;Body	Island
cg24332422	GRCh37	5	112073686	APC;APC;APC	NM_000038;NM_001127510;NM_001127511	5'UTR;5'UTR;5'UTR
cg11805338	GRCh37	7	130742107	LINC-PINT;LINC-PINT;LINC-PINT;LINC-PINT;LINC-PINT;LINC-PINT;LINC-PINT;LINC-PINT	NR_109855;NR_024153;NR_015431;NR_109854;NR_109853;NR_109852;NR_109851;NR_109850	Body;Body;Body;Body;Body;Body;Body;Body
cg19121462	GRCh37	6	30227488	HLA-L	NR_027822	Body	Island
cg08582629	GRCh37	18	21719467	CABYR;CABYR;CABYR;CABYR;CABYR;CABYR;CABYR;CABYR	NM_153769;NM_012189;NM_153768;NM_153770;NM_138644;NM_138644;NM_001308231;NM_138643	5'UTR;5'UTR;5'UTR;5'UTR;1stExon;5'UTR;5'UTR;5'UTR	Island
cg04021697	GRCh37	1	3567303	WDR8	NM_017818	TSS1500	Island
cg04011139	GRCh37	16	28891601	ATP2A1;ATP2A1	NM_004320;NM_173201	Body;Body	Island
cg12100751	GRCh37	1	109203672	C1orf59;C1orf59;C1orf59	NM_001102592;NM_001102592;NM_144584	1stExon;5'UTR;5'UTR	Island
cg00419883	GRCh37	12	123356333	VPS37B	NM_024667	Body
cg07498606	GRCh37	16	67313043	PLEKHG4;PLEKHG4;PLEKHG4;PLEKHG4;PLEKHG4;PLEKHG4	NM_001129731;NM_015432;NM_001129727;NM_001129728;NM_015432;NM_001129729	TSS1500;1stExon;5'UTR;TSS200;5'UTR;TSS1500	Island
cg04710680	GRCh37	5	43042288	LOC153684	NR_015447	Body	Island
cg23674358	GRCh37	10	22726885				S_Shore
cg00848945	GRCh37	12	2800919	CACNA1C;CACNA1C;CACNA1C;CACNA1C;CACNA1C;CACNA1C;CACNA1C;CACNA1C;CACNA1C;CACNA1C;CACNA1C;CACNA1C;CACNA1C;CACNA1C;CACNA1C;CACNA1C;CACNA1C;CACNA1C;CACNA1C;CACNA1C;CACNA1C;CACNA1C;CACNA1C	NM_001129846;NM_001129843;NM_001129838;NM_001129837;NM_199460;NM_001167623;NM_001129833;NM_001129834;NM_001167625;NM_001129836;NM_001129831;NM_001129841;NM_001129835;NM_001129842;NM_001129840;NM_001167624;NM_001129844;NM_001129827;NM_001129839;NM_001129832;NM_001129830;NM_000719;NM_001129829	3'UTR;3'UTR;3'UTR;3'UTR;3'UTR;3'UTR;3'UTR;3'UTR;3'UTR;3'UTR;3'UTR;3'UTR;3'UTR;3'UTR;3'UTR;3'UTR;3'UTR;3'UTR;3'UTR;3'UTR;3'UTR;3'UTR;3'UTR	Island
cg24305232	GRCh37	11	66314373	ZDHHC24;ACTN3;ACTN3;ACTN3;ACTN3	NM_207340;NM_001104;NM_001104;NM_001258371;NR_047663	TSS1500;5'UTR;1stExon;Body;Body	Island
cg23234014	GRCh37	17	33700684	SLFN11;SLFN11;SLFN11;SLFN11;SLFN11;SLFN11;SLFN11;SLFN11;SLFN11;SLFN11	NM_152270;NM_001104590;NM_001104589;NM_001104588;NM_001104587;NM_152270;NM_001104589;NM_001104588;NM_001104587;NM_001104590	5'UTR;5'UTR;5'UTR;5'UTR;5'UTR;1stExon;1stExon;1stExon;1stExon;1stExon	Island
cg10781276	GRCh37	20	39946942				S_Shore
cg24328079	GRCh37	2	152146531	NMI	NM_004688	TSS200	S_Shore
cg05871254	GRCh37	17	14213225	HS3ST3B1	NM_006041	Body	S_Shore
cg12178807	GRCh37	6	87862481				Island
cg25810938	GRCh37	2	241497060	ANKMY1;ANKMY1	NM_016552;NM_017844	5'UTR;5'UTR	Island
cg21161394	GRCh37	1	167408709	CD247;CD247	NM_198053;NM_000734	Body;Body	Island
cg14315558	GRCh37	21	26934682	MIR155HG	NR_001458	Body	Island
cg05409540	GRCh37	6	87862451				Island
cg20030310	GRCh37	1	158119489				Island
cg05341539	GRCh37	15	86233214	AKAP13;AKAP13;AKAP13	NM_144767;NM_007200;NM_006738	Body;Body;Body
cg00085434	GRCh37	11	14927489				Island
cg26045220	GRCh37	1	109656325	C1orf194;KIAA1324;C1orf194	NM_001122961;NM_020775;NM_001122961	5'UTR;TSS1500;1stExon	Island
cg08240023	GRCh37	12	122101976	MORN3	NM_173855	Body
cg21504370	GRCh37	3	139396690	NMNAT3;NMNAT3;NMNAT3;NMNAT3	NM_001200047;NM_178177;NM_001200047;NM_178177	1stExon;1stExon;5'UTR;5'UTR	Island
cg11855061	GRCh37	16	30457154	SEPHS2;SEPHS2	NM_012248;NM_012248	1stExon;5'UTR	S_Shore
cg19486271	GRCh37	11	47235900	DDB2	NM_000107	TSS1500	N_Shore
cg05143530	GRCh37	3	197439242	KIAA0226;KIAA0226	NM_014687;NM_001145642	Body;Body
cg15766075	GRCh37	2	241497417	ANKMY1;ANKMY1	NM_017844;NM_016552	TSS200;TSS200	Island
cg13030331	GRCh37	2	241497599	ANKMY1;ANKMY1	NM_017844;NM_016552	TSS200;TSS200	Island
cg03484996	GRCh37	6	26364666	BTN3A2;BTN3A2;BTN3A2;BTN3A2	NM_001197247;NM_007047;NM_001197249;NM_001197248	TSS1500;TSS1500;TSS1500;TSS1500
cg07707611	GRCh37	3	49027175	P4HTM;P4HTM	NM_177939;NM_177938	TSS200;TSS200	Island
cg07657192	GRCh37	6	29894986				Island
cg01743395	GRCh37	6	26044030	HIST1H2BB	NM_021062	TSS200	N_Shore
cg10653504	GRCh37	19	1811955	ATP8B3;ATP8B3;ATP8B3	NM_001178002;NM_138813;NR_047593	5'UTR;5'UTR;Body	Island
cg00765922	GRCh37	1	156626839	BCAN	NM_021948	Body	N_Shore
cg14468692	GRCh37	11	504784	RNH1;RNH1;RNH1;RNH1;RNH1;RNH1;RNH1;RNH1	NM_203384;NM_203385;NM_203387;NM_203388;NM_203383;NM_203389;NM_002939;NM_203386	5'UTR;5'UTR;5'UTR;5'UTR;5'UTR;5'UTR;5'UTR;5'UTR	N_Shore
cg21569635	GRCh37	3	146187740	PLSCR2	NM_020359	5'UTR	S_Shore
cg04513562	GRCh37	11	66207078	MRPL11;MRPL11;MRPL11;MRPL11;MRPL11	NM_016050;NM_170739;NM_170738;NR_120589;NR_120588	TSS1500;TSS1500;TSS1500;TSS1500;TSS1500
cg03523122	GRCh37	19	51014322	JOSD2	NM_138334	5'UTR	Island
cg04961553	GRCh37	4	48908469	OCIAD2;OCIAD2	NM_152398;NM_001014446	5'UTR;5'UTR	Island
cg00251405	GRCh37	1	33219246	KIAA1522	NM_020888	Body	N_Shore
cg12527684	GRCh37	4	99851156	EIF4E;EIF4E;EIF4E;EIF4E;EIF4E	NM_001130679;NM_001968;NM_001968;NM_001130678;NM_001130679	5'UTR;1stExon;5'UTR;TSS1500;1stExon	S_Shore
cg24843443	GRCh37	4	169402197	DDX60L	NM_001012967	TSS1500	S_Shore
cg23703963	GRCh37	14	105953300	CRIP1;CRIP1	NM_001311;NM_001311	1stExon;5'UTR	Island
cg26040332	GRCh37	1	27960788	FGR	NM_005248	5'UTR	Island
cg12286963	GRCh37	11	72433438	ARAP1;ARAP1;ARAP1	NM_001040118;NM_001135190;NM_015242	Body;TSS200;TSS200
cg16697214	GRCh37	7	50343361	IKZF1	NM_006060	TSS1500	Island
cg22620746	GRCh37	19	22234992	ZNF257	NM_033468	TSS1500
cg04871778	GRCh37	1	55267125	TTC22;TTC22	NM_001114108;NM_017904	TSS200;TSS200	S_Shore
cg04069927	GRCh37	4	153601329	TMEM154	NM_152680	TSS200
cg23297909	GRCh37	9	36471011
cg22173131	GRCh37	11	75480171	DGAT2	NM_032564	Body	Island
cg03251287	GRCh37	19	50836910				Island
cg07074005	GRCh37	19	2289805	LINGO3	NM_001101391	3'UTR	N_Shore
cg01426208	GRCh37	6	29720641				Island
cg14889643	GRCh37	18	60985636	BCL2;BCL2	NM_000657;NM_000633	Body;Body	Island
cg08249692	GRCh37	5	112072926	APC;APC;APC	NM_000038;NM_001127510;NM_001127511	TSS1500;TSS1500;Body
cg10164640	GRCh37	1	45792557	HPDL;HPDL	NM_032756;NM_032756	1stExon;5'UTR	Island
cg19290504	GRCh37	17	3867060	ATP2A3;ATP2A3;ATP2A3;ATP2A3;ATP2A3;ATP2A3;ATP2A3	NM_174954;NM_174955;NM_174956;NM_174957;NM_174953;NM_174958;NM_005173	Body;Body;Body;Body;Body;Body;Body	Island
cg24127861	GRCh37	14	24640947	REC8;REC8	NM_005132;NM_001048205	TSS1500;TSS1500	N_Shore
cg13050240	GRCh37	14	24809068	RIPK3;RIPK3	NM_006871;NM_006871	5'UTR;1stExon	S_Shore
cg22861279	GRCh37	14	105953244	CRIP1	NM_001311	TSS200	Island
cg03418876	GRCh37	17	48799340	LUC7L3;LUC7L3	NM_016424;NM_006107	Body;Body	S_Shelf
cg10389229	GRCh37	12	66583203	IRAK3;IRAK3	NM_001142523;NM_007199	1stExon;1stExon	Island
cg20056542	GRCh37	15	53083518	ONECUT1	NM_004498	TSS1500	Island
cg10448227	GRCh37	16	2892809	TMPRSS8	NR_026864	TSS200	Island
cg01542719	GRCh37	3	154042778	DHX36;DHX36	NM_001114397;NM_020865	TSS1500;TSS1500	S_Shore
cg23522872	GRCh37	5	8458392				S_Shore
cg04043816	GRCh37	12	57870181	ARHGAP9;ARHGAP9;ARHGAP9	NM_032496;NM_001080156;NM_001080157	Body;Body;Body	Island
cg25482411	GRCh37	19	50836937	KCNC3	NR_110912	TSS200	Island
cg11875085	GRCh37	8	145747739	LRRC14	NM_014665	3'UTR	Island
cg17025477	GRCh37	14	24713132	TINF2;TINF2	NM_001099274;NM_012461	TSS1500;TSS1500	S_Shore
cg25679205	GRCh37	4	37892252	TBC1D1;TBC1D1	NM_015173;NM_001253912	TSS1500;TSS1500	Island
cg11449134	GRCh37	19	51897791				Island
cg16469386	GRCh37	12	46662743	SLC38A1;SLC38A1;SLC38A1;SLC38A1	NM_001077484;NM_030674;NM_030674;NM_001077484	5'UTR;1stExon;5'UTR;1stExon	Island
cg18161950	GRCh37	5	42995203				Island
cg21518056	GRCh37	19	33183187	NUDT19	NM_001105570	1stExon	Island
cg19008858	GRCh37	17	72208433	TTYH2;MGC16275	NM_032646;NR_026914	TSS1500;Body	N_Shore
cg25099233	GRCh37	22	42394635	WBP2NL	NM_152613	TSS200	Island
cg07207099	GRCh37	3	49314736	USP4;USP4;C3orf62	NM_003363;NM_199443;NM_198562	3'UTR;3'UTR;TSS1500	Island
cg17225222	GRCh37	12	48577720	C12orf68;C12orf68	NM_001013635;NM_001013635	1stExon;5'UTR	Island
cg26993500	GRCh37	12	121975121	KDM2B;KDM2B	NM_032590;NM_001005366	Body;Body	Island
cg18390610	GRCh37	17	48278927	COL1A1;COL1A1	NM_000088;NM_000088	1stExon;5'UTR	Island
cg11345505	GRCh37	19	10714108	SLC44A2	NM_001145056	Body	S_Shore
cg09071340	GRCh37	12	66583002	IRAK3;IRAK3;IRAK3;IRAK3	NM_007199;NM_001142523;NM_007199;NM_001142523	5'UTR;5'UTR;1stExon;1stExon	Island
cg13557231	GRCh37	2	160761429	LY75;LY75-CD302;LY75-CD302	NM_002349;NM_001198760;NM_001198759	TSS200;TSS200;TSS200	Island
cg26429520	GRCh37	11	1283875
cg11618529	GRCh37	19	58952108	ZNF132	NM_003433	TSS1500	Island
cg03020891	GRCh37	6	30538179	ABCF1;ABCF1	NM_001090;NM_001025091	TSS1500;TSS1500	N_Shore
cg11309496	GRCh37	17	33701353	SLFN11;SLFN11;SLFN11;SLFN11;SLFN11	NM_001104587;NM_152270;NM_001104588;NM_001104590;NM_001104589	TSS1500;TSS1500;TSS1500;TSS1500;TSS1500	Island
cg07016276	GRCh37	6	29692009	HLA-F;HLA-F;HLA-F	NM_001098478;NM_001098479;NM_018950	Body;Body;Body	Island
cg03990811	GRCh37	6	31371318	MICA	NM_000247	TSS200	Island
cg19032883	GRCh37	6	26440590	BTN3A3;BTN3A3;BTN3A3	NM_001242803;NM_197974;NM_006994	TSS200;TSS200;TSS200
cg24578493	GRCh37	22	38244746	EIF3L;EIF3L;MIR659	NM_016091;NM_001242923;NR_030396	TSS1500;TSS1500;TSS1500	N_Shore
cg03431846	GRCh37	14	24641183	REC8;REC8	NM_001048205;NM_005132	TSS200;TSS200	Island
cg03571507	GRCh37	19	53239146	ZNF611;ZNF611;ZNF611	NM_001161499;NM_001161500;NM_001161501	TSS1500;TSS1500;TSS1500	S_Shore
cg09567080	GRCh37	6	150262763	ULBP2	NM_025217	TSS1500	Island
cg04682772	GRCh37	11	47789746	FNBP4	NM_015308	TSS1500	S_Shore
cg07717632	GRCh37	9	140172631	C9orf167	NM_017723	5'UTR	Island
cg17035770	GRCh37	4	657538	PDE6B;PDE6B;PDE6B	NM_000283;NM_001145291;NM_001145292	Body;Body;Body	Island
cg13207467	GRCh37	1	201476502	CSRP1;CSRP1	NM_001144773;NM_004078	TSS200;TSS200	Island
cg27048544	GRCh37	15	26091735	ATP10A	NM_024490	Body
cg08551248	GRCh37	1	40255129	BMP8B	NM_001720	TSS1500	Island
cg12273284	GRCh37	10	12490844	CAMK1D;CAMK1D	NM_020397;NM_153498	Body;Body
cg10947146	GRCh37	8	11058710	XKR6	NM_173683	1stExon	Island
cg00311883	GRCh37	1	235099120
cg16525287	GRCh37	6	29720702				Island
cg24238205	GRCh37	11	58912174	FAM111A;FAM111A;FAM111A;FAM111A;FAM111A	NM_198847;NM_001142520;NM_001142521;NM_022074;NM_001142519	TSS200;5'UTR;5'UTR;TSS200;5'UTR	S_Shore
cg23728447	GRCh37	10	126429267	FAM53B	NM_014661	5'UTR	N_Shelf
cg05237001	GRCh37	6	29691245	HLA-F;HLA-F;HLA-F	NM_018950;NM_001098479;NM_001098478	1stExon;1stExon;1stExon	Island
cg06998282	GRCh37	8	120651398	ENPP2;ENPP2;ENPP2	NM_001040092;NM_006209;NM_001130863	TSS1500;TSS1500;TSS1500
cg18885365	GRCh37	1	40420800	MFSD2A;MFSD2A;MFSD2A;MFSD2A	NM_032793;NM_032793;NM_001136493;NM_001136493	5'UTR;1stExon;1stExon;5'UTR	Island
cg19037167	GRCh37	4	154606177	TLR2	NM_003264	5'UTR	S_Shore
cg12979234	GRCh37	7	44083518	DBNL;DBNL;DBNL	NM_001122956;NM_014063;NM_001014436	TSS1500;TSS1500;TSS1500	N_Shore
cg06902219	GRCh37	6	29856294	HLA-H	NR_001434	Body	Island
cg14894222	GRCh37	11	63753396	OTUB1;OTUB1;OTUB1	NM_017670;NM_017670;NR_003089	5'UTR;1stExon;Body	N_Shore
cg01462053	GRCh37	19	18118298	ARRDC2;ARRDC2	NM_001025604;NM_015683	Body;TSS1500	Island
cg05899869	GRCh37	6	3053528
cg16548911	GRCh37	16	50347766	ADCY7	NM_001114	Body
cg01569500	GRCh37	9	140051495	GRIN1;GRIN1;GRIN1	NM_000832;NM_007327;NM_021569	Body;Body;Body	Island
cg11108890	GRCh37	2	85811471	VAMP5	NM_006634	TSS200	Island
cg17018096	GRCh37	19	8657692	ADAMTS10	NM_030957	Body	Island
cg01062395	GRCh37	6	29855636	HLA-H	NR_001434	Body	Island
cg24276681	GRCh37	18	2906283	EMILIN2	NM_032048	Body	Island
cg22601123	GRCh37	20	42142995	L3MBTL;L3MBTL	NM_032107;NM_015478	TSS200;TSS200	N_Shore
cg00244040	GRCh37	14	61788914	PRKCH	NM_006255	1stExon	Island
cg05929831	GRCh37	6	29720460				Island
cg14226747	GRCh37	4	657927	PDE6B;PDE6B;PDE6B	NM_000283;NM_001145291;NM_001145292	Body;Body;Body	Island
cg21766592	GRCh37	19	47288066	SLC1A5;SLC1A5;SLC1A5;SLC1A5	NM_001145145;NM_001145145;NM_005628;NM_001145144	1stExon;5'UTR;Body;5'UTR	N_Shelf
cg09138688	GRCh37	5	49963801	PARP8	NM_024615	Body	S_Shore
cg22081008	GRCh37	11	47236131	DDB2	NM_000107	TSS1500	N_Shore
cg03896694	GRCh37	16	3493440	ZNF597;ZNF597;NAT15	NM_152457;NM_152457;NM_001083601	1stExon;5'UTR;TSS1500	Island
cg03052030	GRCh37	3	36985516	TRANK1	NM_014831	Body	N_Shore
cg08653184	GRCh37	22	44208434	EFCAB6;EFCAB6	NM_198856;NM_022785	TSS1500;TSS1500	Island
cg08885800	GRCh37	1	201084119				Island
cg12730088	GRCh37	6	31324962	HLA-B;HLA-B	NM_005514;NM_005514	5'UTR;1stExon	Island
cg06388809	GRCh37	9	130616976	ENG;ENG;ENG;ENG	NM_000118;NM_001114753;NM_000118;NM_001114753	1stExon;1stExon;5'UTR;5'UTR	S_Shore
cg09648449	GRCh37	19	2476103	GADD45B	NM_015675	TSS200	Island
cg06959514	GRCh37	6	29856141	HLA-H	NR_001434	Body	Island
cg06259248	GRCh37	1	150255155	CIART;CIART;CIART;CIART;CIART;CIART;CIART	NM_144697;NM_001300838;NM_001300839;NM_001300840;NM_144697;NM_001300841;NM_001300841	5'UTR;5'UTR;5'UTR;5'UTR;1stExon;1stExon;5'UTR	S_Shore
cg18095109	GRCh37	6	29720427				Island
cg16266579	GRCh37	12	48591673				N_Shore
cg13065507	GRCh37	6	3023676
cg18633684	GRCh37	12	104697387	TXNRD1;TXNRD1;TXNRD1;EID3;TXNRD1;TXNRD1	NM_182729;NM_182743;NM_001093771;NM_001008394;NM_003330;NM_182742	5'UTR;5'UTR;Body;TSS200;Body;5'UTR	Island
cg16771716	GRCh37	11	65667296	FOSL1	NM_005438	Body	Island
cg03872783	GRCh37	21	26934885	MIR155HG	NR_001458	Body	S_Shore
cg04789589	GRCh37	10	91061844	IFIT2;IFIT2	NM_001547;NM_001547	5'UTR;1stExon
cg00395210	GRCh37	12	48592465				Island
cg10201663	GRCh37	6	29720685				Island
cg00968241	GRCh37	3	156543833	LEKR1	NM_001004316	TSS1500	N_Shore
cg00450304	GRCh37	1	167599527	RCSD1;RCSD1	NM_052862;NM_052862	5'UTR;1stExon	Island
cg16704958	GRCh37	21	38630728	DSCR3	NM_006052	Body	S_Shore
cg13323825	GRCh37	5	10307831	CMBL;CMBL	NM_138809;NM_138809	5'UTR;1stExon	Island
cg24807696	GRCh37	20	4666766	PRNP;PRNP;PRNP;PRNP;PRNP;PRNP	NM_001080123;NM_000311;NM_001080122;NM_001080121;NM_001271561;NM_183079	TSS1500;TSS200;TSS200;TSS200;TSS200;TSS200	N_Shore
cg01459807	GRCh37	19	2290107	LINGO3	NM_001101391	Body	Island
cg16796590	GRCh37	1	40420668	MFSD2A;MFSD2A	NM_032793;NM_001136493	TSS200;TSS200	Island
cg18605031	GRCh37	3	49314155	C3orf62	NM_198562	1stExon	N_Shore
cg00187414	GRCh37	4	37892193	TBC1D1	NM_015173	TSS1500	Island
cg03953626	GRCh37	6	30652396	KIAA1949;KIAA1949	NM_001134870;NM_133471	Body;1stExon	N_Shore
cg07783282	GRCh37	12	95942964	USP44;USP44	NM_001042403;NM_032147	TSS1500;5'UTR	Island
cg08992324	GRCh37	17	41438402				Island
cg12912293	GRCh37	1	150849805	ARNT;ARNT;ARNT	NM_178427;NM_178426;NM_001668	TSS1500;TSS1500;TSS1500	S_Shore
cg22191510	GRCh37	17	58498712	C17orf64	NM_181707	TSS1500	Island
cg07939214	GRCh37	12	111872727	SH2B3;SH2B3	NM_001291424;NM_005475	1stExon;Body
cg20529070	GRCh37	20	42142751	L3MBTL;L3MBTL	NM_032107;NM_015478	TSS1500;TSS1500	N_Shore
cg07557792	GRCh37	22	50969783	ODF3B;TYMP;TYMP	NM_001014440;NM_001113755;NM_001953	Body;TSS1500;TSS1500	Island
cg20200594	GRCh37	3	111697388	ABHD10;ABHD10;ABHD10;ABHD10	NM_001272069;NM_018394;NR_073570;NR_073571	TSS1500;TSS1500;TSS1500;TSS1500	N_Shore
cg24479027	GRCh37	17	1012576	ABR;ABR;ABR	NM_021962;NM_001092;NM_001159746	Body;TSS1500;Body	Island
cg12749863	GRCh37	21	26934576	MIR155HG	NR_001458	Body	Island
cg15460604	GRCh37	6	26365062	BTN3A2;BTN3A2;BTN3A2;BTN3A2	NM_001197247;NM_007047;NM_001197249;NM_001197248	TSS1500;TSS1500;TSS1500;TSS1500
cg11824397	GRCh37	12	39299563	CPNE8	NM_153634	TSS200	Island
cg21510025	GRCh37	22	31686689	PIK3IP1;PIK3IP1	NM_001135911;NM_052880	Body;Body	Island
cg21795544	GRCh37	5	42993440				N_Shore
cg25141943	GRCh37	1	234743775	IRF2BP2;IRF2BP2	NM_001077397;NM_182972	Body;Body	N_Shore
cg04981410	GRCh37	6	31325427	HLA-B	NM_005514	TSS1500	S_Shore
cg14757388	GRCh37	1	167599213	RCSD1	NM_052862	TSS1500	N_Shore
cg16501436	GRCh37	6	32821039	PSMB9;PSMB9;TAP1	NM_002800;NM_148954;NM_000593	TSS1500;TSS1500;1stExon	Island
cg05288475	GRCh37	17	66195804	LOC440461	NR_027283	Body	Island
cg21001008	GRCh37	6	31368503				S_Shore
cg23463310	GRCh37	11	65188784	NEAT1	NR_028272	TSS1500	N_Shore
cg09278980	GRCh37	11	64739343				Island
cg24635257	GRCh37	1	12226947	TNFRSF1B	NM_001066	TSS200	Island
cg14478475	GRCh37	9	37905113	MCART1;MCART1;MCART1	NR_024872;NR_024873;NM_033412	TSS1500;TSS1500;TSS1500	S_Shore
cg13432286	GRCh37	3	49027002	P4HTM;P4HTM	NM_177939;NM_177938	TSS1500;TSS1500	N_Shore
cg08858210	GRCh37	8	98290361	TSPYL5	NM_033512	TSS200	Island
cg26794949	GRCh37	3	146187191	PLSCR2;PLSCR2;PLSCR2	NM_001199978;NM_001199979;NM_020359	TSS200;Body;5'UTR	Island
cg03882437	GRCh37	9	140051729	GRIN1;GRIN1;GRIN1	NM_000832;NM_007327;NM_021569	Body;Body;Body	Island
cg07318344	GRCh37	12	121477036	OASL;OASL;OASL;OASL;OASL;OASL	NM_001261825;NM_198213;NM_003733;NM_001261825;NM_198213;NM_003733	1stExon;1stExon;1stExon;5'UTR;5'UTR;5'UTR
cg12753606	GRCh37	6	135504989	MYB;MYB;MYB;MYB;MYB;MYB;MYB;MYB	NM_005375;NM_001161657;NM_001161659;NM_001161658;NM_001130173;NM_001161660;NM_001161656;NM_001130172	Body;Body;Body;Body;Body;Body;Body;Body	S_Shore
cg19357499	GRCh37	8	144660631	NAPRT1	NM_145201	TSS200	Island
cg15603896	GRCh37	7	100231672	TFR2	NM_003227	Body	S_Shore
cg21322855	GRCh37	6	32812113	PSMB8;PSMB8	NM_148919;NM_004159	TSS1500;1stExon	S_Shore
cg13500480	GRCh37	16	50300492	ADCY7;ADCY7	NM_001286057;NM_001286057	1stExon;5'UTR
cg13554744	GRCh37	1	201475951	CSRP1;CSRP1	NM_004078;NM_001144773	5'UTR;5'UTR	Island
cg19123882	GRCh37	11	63438084	ATL3	NM_015459	Body	N_Shore
cg10216353	GRCh37	12	48577891	C12orf68;C12orf68	NM_001013635;NM_001013635	1stExon;5'UTR	Island
cg21380452	GRCh37	12	27167683	TM7SF3	NM_016551	TSS1500	S_Shore
cg01306985	GRCh37	6	29720340	IFITM4P	NR_001590	TSS1500	N_Shore
cg12441310	GRCh37	3	49027462	P4HTM;P4HTM;P4HTM;P4HTM	NM_177939;NM_177938;NM_177939;NM_177938	5'UTR;5'UTR;1stExon;1stExon	Island
cg27467953	GRCh37	15	45004828	B2M	NM_004048	Body	S_Shore
cg17416009	GRCh37	2	27805824	ZNF512	NM_032434	TSS200	Island
cg25654695	GRCh37	19	2273216	OAZ1	NM_004152	3'UTR	Island
cg26239391	GRCh37	17	8869285	PIK3R5	NM_001142633	TSS1500	Island
cg16636756	GRCh37	10	106088755	ITPRIP	NM_033397	5'UTR
cg09546921	GRCh37	3	128336483				Island
cg13759674	GRCh37	9	140051205	GRIN1;GRIN1;GRIN1	NM_000832;NM_007327;NM_021569	Body;Body;Body	Island
cg20038493	GRCh37	14	24809226	RIPK3;RIPK3	NM_006871;NM_006871	5'UTR;1stExon	S_Shore
cg23359706	GRCh37	19	11491839	EPOR	NM_000121	Body	Island
cg08599448	GRCh37	19	11689614	ACP5;ACP5;ACP5;ACP5	NM_001611;NM_001111036;NM_001111034;NM_001111035	TSS1500;5'UTR;TSS200;5'UTR	Island
cg27652200	GRCh37	6	32821194	PSMB9;PSMB9;TAP1	NM_002800;NM_148954;NM_000593	TSS1500;TSS1500;1stExon	Island
cg14046365	GRCh37	2	152146318	NMI;NMI	NM_004688;NM_004688	5'UTR;1stExon	Island
cg15236732	GRCh37	5	114598984	PGGT1B	NM_005023	TSS1500	S_Shore
cg24421906	GRCh37	18	11947936				Island
cg22130834	GRCh37	1	55267046	TTC22;TTC22	NM_001114108;NM_017904	TSS200;TSS200	Island
cg08661112	GRCh37	10	91405677	PANK1	NM_148977	TSS1500	S_Shore
cg17295489	GRCh37	12	57998192	DTX3	NM_178502	TSS1500
cg26325209	GRCh37	9	36258885	GNE;GNE	NM_005476;NM_001128227	TSS1500;Body	Island
cg22143856	GRCh37	6	28129313	ZNF389	NM_001145129	TSS1500
cg11256802	GRCh37	1	3566963	WDR8	NM_017818	TSS1500	Island
cg05029645	GRCh37	6	31371037	MICA	NM_000247	TSS1500	Island
cg18741404	GRCh37	6	29894253	HCG4P6	NR_001317	TSS1500	Island
cg06779123	GRCh37	7	25020962	OSBPL3;OSBPL3;OSBPL3;OSBPL3	NM_145321;NM_015550;NM_145320;NM_145322	TSS1500;TSS1500;TSS1500;TSS1500	N_Shore
cg03448532	GRCh37	15	41913293				N_Shore
cg13475583	GRCh37	1	235116731
cg14696334	GRCh37	15	91500193	RCCD1;RCCD1	NM_033544;NM_001017919	Body;Body	Island
cg27094076	GRCh37	7	50132541	ZPBP;ZPBP	NM_001159878;NM_007009	Body;Body	N_Shore
cg18146843	GRCh37	1	53099248	FAM159A	NM_001042693	1stExon	Island
cg15298323	GRCh37	6	160182438	ACAT2	NM_005891	TSS1500	Island
cg02157078	GRCh37	1	114888769
cg05035143	GRCh37	13	43597297	DNAJC15	NM_013238	TSS200	N_Shore
cg22265335	GRCh37	16	31214243	PYCARD-AS1;PYCARD;PYCARD	NR_102400;NM_013258;NM_145182	Body;TSS200;TSS200	Island
cg21930351	GRCh37	17	33775642	SLFN13	NM_144682	5'UTR	Island
cg10938702	GRCh37	5	43039867	C5orf39	NM_001014279	1stExon	N_Shore
cg05399360	GRCh37	6	31466003	MICB	NM_005931	1stExon	Island
cg05813297	GRCh37	8	82543035				Island
cg18559901	GRCh37	9	140356475	PNPLA7;PNPLA7	NM_152286;NM_001098537	Body;Body	Island
cg00026375	GRCh37	6	30227813	HLA-L	NR_027822	Body	Island
cg25564121	GRCh37	5	43041152	C5orf39;LOC153684	NM_001014279;NR_015447	TSS1500;TSS1500	Island
cg20191338	GRCh37	18	77905663	LOC100130522;LOC100130522	NR_028339;NR_028340	TSS200;TSS200	S_Shore
cg13025000	GRCh37	6	28129656	ZNF192P1	NR_103448	Body
cg20822579	GRCh37	14	24809073	RIPK3;RIPK3	NM_006871;NM_006871	5'UTR;1stExon	S_Shore
cg27303981	GRCh37	10	26727195	APBB1IP	NM_019043	TSS200	Island
cg04017458	GRCh37	17	41438330				Island
cg13421100	GRCh37	18	19191775	SNRPD1;SNRPD1	NM_006938;NM_001291916	TSS1500;TSS1500	N_Shore
cg08730348	GRCh37	16	31214307	PYCARD;PYCARD	NM_013258;NM_145182	TSS200;TSS200	S_Shore
cg12686881	GRCh37	11	504562	RNH1;RNH1;RNH1;RNH1;RNH1;RNH1;RNH1;RNH1	NM_203385;NM_203384;NM_203383;NM_002939;NM_203389;NM_203388;NM_203387;NM_203386	5'UTR;5'UTR;5'UTR;5'UTR;5'UTR;5'UTR;5'UTR;5'UTR	Island
cg26164269	GRCh37	14	62218076				Island
cg09866102	GRCh37	16	31214134	PYCARD;PYCARD;PYCARD;PYCARD	NM_145182;NM_013258;NM_013258;NM_145182	5'UTR;1stExon;5'UTR;1stExon	Island
cg17977679	GRCh37	11	64739436	C11orf85;C11orf85;C11orf85;C11orf85	NM_001300803;NM_001037225;NM_001300803;NM_001037225	1stExon;1stExon;5'UTR;5'UTR	Island
cg12178578	GRCh37	1	45792714	HPDL;HPDL	NM_032756;NM_032756	1stExon;5'UTR	Island
cg15852258	GRCh37	4	154605258	TLR2	NM_003264	TSS200	Island
cg15145296	GRCh37	3	125709740				S_Shore
cg02493440	GRCh37	16	57023485	NLRC5;NLRC5	NM_032206;NM_032206	5'UTR;1stExon	Island
cg06297958	GRCh37	16	67313019	PLEKHG4;PLEKHG4;PLEKHG4;PLEKHG4;PLEKHG4;PLEKHG4	NM_001129731;NM_015432;NM_001129727;NM_001129728;NM_015432;NM_001129729	TSS1500;1stExon;5'UTR;TSS200;5'UTR;TSS1500	Island
cg10971510	GRCh37	15	100882218	ADAMTS17	NM_139057	TSS200	Island
cg26781150	GRCh37	1	45792542	HPDL	NM_032756	TSS200	Island
cg13190306	GRCh37	11	18415923	LDHA;LDHA;LDHA;LDHA;LDHA	NM_001165415;NM_005566;NR_028500;NM_001135239;NM_001165416	TSS200;TSS200;TSS200;TSS200;TSS200	Island
cg21461300	GRCh37	13	114830702	RASA3	NM_007368	Body
cg07275979	GRCh37	8	124084365	WDR67;WDR67	NM_145647;NM_001145088	TSS1500;TSS1500	N_Shore
cg27389185	GRCh37	19	38042123	ZNF540	NM_152606	TSS200	S_Shore
cg08575621	GRCh37	6	31371073	MICA	NM_000247	TSS1500	Island
cg27011480	GRCh37	6	30228083	HLA-L	NR_027822	Body	Island
cg07909619	GRCh37	2	74425392	MTHFD2;MTHFD2	NM_006636;NR_027405	TSS1500;TSS1500	N_Shore
cg15319255	GRCh37	6	29910269	HLA-A	NM_002116	TSS200	Island
cg19360852	GRCh37	12	12848977	GPR19	NM_006143	5'UTR	N_Shore
cg20128912	GRCh37	19	51014738	JOSD2;JOSD2;JOSD2;JOSD2;JOSD2	NM_001270639;NM_001270641;NM_001270640;NM_001270686;NM_138334	TSS200;TSS200;TSS200;TSS1500;TSS1500	Island
cg02318971	GRCh37	11	64739714				Island
cg20024687	GRCh37	8	144417679	TOP1MT	NM_052963	TSS1500	S_Shore
cg27065979	GRCh37	13	52734134	NEK3;NEK3;NEK3;NEK3	NM_152720;NM_001146099;NR_027415;NM_002498	TSS1500;TSS200;TSS200;TSS200	S_Shore
cg07224914	GRCh37	2	95691647	MAL;MAL;MAL;MAL	NM_022440;NM_022438;NM_022439;NM_002371	Body;Body;Body;Body	Island
cg17829942	GRCh37	9	95860954	C9orf89	NM_032310	Body	S_Shore
cg05027458	GRCh37	15	100882165	ADAMTS17;ADAMTS17	NM_139057;NM_139057	5'UTR;1stExon	Island
cg06299540	GRCh37	11	71753240	NUMA1;NUMA1;NUMA1	NR_104476;NM_006185;NM_001286561	Body;5'UTR;5'UTR
cg05523662	GRCh37	6	29910101	HLA-A	NM_002116	TSS1500	N_Shore
cg17748329	GRCh37	6	29717058	LOC285830;LOC285830	NR_026972;NR_026973	TSS1500;TSS1500	Island
cg09941770	GRCh37	17	6938926	SLC16A13	NM_201566	TSS1500	N_Shore
cg21995320	GRCh37	3	180319558	TTC14;TTC14;TTC14	NM_001288582;NM_001042601;NM_133462	TSS1500;TSS1500;TSS1500	N_Shore
cg16555884	GRCh37	12	47787104
cg26956141	GRCh37	1	235099122	LOC101927851	NR_125945	Body
cg21284733	GRCh37	14	24804124	ADCY4;ADCY4;ADCY4;ADCY4	NM_001198568;NM_001198592;NM_001198568;NM_139247	1stExon;5'UTR;5'UTR;5'UTR	Island
cg20300514	GRCh37	1	2120985	C1orf86;LOC100128003	NM_001146310;NR_024445	Body;Body	N_Shore
cg00121525	GRCh37	4	1685258	FAM53A;FAM53A;FAM53A	NM_001013622;NM_001297435;NM_001174070	5'UTR;5'UTR;5'UTR	N_Shore
cg13222558	GRCh37	5	132083125	CCNI2;CCNI2;CCNI2	NM_001287253;NM_001287252;NM_001039780	TSS200;TSS200;TSS200	Island
cg13749815	GRCh37	15	76632420	ISL2	NM_145805	Body	Island
cg12309225	GRCh37	11	58912401	FAM111A;FAM111A;FAM111A;FAM111A;FAM111A	NM_001142520;NM_001142521;NM_001142519;NM_022074;NM_198847	5'UTR;5'UTR;5'UTR;5'UTR;5'UTR	S_Shore
cg06630958	GRCh37	7	128577819	IRF5;IRF5;IRF5;IRF5;IRF5;IRF5	NM_001098630;NM_032643;NM_002200;NM_001098628;NM_001098629;NM_001098631	TSS200;TSS1500;TSS200;TSS200;TSS200;TSS1500	Island
cg01092293	GRCh37	2	160761427	LY75	NM_002349	TSS200	Island
cg03889013	GRCh37	10	134143489				N_Shore
cg07310984	GRCh37	10	91087591	IFIT3	NM_001549	TSS200
cg00175573	GRCh37	20	20433203	RALGAPA2	NM_020343	Body	Island
cg04394691	GRCh37	6	31466174	MICB	NM_005931	Body	Island
cg17235179	GRCh37	5	154240634	CNOT8	NM_004779	5'UTR	S_Shelf
cg03625141	GRCh37	16	2892769	TMPRSS8	NR_026864	TSS200	Island
cg17880529	GRCh37	19	2475922	GADD45B	NM_015675	TSS200	Island
cg07721276	GRCh37	19	18119064	ARRDC2;ARRDC2;ARRDC2	NM_001025604;NM_015683;NM_015683	Body;1stExon;5'UTR	Island
cg03791385	GRCh37	3	49027227	P4HTM;P4HTM	NM_177939;NM_177938	TSS200;TSS200	Island
cg15857329	GRCh37	8	144653570	C8orf73	NM_001100878	Body	N_Shore
cg12762680	GRCh37	6	32822346	PSMB9;PSMB9;TAP1	NM_002800;NM_148954;NM_000593	Body;Body;TSS1500	Island
cg08944170	GRCh37	1	248100614	OR2L13;OR2L13	NM_175911;NM_175911	1stExon;5'UTR	Island
cg14622790	GRCh37	14	24641433	REC8;REC8;REC8;REC8	NM_005132;NM_005132;NM_001048205;NM_001048205	1stExon;5'UTR;5'UTR;1stExon	Island
cg11762018	GRCh37	19	16394574				Island
cg05403689	GRCh37	12	89748932				S_Shore
cg19109608	GRCh37	10	29698462	LOC387647	NR_003930	TSS200	Island
cg10765877	GRCh37	12	121973425	KDM2B;KDM2B	NM_032590;NM_001005366	Body;Body	N_Shore
cg17956491	GRCh37	12	46661798	SLC38A1;SLC38A1;SLC38A1;SLC38A1;SLC38A1	NM_001278390;NM_001278388;NM_001278387;NM_001077484;NM_030674	TSS200;5'UTR;5'UTR;5'UTR;5'UTR	Island
cg24953636	GRCh37	6	28984874				S_Shore
cg14962032	GRCh37	2	202122669	CASP8;CASP8;CASP8;CASP8;CASP8	NM_001080124;NM_033355;NM_033358;NM_001228;NM_001080125	5'UTR;5'UTR;5'UTR;5'UTR;TSS200
cg12963246	GRCh37	6	28129442	ZNF389	NM_001145129	TSS200
cg12954102	GRCh37	9	127420539	MIR181A2HG;NR6A1;NR6A1;NR6A1	NR_038975;NM_001278546;NM_001489;NM_033334	TSS200;Body;Body;Body
cg20264972	GRCh37	8	101157701	FBXO43;FBXO43;FBXO43	NM_001029860;NM_001029860;NR_036491	1stExon;5'UTR;Body	Island
cg16761581	GRCh37	14	24803807	ADCY4	NM_139247	1stExon	Island
cg04803843	GRCh37	15	28351906				Island
cg14972143	GRCh37	4	99851003	EIF4E;EIF4E;EIF4E;EIF4E;EIF4E	NM_001130679;NM_001968;NM_001968;NM_001130678;NM_001130679	5'UTR;1stExon;5'UTR;TSS1500;1stExon	S_Shore
cg12349687	GRCh37	4	56814296	CEP135	NM_025009	TSS1500	N_Shore
cg03317082	GRCh37	1	234748618				S_Shore
cg00320938	GRCh37	5	172234247
cg13287964	GRCh37	18	77905751	LOC100130522;LOC100130522	NR_028339;NR_028340	TSS200;TSS200	S_Shore
cg04160030	GRCh37	1	24195659	FUCA1	NM_000147	TSS1500	S_Shore
cg19943330	GRCh37	14	24505554	DHRS4L1	NM_001082488	TSS200	N_Shore
cg21210985	GRCh37	9	36258600	GNE;GNE	NM_001128227;NM_005476	Body;TSS200	Island
cg10848724	GRCh37	12	123380878	VPS37B	NM_024667	TSS200	Island
cg02466246	GRCh37	17	26711596	SARM1	NM_015077	Body	Island
cg17274953	GRCh37	19	15947906				Island
cg24077102	GRCh37	11	64739749	C11orf85;C11orf85	NM_001300803;NM_001037225	TSS200;TSS200	Island
cg05848545	GRCh37	17	29335528				Island
cg21298511	GRCh37	1	201476053	CSRP1;CSRP1;CSRP1	NM_001193571;NM_001193570;NM_004078	TSS200;5'UTR;5'UTR	Island
cg03061682	GRCh37	15	28352098				Island
cg11814446	GRCh37	12	65562996	LEMD3;LEMD3	NM_014319;NM_001167614	TSS1500;TSS1500	N_Shore
cg09331335	GRCh37	19	13209485	NFIX	NM_002501	3'UTR	Island
cg13236059	GRCh37	7	105331912	ATXN7L1	NM_020725	Body
cg14463529	GRCh37	6	31649082	LY6G5C	NM_025262	TSS1500	Island
cg15088679	GRCh37	1	182573748	RGS16	NM_002928	TSS1500	Island
cg05547140	GRCh37	11	47736353	AGBL2	NM_024783	TSS200	N_Shore
cg17105013	GRCh37	6	29716712	LOC285830;LOC285830	NR_026972;NR_026973	Body;Body	Island
cg16606674	GRCh37	16	28891926	ATP2A1;ATP2A1	NM_004320;NM_173201	Body;Body	S_Shore
cg00874817	GRCh37	16	46824055				Island
cg12630461	GRCh37	15	91500009	RCCD1;RCCD1	NM_033544;NM_001017919	Body;Body	Island
cg13213598	GRCh37	4	1685460	FAM53A	NM_001013622	5'UTR	Island
cg03906075	GRCh37	7	22894898	SNORD93	NR_003075	TSS1500	S_Shore
cg07042672	GRCh37	17	66097459	LOC651250	NR_027418	TSS1500	N_Shore
cg20941820	GRCh37	15	100882334	ADAMTS17	NM_139057	TSS200	Island
cg00501272	GRCh37	6	29760505	HCG4	NR_002139	Body	Island
cg09688700	GRCh37	11	47737079	AGBL2	NM_024783	TSS200	Island
cg17239923	GRCh37	11	128556611				N_Shelf
cg18110165	GRCh37	5	49736988	EMB;EMB	NM_198449;NM_198449	5'UTR;1stExon	Island
cg07654934	GRCh37	3	158390329	LXN;LXN;GFM1	NM_020169;NM_020169;NM_024996	1stExon;5'UTR;Body
cg26663796	GRCh37	17	80255734
cg06131755	GRCh37	6	160182447	ACAT2	NM_005891	TSS1500	Island
cg21574435	GRCh37	3	49027409	P4HTM;P4HTM;P4HTM;P4HTM	NM_177938;NM_177938;NM_177939;NM_177939	5'UTR;1stExon;5'UTR;1stExon	Island
cg09200260	GRCh37	21	36577539
cg15136975	GRCh37	1	19781337	CAPZB	NM_004930	Body
cg09931198	GRCh37	14	74242616	ELMSAN1	NM_001043318	5'UTR
cg26654790	GRCh37	17	33775475	SLFN13	NM_144682	5'UTR	Island
cg02169333	GRCh37	16	57023494	NLRC5;NLRC5	NM_032206;NM_032206	5'UTR;1stExon	Island
cg14599876	GRCh37	16	67034322	CES4A;CES4A;CES4A	NM_001190201;NM_001190202;NM_173815	TSS200;TSS200;Body	N_Shore
cg16070135	GRCh37	3	111260897	CD96;CD96	NM_005816;NM_198196	TSS200;TSS200
cg01731360	GRCh37	5	49736671	EMB	NM_198449	Body	Island
cg15882878	GRCh37	12	7281566	CLSTN3;RBP5	NM_014718;NM_031491	TSS1500;TSS200
cg21130861	GRCh37	5	118603938	TNFAIP8	NM_001077654	TSS1500	N_Shore
cg02973416	GRCh37	11	796069	SLC25A22;SLC25A22	NM_024698;NM_024698	5'UTR;1stExon	N_Shore
cg17297071	GRCh37	21	26934424	MIR155HG	NR_001458	TSS200	Island
cg11037477	GRCh37	4	99851008	EIF4E;EIF4E;EIF4E;EIF4E;EIF4E	NM_001130679;NM_001968;NM_001968;NM_001130678;NM_001130679	5'UTR;1stExon;5'UTR;TSS1500;1stExon	S_Shore
cg07240763	GRCh37	5	43008922
cg19217692	GRCh37	12	57998656	DTX3	NM_178502	5'UTR
cg15661311	GRCh37	11	504551	RNH1;RNH1;RNH1;RNH1;RNH1;RNH1;RNH1;RNH1	NM_203384;NM_203385;NM_203387;NM_203388;NM_203383;NM_203389;NM_002939;NM_203386	5'UTR;5'UTR;5'UTR;5'UTR;5'UTR;5'UTR;5'UTR;5'UTR	Island
cg18148997	GRCh37	5	43040580	C5orf39	NM_001014279	TSS200	Island
cg08314408	GRCh37	16	30457493	SEPHS2	NM_012248	TSS1500	S_Shore
cg07176692	GRCh37	1	113500329	SLC16A1	NM_003051	TSS1500	S_Shore
cg11901272	GRCh37	6	29760447	HCG4	NR_002139	Body	Island
cg19391966	GRCh37	17	7287766	TNK1;TNK1	NM_003985;NM_001251902	Body;Body	Island
cg14714797	GRCh37	5	343927	AHRR	NM_020731	Body	Island
cg03317400	GRCh37	1	40420823	MFSD2A;MFSD2A;MFSD2A;MFSD2A	NM_032793;NM_032793;NM_001136493;NM_001136493	5'UTR;1stExon;1stExon;5'UTR	Island
cg26990733	GRCh37	6	31371465	MICA	NM_000247	1stExon	Island
cg08793540	GRCh37	8	104032864	ATP6V1C1	NM_001695	TSS1500	N_Shore
cg06369854	GRCh37	12	48299313	VDR;VDR	NM_001017535;NM_000376	TSS1500;TSS1500	Island
cg12824456	GRCh37	10	35736755	CCNY;CCNY;CCNY;CCNY;CCNY	NM_181698;NM_001282853;NM_001282854;NM_145012;NM_001282852	5'UTR;5'UTR;5'UTR;Body;Body
cg00902496	GRCh37	1	45279638	BTBD19	NM_001136537	3'UTR	Island
cg00977110	GRCh37	5	151150581	G3BP1;G3BP1	NM_198395;NM_005754	TSS1500;TSS1500	Island
cg04541675	GRCh37	19	50979561	FAM71E1;C19orf63;C19orf63	NM_138411;NM_175063;NM_206538	1stExon;TSS200;TSS200	Island
cg01269537	GRCh37	16	70415514	ST3GAL2	NM_006927	3'UTR	Island
cg18611281	GRCh37	2	27805844	ZNF512	NM_032434	TSS200	Island
cg27639942	GRCh37	11	64739336				Island
cg07751287	GRCh37	1	167599830	RCSD1	NM_052862	Body	Island
cg12265829	GRCh37	14	24804022	ADCY4	NM_139247	TSS200	Island
cg02882797	GRCh37	6	31371532	MICA	NM_000247	Body	Island
cg03517466	GRCh37	1	182573989	RGS16	NM_002928	TSS1500	S_Shore
cg23155861	GRCh37	19	53239059	ZNF611;ZNF611;ZNF611	NM_001161501;NM_001161499;NM_001161500	TSS1500;TSS1500;TSS1500	S_Shore
cg24534955	GRCh37	14	97925055	LOC101929241;LOC101929241	NR_110166;NR_110165	TSS200;TSS200
cg22196610	GRCh37	5	43042233	LOC153684	NR_015447	TSS200	Island
cg25591868	GRCh37	1	182573931	RGS16	NM_002928	TSS1500	S_Shore
cg21838488	GRCh37	13	79234435	RNF219	NM_024546	TSS1500	S_Shore
cg05042705	GRCh37	2	28618402	FLJ31356;FOSL2	NR_103831;NM_005253	TSS1500;Body	S_Shore
cg24710870	GRCh37	6	29720670				Island
cg00552168	GRCh37	17	74117942				Island
cg01254505	GRCh37	19	17516470	BST2	NM_004335	TSS200
cg25323057	GRCh37	10	88730481	C10orf116;AGAP11	NM_006829;NM_133447	3'UTR;TSS200	N_Shore
cg15140703	GRCh37	7	99775532	STAG3;GPC2	NM_012447;NM_152742	TSS200;TSS1500	Island
cg11238542	GRCh37	2	64431470
cg13003239	GRCh37	3	49044627	WDR6	NM_018031	TSS200	Island
cg09944760	GRCh37	5	138861909	TMEM173;TMEM173	NM_198282;NM_001301738	5'UTR;TSS200
cg23033664	GRCh37	19	51014691	JOSD2;JOSD2;JOSD2;JOSD2;JOSD2	NM_001270639;NM_001270641;NM_001270640;NM_001270686;NM_138334	TSS200;TSS200;TSS200;TSS1500;TSS1500	Island
cg26955987	GRCh37	12	3862457	EFCAB4B;EFCAB4B;EFCAB4B	NM_001144959;NM_032680;NM_001144958	TSS200;TSS200;TSS200	Island
cg04747510	GRCh37	6	31370923	MICA	NM_000247	TSS1500	Island
cg16353800	GRCh37	18	72917943	ZADH2	NM_175907	Body	N_Shore
cg22663872	GRCh37	7	149120266				Island
cg08244262	GRCh37	21	42797939	MX1;MX1	NM_002462;NM_001144925	TSS200;5'UTR	N_Shore
cg12511848	GRCh37	19	2478005	GADD45B	NM_015675	3'UTR	S_Shore
cg00932875	GRCh37	19	35697589
cg00918181	GRCh37	18	11947875				Island
cg19728741	GRCh37	14	105953457	CRIP1	NM_001311	5'UTR	Island
cg02896776	GRCh37	1	109755958	SARS	NM_006513	TSS1500	N_Shore
cg17512365	GRCh37	6	29760090	HCG4	NR_002139	Body	Island
cg14726394	GRCh37	15	69760251
cg06498520	GRCh37	4	186990006	TLR3	NM_003265	TSS1500
cg04089426	GRCh37	11	65307791	LTBP3;LTBP3;LTBP3	NM_001164266;NM_021070;NM_001130144	Body;Body;Body	Island
cg25798524	GRCh37	14	70884204	SYNJ2BP-COX16;SYNJ2BP-COX16;SYNJ2BP;SYNJ2BP-COX16	NM_001202548;NM_001202547;NM_018373;NM_001202549	TSS1500;TSS1500;TSS1500;TSS1500
cg22895305	GRCh37	3	125076480	ZNF148	NM_021964	5'UTR	Island
cg22763680	GRCh37	17	33815432	SLFN12L	NM_001145027	Body	S_Shore
cg00186701	GRCh37	8	98290510	TSPYL5	NM_033512	TSS1500	S_Shore
cg08362102	GRCh37	15	69087774	ANP32A	NM_006305	Body
cg00667751	GRCh37	6	28956320				Island
cg14952270	GRCh37	10	31321620	ZNF438;ZNF438;ZNF438;ZNF438;ZNF438;ZNF438;ZNF438	NM_001143771;NM_001143770;NM_001143768;NM_001143767;NM_001143766;NM_182755;NR_026560	TSS1500;TSS1500;TSS1500;TSS1500;TSS1500;TSS1500;TSS1500	S_Shore
cg01985527	GRCh37	1	201476463	CSRP1;CSRP1;CSRP1	NM_001193571;NM_001193570;NM_004078	TSS1500;TSS200;TSS200	Island
cg24064594	GRCh37	2	127414827	GYPC;GYPC	NM_016815;NM_002101	Body;Body	S_Shore
cg01628067	GRCh37	1	2222419	SKI	NM_003036	Body	Island
cg11777420	GRCh37	2	120769933	EPB41L5	NM_020909	TSS1500	N_Shore
cg14970695	GRCh37	10	29698447	LOC387647	NR_003930	TSS200	Island
cg15878317	GRCh37	3	139396782	NMNAT3;NMNAT3	NM_178177;NM_178177	1stExon;5'UTR	Island
cg04372675	GRCh37	8	107283146	OXR1	NM_018002	5'UTR	Island
cg17631451	GRCh37	3	48507354	TREX1;TREX1;TREX1;TREX1	NM_033629;NM_016381;NM_033629;NM_016381	5'UTR;1stExon;1stExon;5'UTR
cg12521627	GRCh37	1	109204377	HENMT1;HENMT1	NM_001102592;NM_144584	TSS1500;TSS1500	Island
cg20922821	GRCh37	12	94070578	CRADD	NM_003805	TSS1500	N_Shore
cg20129782	GRCh37	20	30135362	HM13;HM13;HM13;PSIMCT-1	NM_178580;NM_030789;NM_178581;NR_003677	Body;Body;Body;Body	S_Shore
cg11553066	GRCh37	22	44420757	PARVB;PARVB	NM_001003828;NM_013327	Body;Body	Island
cg26502852	GRCh37	17	6659199	XAF1;XAF1;XAF1;XAF1	NM_017523;NM_199139;NM_199139;NM_017523	5'UTR;5'UTR;1stExon;1stExon
cg25037461	GRCh37	22	24181268	DERL3;DERL3;DERL3	NM_001135751;NM_198440;NM_001002862	TSS200;TSS200;TSS200	Island
cg04842553	GRCh37	2	55746074	CCDC104	NM_080667	TSS1500	N_Shore
cg06679760	GRCh37	3	49027156	P4HTM;P4HTM	NM_177939;NM_177938	TSS200;TSS200	Island
cg24411043	GRCh37	1	161008297	TSTD1;TSTD1;TSTD1	NM_001113207;NM_001113205;NM_001113206	Body;Body;Body	N_Shore
cg06050385	GRCh37	12	46661563	SLC38A1;SLC38A1;SLC38A1;SLC38A1;SLC38A1;SLC38A1;SLC38A1	NM_001278390;NM_001278388;NM_001278387;NM_001077484;NM_030674;NM_001278389;NM_001278390	5'UTR;5'UTR;5'UTR;5'UTR;5'UTR;TSS1500;1stExon	Island
cg24900425	GRCh37	17	41278444	BRCA1;NBR2;BRCA1;BRCA1;BRCA1;BRCA1	NM_007300;NR_003108;NM_007294;NM_007297;NM_007299;NR_027676	TSS1500;Body;TSS1500;TSS1500;TSS1500;TSS1500	Island
cg21056992	GRCh37	19	17392414	ANKLE1	NM_152363	TSS200	Island
cg07265168	GRCh37	12	15105474	ARHGDIB	NM_001175	5'UTR
cg04862249	GRCh37	17	4982244	ZFP3	NM_153018	5'UTR	S_Shore
cg26635451	GRCh37	12	89749142				S_Shore
cg04248234	GRCh37	6	117869027	DCBLD1	NM_173674	Body	N_Shore
cg15528091	GRCh37	19	18119069	ARRDC2;ARRDC2;ARRDC2	NM_001025604;NM_015683;NM_015683	Body;1stExon;5'UTR	Island
cg09597806	GRCh37	15	28351607				Island
cg15594471	GRCh37	11	94883474				Island
cg25719507	GRCh37	8	17555211	MTUS1;MTUS1;MTUS1;MTUS1;MTUS1;MTUS1	NM_020749;NM_020749;NM_001166393;NM_001001931;NM_001001924;NM_001001925	1stExon;5'UTR;Body;Body;Body;Body
cg08942875	GRCh37	4	48908902	OCIAD2;OCIAD2	NM_152398;NM_001014446	TSS200;TSS200	S_Shore
cg09531436	GRCh37	6	31371557	MICA	NM_000247	Body	Island
cg23015118	GRCh37	1	2232527	SKI	NM_003036	Body	Island
cg24955845	GRCh37	17	33775779	SLFN13;SLFN13	NM_144682;NM_144682	1stExon;5'UTR	Island
cg26428054	GRCh37	12	49484058	DHH	NM_021044	Body	Island
cg14821083	GRCh37	16	30457280	SEPHS2	NM_012248	TSS200	S_Shore
cg17218154	GRCh37	1	155904916	KIAA0907	NM_014949	TSS1500	S_Shore
cg22856214	GRCh37	9	80911950	PSAT1;PSAT1	NM_058179;NM_021154	TSS200;TSS200	Island
cg24680586	GRCh37	10	105036727	INA	NM_032727	TSS200	Island
cg03108070	GRCh37	6	33245490	B3GALT4	NM_003782	1stExon	Island
cg17580045	GRCh37	12	4384890	CCND2	NM_001759	Body	S_Shore
cg04529658	GRCh37	5	114598980	PGGT1B	NM_005023	TSS1500	S_Shore
cg10806543	GRCh37	1	84326358	LOC101927560;LOC101927587;MIR548AP	NR_119374;NR_119375;NR_049805	TSS200;Body;Body	Island
cg02079933	GRCh37	1	167599631	RCSD1;RCSD1	NM_052862;NM_052862	5'UTR;1stExon	Island
cg09688127	GRCh37	12	93770794	NUDT4;NUDT4P1;NUDT4	NM_199040;NR_002212;NM_019094	TSS1500;TSS1500;TSS1500	N_Shore
cg05525106	GRCh37	6	74162089	C6orf150	NM_138441	TSS200	Island
cg04862097	GRCh37	4	2795456	SH3BP2	NM_001122681	5'UTR	Island
cg17277890	GRCh37	11	5710737	TRIM22;TRIM22	NM_006074;NM_001199573	TSS200;TSS200
cg24438313	GRCh37	6	29717010	LOC285830;LOC285830	NR_026972;NR_026973	TSS200;TSS200	Island
cg11282676	GRCh37	6	26018003	HIST1H1A;HIST1H1A	NM_005325;NM_005325	5'UTR;1stExon	N_Shelf
cg04430381	GRCh37	10	31609891	ZEB1;ZEB1;ZEB1;ZEB1;ZEB1	NM_001128128;NR_024286;NM_030751;NR_024287;NR_024285	TSS200;Body;Body;Body;Body	Island
cg16394018	GRCh37	11	14927549				Island
cg04109768	GRCh37	7	148982618	ZNF783	NR_015357	Body	Island
cg04135246	GRCh37	14	97925122
cg18342253	GRCh37	1	201476371	CSRP1;CSRP1;CSRP1;CSRP1	NM_004078;NM_001144773;NM_004078;NM_001144773	5'UTR;1stExon;1stExon;5'UTR	Island
cg03111818	GRCh37	12	14927076	H2AFJ;H2AFJ	NR_027716;NM_177925	TSS200;TSS200	N_Shore
cg01388757	GRCh37	2	102091195	RFX8	NM_001145664	TSS200	S_Shore
cg01381301	GRCh37	11	18415962	LDHA;LDHA;LDHA;LDHA;LDHA;LDHA;LDHA;LDHA;LDHA	NM_001165416;NM_001165415;NM_005566;NM_001135239;NM_001165416;NM_001165415;NM_005566;NM_001135239;NR_028500	1stExon;1stExon;1stExon;1stExon;5'UTR;5'UTR;5'UTR;5'UTR;Body	Island
cg07083785	GRCh37	12	46661823	SLC38A1;SLC38A1;SLC38A1;SLC38A1;SLC38A1	NM_001278390;NM_001278388;NM_001278387;NM_001077484;NM_030674	TSS200;5'UTR;5'UTR;5'UTR;5'UTR	Island
cg18311360	GRCh37	19	34311562				S_Shore
cg13807509	GRCh37	11	65667116	FOSL1	NM_005438	Body	Island
cg18185081	GRCh37	22	37172374	IFT27;IFT27;IFT27	NM_006860;NM_001177701;NR_033531	TSS200;TSS200;TSS200	Island
cg01361954	GRCh37	1	201476456	CSRP1;CSRP1;CSRP1	NM_001193571;NM_001193570;NM_004078	TSS1500;TSS200;TSS200	Island
cg12154624	GRCh37	6	29760754	HCG4	NR_002139	Body	Island
cg00378510	GRCh37	19	2291020	LINGO3	NM_001101391	Body	Island
cg09459339	GRCh37	3	111260893	CD96;CD96	NM_198196;NM_005816	TSS200;TSS200
cg17739279	GRCh37	6	3849190	FAM50B	NM_012135	TSS1500	N_Shore
cg16142707	GRCh37	3	156544075	LEKR1	NM_001004316	TSS200	Island
cg02667677	GRCh37	6	106545984	PRDM1;PRDM1	NM_001198;NM_182907	Body;TSS1500
cg08124910	GRCh37	17	43339515	LOC100133991;LOC100133991;C17orf46	NR_024434;NR_024435;NM_152343	Body;TSS200;TSS200	Island
cg04739306	GRCh37	7	100230781	TFR2	NM_003227	Body	Island
cg03738134	GRCh37	8	144653855	C8orf73	NM_001100878	Body	Island
cg15141592	GRCh37	12	48207044	HDAC7;HDAC7	NM_015401;NM_001098416	Body;Body	Island
cg14355192	GRCh37	9	36258114	GNE;GNE	NM_005476;NM_001128227	5'UTR;Body	N_Shore
cg00041872	GRCh37	1	46632690				Island
cg14056864	GRCh37	3	146187210	PLSCR2;PLSCR2;PLSCR2	NM_001199978;NM_001199979;NM_020359	TSS200;Body;5'UTR	Island
cg03486485	GRCh37	11	14927004				Island
cg09884423	GRCh37	12	104697220	TXNRD1;TXNRD1;TXNRD1;EID3;TXNRD1;TXNRD1	NM_182729;NM_182743;NM_001093771;NM_001008394;NM_003330;NM_182742	5'UTR;5'UTR;Body;TSS1500;Body;5'UTR	N_Shore
cg17692827	GRCh37	19	51014685	JOSD2;JOSD2;JOSD2;JOSD2;JOSD2	NM_001270639;NM_001270641;NM_001270640;NM_001270686;NM_138334	TSS200;TSS200;TSS200;TSS1500;TSS1500	Island
cg19067935	GRCh37	10	91061634	IFIT2	NM_001547	TSS200
cg04717802	GRCh37	22	42394638	WBP2NL	NM_152613	TSS200	Island
cg20891813	GRCh37	6	29691735	HLA-F;HLA-F;HLA-F	NM_001098478;NM_001098479;NM_018950	Body;Body;Body	Island
cg13697193	GRCh37	12	12849138	GPR19	NM_006143	TSS200	Island
cg06928993	GRCh37	19	49313421	BCAT2;BCAT2;BCAT2;BCAT2	NR_028451;NM_001164773;NM_001190;NR_028450	Body;Body;Body;Body	N_Shore
cg04897080	GRCh37	16	67220221	EXOC3L	NM_178516	Body	S_Shore
cg03354376	GRCh37	6	31371103	MICA	NM_000247	TSS1500	Island
cg27288127	GRCh37	12	111128029	HVCN1;HVCN1	NM_001040107;NM_032369	TSS1500;TSS1500	S_Shore
cg04913246	GRCh37	14	99658630	BCL11B;BCL11B	NM_022898;NM_138576	Body;Body
cg22155248	GRCh37	12	6560794	TAPBPL;CD27;LOC678655	NM_018009;NM_001242;NR_015382	TSS1500;3'UTR;TSS200
cg15001131	GRCh37	2	42329652				Island
cg09398185	GRCh37	10	91061902	IFIT2	NM_001547	Body
cg10482201	GRCh37	16	3493423	ZNF597;ZNF597;NAT15	NM_152457;NM_152457;NM_001083601	1stExon;5'UTR;TSS1500	Island
cg05514680	GRCh37	17	7461556	TNFSF12-TNFSF13;TNFSF13;TNFSF13;TNFSF13	NM_172089;NM_172087;NM_003808;NM_172088	Body;TSS200;TSS200;TSS200	N_Shelf
cg03169087	GRCh37	11	86747930	TMEM135;TMEM135;TMEM135	NM_022918;NM_001168724;NR_033149	TSS1500;TSS1500;TSS1500	N_Shore
cg26597539	GRCh37	5	40680670	PTGER4	NM_000958	5'UTR	Island
cg22618164	GRCh37	12	122356400	WDR66	NM_144668	TSS200	Island
cg00547077	GRCh37	19	58951756	ZNF132	NM_003433	TSS200	Island
cg10776862	GRCh37	19	50313003	FUZ	NM_025129	Body	S_Shore
cg09980781	GRCh37	2	28618489	FLJ31356;FOSL2	NR_103831;NM_005253	TSS1500;Body	S_Shore
cg04911005	GRCh37	3	158390632	LXN;GFM1	NM_020169;NM_024996	TSS200;Body
cg13289884	GRCh37	12	12872686	CDKN1B	NM_004064	3'UTR	S_Shore
cg16918989	GRCh37	17	8869213	PIK3R5	NM_001142633	TSS200	Island
cg16353624	GRCh37	6	74160974	C6orf150	NM_138441	Body	N_Shore
cg08987989	GRCh37	5	114598846	PGGT1B	NM_005023	TSS1500	S_Shore
cg10026473	GRCh37	1	45792540	HPDL	NM_032756	TSS200	Island
cg22285168	GRCh37	21	35304407	LINC00649	NR_038883	Body
cg04566159	GRCh37	19	11689715	ACP5;ACP5;ACP5;ACP5;ACP5;ACP5	NM_001611;NM_001111036;NM_001111036;NM_001111034;NM_001111035;NM_001111035	TSS1500;5'UTR;1stExon;TSS200;5'UTR;1stExon	Island
cg21836827	GRCh37	6	29720549				Island
cg18800085	GRCh37	1	167599719	RCSD1	NM_052862	Body	Island
cg10775141	GRCh37	16	30457534	SEPHS2	NM_012248	TSS1500	S_Shore
cg23612030	GRCh37	2	96811533	DUSP2	NM_004418	TSS1500	S_Shore
cg08887400	GRCh37	6	30652376	KIAA1949;KIAA1949	NM_001134870;NM_133471	Body;1stExon	N_Shelf
cg18453880	GRCh37	4	48908941	OCIAD2;OCIAD2;OCIAD2;OCIAD2;OCIAD2	NM_152398;NM_001014446;NM_001286773;NM_001286774;NR_104589	TSS200;TSS200;TSS200;TSS200;TSS200	S_Shore
cg01810267	GRCh37	5	118603742	TNFAIP8	NM_001077654	TSS1500	N_Shore
cg06446163	GRCh37	20	42142671	L3MBTL;L3MBTL	NM_032107;NM_015478	TSS1500;TSS1500	N_Shore
cg13346869	GRCh37	8	37605517	LOC728024;ERLIN2	NR_003671;NM_007175	Body;Body
cg21184700	GRCh37	19	15575568	RASAL3	NM_022904	TSS200
cg26400840	GRCh37	8	23081904	TNFRSF10A	NM_003844	Body	N_Shore
cg18108623	GRCh37	17	33701321	SLFN11;SLFN11;SLFN11;SLFN11;SLFN11	NM_001104587;NM_152270;NM_001104588;NM_001104590;NM_001104589	TSS1500;TSS1500;TSS1500;TSS1500;TSS1500	Island
cg25755191	GRCh37	1	167013332
cg21915666	GRCh37	6	31370916	MICA	NM_000247	TSS1500	Island
cg05419812	GRCh37	6	31276437				Island
cg03277550	GRCh37	16	90038083	AFG3L1;CENPBD1;AFG3L1;AFG3L1	NR_003228;NM_145039;NR_003227;NR_003226	TSS1500;1stExon;TSS1500;TSS1500	N_Shore
cg14877637	GRCh37	8	104032876	ATP6V1C1	NM_001695	TSS1500	N_Shore
cg02158090	GRCh37	11	14926386				N_Shore
cg11319028	GRCh37	20	42142947	L3MBTL;L3MBTL	NM_032107;NM_015478	TSS200;TSS200	N_Shore
cg12224375	GRCh37	12	94656250	PLXNC1;PLXNC1	NR_037687;NM_005761	TSS200;Body
cg05173373	GRCh37	12	15942933	EPS8	NM_004447	TSS1500	S_Shore
cg04270048	GRCh37	20	33296729	TP53INP2	NM_021202	Body	Island
cg14527983	GRCh37	20	44562104	PCIF1	NM_022104	TSS1500	N_Shore
cg23849169	GRCh37	6	29760495	HCG4	NR_002139	Body	Island
cg02700626	GRCh37	11	64739320				Island
cg15395148	GRCh37	6	29720485				Island
cg15035705	GRCh37	5	179159291	MAML1	NM_014757	TSS1500	N_Shore
cg06492744	GRCh37	11	65406254	SIPA1;SIPA1	NM_006747;NM_153253	5'UTR;TSS1500	N_Shelf
cg13624631	GRCh37	14	60618622	DHRS7	NM_016029	Body
cg10073625	GRCh37	17	4981468	ZFP3	NM_153018	TSS1500	Island
cg18851960	GRCh37	19	43979739	PHLDB3	NM_198850	Body	S_Shore
cg16661414	GRCh37	7	150329486	GIMAP6;GIMAP6;GIMAP6;GIMAP6;GIMAP6;GIMAP6	NM_001244072;NM_024711;NM_001244071;NM_001244072;NM_024711;NM_001244071	5'UTR;5'UTR;5'UTR;1stExon;1stExon;1stExon
cg09541379	GRCh37	10	105212249	CALHM2;CALHM2	NM_015916;NR_024552	TSS200;TSS200	Island
cg14166009	GRCh37	19	37825309	HKR1	NM_181786	TSS1500	Island
cg11529738	GRCh37	17	41278425	BRCA1;NBR2;BRCA1;BRCA1;BRCA1;BRCA1	NM_007300;NR_003108;NM_007294;NM_007297;NM_007299;NR_027676	TSS1500;Body;TSS1500;TSS1500;TSS1500;TSS1500	Island
cg25181710	GRCh37	2	26045287	ASXL2	NM_018263	Body
cg02675264	GRCh37	6	28984246				N_Shore
cg17817196	GRCh37	14	93215430	LGMN;LGMN	NM_001008530;NM_005606	TSS1500;TSS1500
cg04846710	GRCh37	1	145478286	LIX1L	NM_153713	Body	S_Shore
cg18506672	GRCh37	15	25200253	SNRPN;SNRPN;SNRPN;SNRPN;SNURF;SNURF;SNRPN	NM_003097;NM_022805;NM_022808;NM_022807;NM_005678;NM_022804;NM_022806	5'UTR;5'UTR;5'UTR;5'UTR;Body;Body;5'UTR	Island
cg05246081	GRCh37	2	127414802	GYPC;GYPC	NM_016815;NM_002101	Body;Body	S_Shore
cg26329715	GRCh37	20	61583987	SLC17A9	NM_022082	TSS200	Island
cg09155997	GRCh37	15	28351619				Island
cg09639622	GRCh37	17	66195307	LOC440461	NR_027283	Body	Island
cg06157318	GRCh37	10	26727173	APBB1IP	NM_019043	TSS200	Island
cg10927841	GRCh37	2	26407743	FAM59B	NM_001168241	Body	Island
cg21530045	GRCh37	6	150263035	ULBP2	NM_025217	TSS200	Island
cg14025399	GRCh37	19	15947919				Island
cg03284866	GRCh37	8	124173487				Island
cg00429758	GRCh37	6	43394948	ABCC10	NM_001198934	TSS1500	N_Shore
cg02983090	GRCh37	16	27437892	IL21R;IL21R;IL21R	NM_021798;NM_181078;NM_181079	TSS1500;5'UTR;5'UTR
cg21350880	GRCh37	1	27849433
cg01305327	GRCh37	6	31371170	MICA	NM_000247	TSS200	Island
cg06567290	GRCh37	11	118900111	SLC37A4;SLC37A4;SLC37A4;SLC37A4;SLC37A4;SLC37A4	NM_001164277;NM_001164280;NM_001164278;NM_001164280;NM_001467;NM_001164279	5'UTR;5'UTR;5'UTR;1stExon;5'UTR;5'UTR	N_Shore
cg13509195	GRCh37	12	39299716	CPNE8	NM_153634	TSS1500	N_Shore
cg26918792	GRCh37	6	26402310	BTN3A1;BTN3A1;BTN3A1;BTN3A1	NM_001145008;NM_194441;NM_001145009;NM_007048	TSS200;TSS200;TSS200;TSS200
cg01051381	GRCh37	11	14522238	COPB1;COPB1;COPB1	NM_016451;NM_001144062;NM_001144061	TSS1500;TSS1500;TSS1500
cg26980244	GRCh37	8	24772513	NEFM;NEFM;NEFM	NM_001105541;NM_001105541;NM_005382	5'UTR;1stExon;Body	Island
cg16062518	GRCh37	19	42928239	LIPE;LIPE-AS1;LIPE-AS1	NM_005357;NR_073180;NR_073179	Body;Body;Body	Island
cg09347923	GRCh37	11	47736425	AGBL2	NM_024783	TSS200	N_Shore
cg16393012	GRCh37	12	15114387	ARHGDIB	NM_001175	5'UTR
cg07662771	GRCh37	3	64008007	PSMD6	NM_014814	Body	N_Shore
cg08578023	GRCh37	1	150738173	CTSS;CTSS	NM_004079;NM_004079	5'UTR;1stExon
cg15008071	GRCh37	17	38775241
cg21026022	GRCh37	18	21719568	CABYR;CABYR;CABYR;CABYR;CABYR;CABYR	NM_153768;NM_153770;NM_138643;NM_138644;NM_153769;NM_012189	5'UTR;5'UTR;5'UTR;5'UTR;5'UTR;5'UTR	S_Shore
cg05169846	GRCh37	12	1905735	CACNA2D4	NM_172364	Body	Island
cg21210232	GRCh37	1	6268709	RNF207	NM_207396	Body	N_Shore
cg24718846	GRCh37	6	31465603	MICB	NM_005931	TSS1500	Island
cg08968635	GRCh37	6	28129556	ZNF389;ZNF389	NM_001145129;NM_001145129	1stExon;5'UTR
cg18628371	GRCh37	14	24641189	REC8;REC8	NM_001048205;NM_005132	TSS200;TSS200	Island
cg09357462	GRCh37	10	112259305	DUSP5	NM_004419	Body	S_Shore
cg24101049	GRCh37	14	52313637
cg25296938	GRCh37	7	98976900	ARPC1B	NM_005720	5'UTR	S_Shelf
cg01493517	GRCh37	12	6665447	IFFO1;IFFO1	NM_001039670;NM_080730	TSS1500;TSS1500	S_Shore
cg08076807	GRCh37	17	80255910
cg04142605	GRCh37	10	105036730	INA	NM_032727	TSS200	Island
cg10951873	GRCh37	1	25254746	RUNX3;RUNX3	NM_001031680;NM_004350	Body;Body	N_Shore
cg09046813	GRCh37	22	37172713	RABL4	NM_006860	TSS1500	S_Shore
cg25748441	GRCh37	2	202122587	CASP8;CASP8;CASP8;CASP8;CASP8	NM_001080124;NM_033355;NM_033358;NM_001228;NM_001080125	5'UTR;5'UTR;5'UTR;5'UTR;TSS200
cg07112260	GRCh37	16	67034573	CES8	NM_173815	Body	Island
cg01196531	GRCh37	15	53083238	ONECUT1	NM_004498	TSS1500	Island
cg05765761	GRCh37	11	123985614	VWA5A;VWA5A;VWA5A	NM_014622;NM_198315;NM_001130142	TSS1500;TSS1500;TSS1500
cg19198470	GRCh37	1	169860336	SCYL3;SCYL3	NM_020423;NM_181093	5'UTR;5'UTR	N_Shelf
cg25666901	GRCh37	14	62217841				Island
cg11229284	GRCh37	3	122399506	PARP14	NM_017554	TSS200	N_Shore
cg15370808	GRCh37	2	120769953	EPB41L5;EPB41L5;EPB41L5;EPB41L5	NM_001184937;NM_020909;NM_001184939;NM_001184938	TSS1500;TSS1500;TSS1500;TSS1500	N_Shore
cg21788897	GRCh37	8	145639074	SLC39A4;SLC39A4;SLC39A4	NM_017767;NM_130849;NM_001280557	Body;Body;TSS200	Island
cg26484813	GRCh37	11	62311573	AHNAK;AHNAK	NM_024060;NM_001620	5'UTR;5'UTR	N_Shore
cg05907835	GRCh37	16	31214346	PYCARD;PYCARD	NM_013258;NM_145182	TSS200;TSS200	S_Shore
cg26532627	GRCh37	17	43339744	LOC100133991;LOC100133991;C17orf46	NR_024435;NR_024434;NM_152343	Body;Body;TSS1500	Island
cg07190485	GRCh37	9	124132159	STOM;STOM	NM_004099;NM_198194	Body;Body	Island
cg03072329	GRCh37	7	130598084	LOC100506860;LINC-PINT;LINC-PINT;LINC-PINT	NR_109780;NR_034120;NR_110473;NR_110472	TSS200;TSS200;TSS200;TSS200
cg13549667	GRCh37	19	18284397	IFI30	NM_006332	TSS200	N_Shore
cg22319311	GRCh37	8	98290310	TSPYL5	NM_033512	TSS200	Island
cg26493054	GRCh37	4	2795439	SH3BP2	NM_001122681	5'UTR	Island
cg11299854	GRCh37	5	132083184	CCNI2;CCNI2	NM_001039780;NM_001039780	1stExon;5'UTR	Island
cg11242773	GRCh37	8	42698994	THAP1;THAP1	NM_199003;NM_018105	TSS1500;TSS1500	S_Shore
cg10290724	GRCh37	19	50312544	FUZ	NM_025129	Body	Island
cg25456960	GRCh37	6	29717019	LOC285830;LOC285830	NR_026972;NR_026973	TSS200;TSS200	Island
cg09582042	GRCh37	13	95253676	GPR180	NM_180989	TSS1500	N_Shore
cg12697789	GRCh37	4	186990425	TLR3	NM_003265	5'UTR
cg22376688	GRCh37	12	49375340	WNT1	NM_005430	Body	Island
cg17710677	GRCh37	19	2475161	GADD45B	NM_015675	TSS1500	Island
cg04857300	GRCh37	15	90930823	IQGAP1	NM_003870	TSS1500	N_Shore
cg19988492	GRCh37	21	38807712	DYRK1A;DYRK1A;DYRK1A;DYRK1A;DYRK1A	NM_130436;NM_101395;NM_001396;NM_130438;NM_130437	Body;Body;Body;Body;Body
cg26529516	GRCh37	22	43253547	ARFGAP3;ARFGAP3	NM_014570;NM_001142293	TSS200;TSS200	Island
cg09541000	GRCh37	20	42143489	L3MBTL;L3MBTL	NM_032107;NM_015478	Body;Body	Island
cg24431964	GRCh37	2	28618389	FLJ31356;FOSL2	NR_103831;NM_005253	TSS1500;Body	S_Shore
cg11274962	GRCh37	19	7746796	TRAPPC5;TRAPPC5;TRAPPC5	NM_174894;NM_001042462;NM_001042461	5'UTR;5'UTR;5'UTR	Island
cg09444802	GRCh37	6	29691312	HLA-F;HLA-F;HLA-F	NM_001098478;NM_001098479;NM_018950	Body;Body;Body	Island
cg11678027	GRCh37	13	36872048	C13orf38;C13orf38;C13orf38;C13orf38;C13orf38;C13orf38	NM_001144986;NM_001144984;NM_001144985;NM_001144981;NM_001144982;NM_001144983	TSS200;TSS200;TSS200;TSS200;TSS200;TSS200	Island
cg20058937	GRCh37	7	5336543	SLC29A4;SLC29A4	NM_153247;NM_001040661	Body;Body	Island
cg03379131	GRCh37	1	155024281	ADAM15;ADAM15;ADAM15;ADAM15;ADAM15;ADAM15	NM_207194;NM_207196;NM_207197;NM_003815;NM_207195;NM_207191	Body;Body;Body;Body;Body;Body	Island
cg12513481	GRCh37	17	46507830	SKAP1;SKAP1	NM_001075099;NM_003726	TSS1500;TSS1500	S_Shore
cg08452327	GRCh37	11	128379171	ETS1;ETS1;ETS1	NM_001143820;NM_001162422;NM_005238	Body;Body;Body
cg07244095	GRCh37	13	114833435	RASA3	NM_007368	Body	N_Shelf
cg17655851	GRCh37	5	112073249	APC;APC;APC	NM_000038;NM_001127510;NM_001127511	TSS1500;TSS1500;Body
cg13219226	GRCh37	9	37905213	SLC25A51;SLC25A51;SLC25A51	NM_033412;NR_024873;NR_024872	TSS1500;TSS1500;TSS1500	S_Shore
cg05224998	GRCh37	17	33700801	SLFN11;SLFN11;SLFN11;SLFN11;SLFN11	NM_001104590;NM_001104588;NM_152270;NM_001104587;NM_001104589	TSS200;TSS200;TSS200;TSS200;TSS200	N_Shore
cg10013716	GRCh37	3	179168760	GNB4	NM_021629	5'UTR	Island
cg20927242	GRCh37	6	29692011	HLA-F;HLA-F;HLA-F	NM_001098478;NM_001098479;NM_018950	Body;Body;Body	Island
cg10111314	GRCh37	6	28984642				Island
cg09805507	GRCh37	6	29691426	HLA-F;HLA-F;HLA-F	NM_001098478;NM_001098479;NM_018950	Body;Body;Body	Island
cg26048523	GRCh37	3	197183416				Island
cg23912231	GRCh37	6	29691408	HLA-F;HLA-F;HLA-F	NM_001098478;NM_001098479;NM_018950	Body;Body;Body	Island
cg21211357	GRCh37	12	69327531	CPM;CPM;CPM	NM_198320;NM_001005502;NM_001874	TSS1500;TSS1500;5'UTR	Island
cg24697184	GRCh37	1	55266578	TTC22;TTC22	NM_001114108;NM_017904	1stExon;1stExon	Island
cg26510017	GRCh37	12	39299546	CPNE8	NM_153634	TSS200	Island
cg14845772	GRCh37	2	202122649	CASP8;CASP8;CASP8;CASP8;CASP8;CASP8	NM_001080125;NR_111983;NM_033358;NM_033355;NM_001080124;NM_001228	TSS200;TSS200;5'UTR;5'UTR;5'UTR;5'UTR
cg17771587	GRCh37	1	201476142	CSRP1;CSRP1;CSRP1	NM_001193571;NM_001193570;NM_004078	TSS200;5'UTR;5'UTR	Island
cg04828267	GRCh37	5	8457538	MIR4458HG;LOC729506	NR_039989;NR_039984	TSS1500;Body	Island
cg00249621	GRCh37	8	98290359	TSPYL5	NM_033512	TSS200	Island
cg13808663	GRCh37	1	41444854	CTPS	NM_001905	TSS200	N_Shore
cg22267351	GRCh37	20	61406905	LINC00659;LINC00659	NR_046225;NR_046224	Body;Body	S_Shelf
cg25915410	GRCh37	14	102552061	HSP90AA1;HSP90AA1	NM_005348;NM_001017963	Body;Body	N_Shore
cg22224597	GRCh37	1	41444871	CTPS	NM_001905	TSS200	Island
cg17162475	GRCh37	6	74162074	C6orf150	NM_138441	TSS200	Island
cg21180572	GRCh37	9	33043903	SMU1	NM_018225	3'UTR	N_Shore
cg09994323	GRCh37	2	48584360	FOXN2	NM_002158	Body
cg25643819	GRCh37	6	30227942	HLA-L	NR_027822	Body	Island
cg13930261	GRCh37	5	42949882				N_Shore
cg24910675	GRCh37	9	130616917	ENG;ENG;ENG;ENG	NM_001114753;NM_000118;NM_000118;NM_001114753	5'UTR;1stExon;5'UTR;1stExon	S_Shore
cg17378691	GRCh37	6	32820942	PSMB9;PSMB9;TAP1	NM_002800;NM_148954;NM_000593	TSS1500;TSS1500;1stExon	Island
cg09610987	GRCh37	3	49028278	P4HTM;P4HTM	NM_177938;NM_177939	Body;Body	Island
cg24630957	GRCh37	12	105503674	KIAA1033	NM_015275	Body	S_Shore
cg03320255	GRCh37	19	38042154	ZNF540	NM_152606	TSS200	S_Shore
cg13013900	GRCh37	17	6659326	XAF1;XAF1;XAF1;XAF1	NM_017523;NM_199139;NM_199139;NM_017523	5'UTR;5'UTR;1stExon;1stExon
cg17266562	GRCh37	10	26727598	APBB1IP	NM_019043	5'UTR	Island
cg06259025	GRCh37	13	52769875	THSD1P	NR_002816	TSS1500	Island
cg26529833	GRCh37	12	49483619	DHH	NM_021044	3'UTR	Island
cg11168433	GRCh37	1	41283979	KCNQ4;KCNQ4	NM_004700;NM_172163	Body;Body	Island
cg07283659	GRCh37	1	208136667				Island
cg15082918	GRCh37	11	66104153	RIN1	NM_004292	TSS200	S_Shore
cg08062118	GRCh37	22	22090796	YPEL1	NM_013313	TSS1500	Island
cg23899533	GRCh37	1	167599316	RCSD1	NM_052862	TSS200	N_Shore
cg11533881	GRCh37	6	29894322	HCG4P6	NR_001317	TSS1500	Island
cg04579966	GRCh37	13	24846221	SPATA13;SPATA13	NM_001166271;NM_153023	Body;Body
cg08517040	GRCh37	12	752834	NINJ2;NINJ2;NINJ2;LOC100049716	NM_001294346;NM_016533;NM_001294346;NR_122124	1stExon;Body;5'UTR;Body	S_Shore
cg22774088	GRCh37	19	2253398	JSRP1	NM_144616	Body	Island
cg02437068	GRCh37	1	55267142	TTC22;TTC22	NM_001114108;NM_017904	TSS1500;TSS1500	S_Shore
cg08247852	GRCh37	8	37605783	LOC728024;ERLIN2	NR_003671;NM_007175	TSS1500;Body
cg17524265	GRCh37	8	144659883	NAPRT1	NM_145201	Body	Island
cg25219651	GRCh37	19	3971620	DAPK3;MIR1268A	NM_001348;NR_031672	TSS1500;Body	S_Shore
cg26189983	GRCh37	1	12227700	TNFRSF1B	NM_001066	Body	Island
cg06286796	GRCh37	3	64008041	PSMD6	NM_014814	Body	N_Shore
cg01382100	GRCh37	4	57397125				Island
cg12788111	GRCh37	15	59279393	RNF111;RNF111;RNF111;RNF111	NM_017610;NM_001270529;NM_001270528;NM_001270530	TSS1500;TSS1500;TSS1500;TSS1500	N_Shore
cg21901946	GRCh37	7	127744210				Island
cg13380502	GRCh37	1	27718221	GPR3	NM_005281	TSS1500	N_Shore
cg16719560	GRCh37	2	85811421	VAMP5	NM_006634	TSS200	Island
cg09367648	GRCh37	3	49027117	P4HTM;P4HTM	NM_177939;NM_177938	TSS1500;TSS1500	Island
cg04471409	GRCh37	6	167040954	RPS6KA2;RPS6KA2	NM_021135;NM_001006932	TSS1500;Body	Island
cg25200152	GRCh37	1	147790458				S_Shore
cg22698744	GRCh37	21	36263808	RUNX1	NM_001754	Body	S_Shore
cg19873297	GRCh37	5	171616388	STK10	NM_005990	TSS1500	S_Shore
cg22485558	GRCh37	21	42797918	MX1;MX1;MX1	NM_002462;NM_001178046;NM_001144925	TSS200;TSS200;5'UTR	N_Shore
cg19776032	GRCh37	6	32821090	PSMB9;PSMB9;TAP1	NM_002800;NM_148954;NM_000593	TSS1500;TSS1500;1stExon	Island
cg12699433	GRCh37	20	42142897	L3MBTL;L3MBTL	NM_032107;NM_015478	TSS200;TSS200	N_Shore
cg04788957	GRCh37	10	105438008	SH3PXD2A	NM_014631	Body
cg15225267	GRCh37	6	31276187				N_Shore
cg02482566	GRCh37	9	36766033
cg10101749	GRCh37	1	40420689	MFSD2A;MFSD2A	NM_032793;NM_001136493	TSS200;TSS200	Island
cg18100666	GRCh37	14	90798772	NRDE2	NM_017970	TSS1500	S_Shore
cg16060189	GRCh37	10	94350577				N_Shore
cg01817521	GRCh37	20	61584108	SLC17A9;SLC17A9	NM_022082;NM_022082	1stExon;5'UTR	Island
cg19730126	GRCh37	17	40285519	RAB5C;RAB5C;RAB5C	NM_004583;NM_201434;NM_001252039	5'UTR;5'UTR;5'UTR
cg20411668	GRCh37	14	97925015	LOC101929241;LOC101929241	NR_110166;NR_110165	TSS200;TSS200
cg22940848	GRCh37	1	2222486	SKI	NM_003036	Body	Island
cg18418335	GRCh37	19	2042088	MKNK2;MKNK2	NM_199054;NM_017572	Body;Body	Island
cg07148743	GRCh37	5	891451	BRD9;BRD9;BRD9	NR_027633;NM_001009877;NM_023924	Body;Body;Body	N_Shore
cg08558449	GRCh37	16	57023715	NLRC5	NM_032206	5'UTR	Island
cg23514765	GRCh37	22	22090804	YPEL1	NM_013313	TSS1500	Island
cg03315866	GRCh37	19	39147297	ACTN4	NM_004924	Body
cg09053843	GRCh37	4	89379007	HERC5	NM_016323	Body	S_Shore
cg06802522	GRCh37	8	124173231				Island
cg12863545	GRCh37	17	8869136	PIK3R5	NM_001142633	TSS200	Island
cg06668300	GRCh37	2	95691755	MAL;MAL;MAL;MAL	NM_022440;NM_022438;NM_022439;NM_002371	Body;Body;Body;Body	Island
cg05057777	GRCh37	12	104697631	EID3;TXNRD1;TXNRD1;TXNRD1;EID3;TXNRD1;TXNRD1	NM_001008394;NM_182729;NM_182743;NM_001093771;NM_001008394;NM_003330;NM_182742	1stExon;5'UTR;5'UTR;Body;5'UTR;Body;5'UTR	Island
cg10243004	GRCh37	2	128616167	POLR2D	NM_004805	TSS1500	S_Shore
cg02408775	GRCh37	12	48206848	HDAC7;HDAC7	NM_015401;NM_001098416	Body;Body	Island
cg16458123	GRCh37	5	180643727				N_Shore
cg23545105	GRCh37	4	48908833	OCIAD2;OCIAD2	NM_152398;NM_001014446	TSS200;TSS200	Island
cg07483086	GRCh37	2	150444834	MMADHC	NM_015702	TSS1500
cg15490095	GRCh37	12	105089686	CHST11;CHST11	NM_001173982;NM_018413	Body;Body
cg19538614	GRCh37	19	50194205	CPT1C;C19orf76;CPT1C	NM_152359;NM_001101340;NM_001136052	TSS1500;3'UTR;TSS200	Island
cg04609163	GRCh37	11	125774090	DDX25;PUS3	NM_013264;NM_031307	TSS200;TSS1500	N_Shore
cg00329300	GRCh37	1	161008462	TSTD1;TSTD1;TSTD1	NM_001113207;NM_001113205;NM_001113206	Body;Body;Body	Island
cg15110403	GRCh37	19	17392923	ANKLE1	NM_152363	Body	Island
cg00199007	GRCh37	20	61583910	SLC17A9	NM_022082	TSS200	Island
cg19256819	GRCh37	9	37905463	SLC25A51;SLC25A51;SLC25A51	NM_033412;NR_024873;NR_024872	TSS1500;TSS1500;TSS1500	S_Shore
cg20182358	GRCh37	3	158289061	MLF1;MLF1;MLF1;MLF1;MLF1;MLF1	NM_001130156;NM_022443;NM_001130157;NM_022443;NM_001130156;NM_001130157	5'UTR;1stExon;1stExon;5'UTR;1stExon;5'UTR	Island
cg23366493	GRCh37	6	31276669				S_Shore
cg21272162	GRCh37	11	8935670	AKIP1;AKIP1;AKIP1;AKIP1;AKIP1;AKIP1	NR_045418;NR_045417;NM_020642;NM_001206648;NM_001206647;NM_001206646	Body;Body;Body;Body;Body;Body	S_Shelf
cg13596208	GRCh37	9	35603605				N_Shore
cg10859280	GRCh37	1	6419094	ACOT7;ACOT7;ACOT7;ACOT7	NM_181866;NM_181865;NM_181864;NM_007274	TSS200;Body;Body;Body
cg27426127	GRCh37	6	43394925	ABCC10	NM_001198934	TSS1500	N_Shore
cg16695389	GRCh37	11	72433396	ARAP1;ARAP1;ARAP1;ARAP1;ARAP1	NM_001135190;NM_015242;NM_001040118;NM_001135190;NM_015242	5'UTR;1stExon;Body;1stExon;5'UTR
cg01894875	GRCh37	1	2121521	C1orf86;LOC100128003;C1orf86	NM_001146310;NR_024445;NM_182533	Body;Body;Body	Island
cg22508782	GRCh37	3	49028594	P4HTM;P4HTM	NM_177938;NM_177939	Body;Body	S_Shore
cg03689403	GRCh37	12	89749377				S_Shore
cg17782713	GRCh37	10	22613360	BMI1	NM_005180	5'UTR	N_Shore
cg11578532	GRCh37	1	161008127	TSTD1;TSTD1;TSTD1	NM_001113207;NM_001113205;NM_001113206	Body;Body;Body	N_Shore
cg24657535	GRCh37	1	47183194	KIAA0494	NM_014774	Body	N_Shore
cg07973095	GRCh37	16	451040	DECR2	NM_020664	TSS1500	Island
cg04159903	GRCh37	5	42949799				N_Shore
cg13356427	GRCh37	1	6520354	ESPN	NM_031475	3'UTR	N_Shore
cg26742995	GRCh37	17	43339594	LOC100133991;LOC100133991;C17orf46	NR_024435;NR_024434;NM_152343	Body;Body;TSS200	Island
cg21967601	GRCh37	16	279716	LUC7L;LUC7L	NM_018032;NM_201412	TSS1500;TSS1500	S_Shore
cg07807165	GRCh37	1	84326610				Island
cg20495819	GRCh37	2	30448529
cg24320423	GRCh37	5	133881192	JADE2;JADE2;JADE2;JADE2	NM_001289985;NM_001308143;NM_015288;NM_001289984	Body;Body;Body;Body
cg08924203	GRCh37	21	42798747	MX1;MX1	NM_002462;NM_001144925	5'UTR;5'UTR	Island
cg22888181	GRCh37	10	106089003	ITPRIP	NM_033397	5'UTR
cg00990613	GRCh37	8	23082810	TNFRSF10A	NM_003844	TSS200	Island
cg00607521	GRCh37	21	26934178	MIR155HG	NR_001458	TSS1500	N_Shore
cg05115162	GRCh37	6	32811701	PSMB8;PSMB8	NM_004159;NM_148919	Body;1stExon	Island
cg04845566	GRCh37	7	148982278	LOC155060	NR_036573	TSS200	Island
cg02346492	GRCh37	17	9143174	NTN1	NM_004822	Body	Island
cg12761825	GRCh37	6	3023776
cg07907767	GRCh37	19	51897449				N_Shore
cg04132263	GRCh37	13	79968174	RBM26;RBM26;RBM26	NM_022118;NM_001286632;NM_001286631	Body;Body;Body
cg14287235	GRCh37	14	24804339	ADCY4	NM_139247	TSS1500	Island
cg03140412	GRCh37	11	415111	SIGIRR;SIGIRR;SIGIRR	NM_001135053;NM_001135054;NM_021805	5'UTR;TSS200;5'UTR	N_Shore
cg21190017	GRCh37	11	134124575	THYN1;THYN1;THYN1;THYN1;THYN1;ACAD8	NM_199298;NM_199297;NM_001037304;NM_001037305;NM_014174;NM_014384	TSS1500;TSS1500;TSS1500;TSS1500;TSS1500;Body	S_Shore
cg05337761	GRCh37	1	2121349	C1orf86;LOC100128003;C1orf86	NM_001146310;NR_024445;NM_182533	Body;Body;Body	Island
cg09746279	GRCh37	6	29895016				Island
cg17394649	GRCh37	6	29760164	HCG4	NR_002139	Body	Island
cg09662887	GRCh37	1	36916190	OSCP1;OSCP1	NM_145047;NM_206837	TSS200;TSS200	Island
cg08431931	GRCh37	22	42394659	WBP2NL	NM_152613	TSS200	Island
cg03315247	GRCh37	3	122399498	PARP14	NM_017554	TSS200	N_Shore
cg00537607	GRCh37	6	31370994	MICA	NM_000247	TSS1500	Island
cg05152300	GRCh37	16	17458534	XYLT1	NM_022166	Body
cg22021934	GRCh37	17	1358234	CRK;CRK	NM_016823;NM_005206	Body;Body	N_Shore
cg08089041	GRCh37	12	751692	NINJ2	NM_016533	Body	N_Shore
cg21865533	GRCh37	19	16394774				S_Shore
cg06277329	GRCh37	15	67373458	SMAD3	NM_005902	Body
cg25900995	GRCh37	7	127743962				N_Shore
cg05122245	GRCh37	16	88700548				Island
cg18691434	GRCh37	7	99775425	STAG3;GPC2	NM_012447;NM_152742	TSS200;TSS1500	Island
cg18473137	GRCh37	17	30815034	CDK5R1	NM_003885	Body	Island
cg27340749	GRCh37	3	48507385	TREX1;TREX1;TREX1;TREX1	NM_033629;NM_016381;NM_033629;NM_016381	5'UTR;1stExon;1stExon;5'UTR
cg04205943	GRCh37	7	12610526	SCIN	NM_001112706	1stExon	Island
cg14036776	GRCh37	8	37595363	ERLIN2;ERLIN2;ERLIN2	NM_007175;NM_001003791;NM_001003790	5'UTR;5'UTR;5'UTR	S_Shore
cg17726535	GRCh37	19	15441195				N_Shore
cg03434149	GRCh37	1	40420654	MFSD2A;MFSD2A	NM_032793;NM_001136493	TSS200;TSS200	Island
cg00801577	GRCh37	6	31462047				Island
cg21725976	GRCh37	19	2479184				Island
[truncated: 2 more rows]

## Sheet: Supplementary Table 3
Supplementary Table 3 DMPs between M1 and M2.
Probes	Reference genome	Chromosome	Position	Gene symbol	Accession number	Group	CpG sites
cg11102858	GRCh37	17	66255427	ARSG;ARSG	NM_014960;NM_014960	5'UTR;1stExon	Island
cg09980477	GRCh37	17	66255444	ARSG;ARSG	NM_014960;NM_014960	5'UTR;1stExon	Island
cg22047977	GRCh37	17	62962070				Island
cg13173111	GRCh37	17	66255265	ARSG	NM_014960	TSS200	Island
cg15253816	GRCh37	17	66255259	ARSG	NM_014960	TSS200	Island
cg15158977	GRCh37	17	62962238				Island
cg03315247	GRCh37	3	122399498	PARP14	NM_017554	TSS200	N_Shore
cg11229284	GRCh37	3	122399506	PARP14	NM_017554	TSS200	N_Shore
cg17297071	GRCh37	21	26934424	MIR155HG	NR_001458	TSS200	Island
cg05000518	GRCh37	5	43041639	LOC648987;ANXA2R;LOC153684	NR_104651;NM_001014279;NR_015447	Body;TSS1500;TSS1500	S_Shore
cg14380270	GRCh37	17	33700747	SLFN11;SLFN11;SLFN11;SLFN11;SLFN11	NM_001104590;NM_001104588;NM_152270;NM_001104587;NM_001104589	TSS200;TSS200;TSS200;TSS200;TSS200	Island
cg19918429	GRCh37	3	122399781	PARP14	NM_017554	1stExon	Island
cg07004514	GRCh37	17	66255210	ARSG	NM_014960	TSS200	Island
cg05766140	GRCh37	6	391743	IRF4	NM_002460	TSS200	Island
cg16763708	GRCh37	1	109656763	KIAA1324;KIAA1324;KIAA1324;KIAA1324;KIAA1324;C1orf194;KIAA1324	NM_020775;NM_001267048;NM_020775;NM_001267048;NM_001284352;NM_001122961;NM_001284352	5'UTR;5'UTR;1stExon;1stExon;1stExon;TSS1500;5'UTR	S_Shore
cg21690819	GRCh37	12	46661865	SLC38A1;SLC38A1;SLC38A1;SLC38A1;SLC38A1	NM_001278390;NM_001278388;NM_001278387;NM_001077484;NM_030674	TSS200;5'UTR;5'UTR;5'UTR;5'UTR	Island
cg03668718	GRCh37	17	33701350	SLFN11;SLFN11;SLFN11;SLFN11;SLFN11	NM_001104587;NM_152270;NM_001104588;NM_001104590;NM_001104589	TSS1500;TSS1500;TSS1500;TSS1500;TSS1500	Island
cg13745852	GRCh37	3	122399555	PARP14	NM_017554	TSS200	N_Shore
cg08901098	GRCh37	17	66255244	ARSG	NM_014960	TSS200	Island
cg07898018	GRCh37	3	122399831	PARP14	NM_017554	1stExon	Island
cg25138053	GRCh37	6	31368016				S_Shore
cg26045220	GRCh37	1	109656325	C1orf194;KIAA1324;C1orf194	NM_001122961;NM_020775;NM_001122961	5'UTR;TSS1500;1stExon	Island
cg23599104	GRCh37	1	109656320	C1orf194;KIAA1324;C1orf194	NM_001122961;NM_020775;NM_001122961	5'UTR;TSS1500;1stExon	Island
cg00741789	GRCh37	5	43043360	LOC153684	NR_015447	Body	Island
cg16970804	GRCh37	5	43042108	LOC153684	NR_015447	TSS200	Island
cg23899533	GRCh37	1	167599316	RCSD1	NM_052862	TSS200	N_Shore
cg17225222	GRCh37	12	48577720	C12orf68;C12orf68	NM_001013635;NM_001013635	1stExon;5'UTR	Island
cg04994773	GRCh37	1	109656777	KIAA1324;KIAA1324;C1orf194	NM_020775;NM_020775;NM_001122961	5'UTR;1stExon;TSS1500	S_Shore
cg07078644	GRCh37	1	109656737	KIAA1324;KIAA1324;KIAA1324;KIAA1324;KIAA1324;C1orf194;KIAA1324	NM_020775;NM_001267048;NM_020775;NM_001267048;NM_001284352;NM_001122961;NM_001284352	5'UTR;5'UTR;1stExon;1stExon;1stExon;TSS1500;5'UTR	S_Shore
cg26040332	GRCh37	1	27960788	FGR	NM_005248	5'UTR	Island
cg14046986	GRCh37	1	167599371	RCSD1	NM_052862	TSS200	N_Shore
cg06050385	GRCh37	12	46661563	SLC38A1;SLC38A1;SLC38A1;SLC38A1;SLC38A1;SLC38A1;SLC38A1	NM_001278390;NM_001278388;NM_001278387;NM_001077484;NM_030674;NM_001278389;NM_001278390	5'UTR;5'UTR;5'UTR;5'UTR;5'UTR;TSS1500;1stExon	Island
cg16728309	GRCh37	3	122399503	PARP14	NM_017554	TSS200	N_Shore
cg27279904	GRCh37	6	74161679	C6orf150	NM_138441	1stExon	Island
cg22055815	GRCh37	5	43040621	C5orf39	NM_001014279	TSS200	Island
cg26573518	GRCh37	17	33700745	SLFN11;SLFN11;SLFN11;SLFN11;SLFN11	NM_001104590;NM_001104588;NM_152270;NM_001104587;NM_001104589	TSS200;TSS200;TSS200;TSS200;TSS200	Island
cg07184411	GRCh37	3	122400006	PARP14	NM_017554	Body	Island
cg18108623	GRCh37	17	33701321	SLFN11;SLFN11;SLFN11;SLFN11;SLFN11	NM_001104587;NM_152270;NM_001104588;NM_001104590;NM_001104589	TSS1500;TSS1500;TSS1500;TSS1500;TSS1500	Island
cg03791385	GRCh37	3	49027227	P4HTM;P4HTM	NM_177939;NM_177938	TSS200;TSS200	Island
cg07707611	GRCh37	3	49027175	P4HTM;P4HTM	NM_177939;NM_177938	TSS200;TSS200	Island
cg21901946	GRCh37	7	127744210				Island
cg04741133	GRCh37	5	43042726	LOC153684	NR_015447	Body	Island
cg17527142	GRCh37	3	49027225	P4HTM;P4HTM	NM_177939;NM_177938	TSS200;TSS200	Island
cg25259804	GRCh37	1	167599525	RCSD1;RCSD1	NM_052862;NM_052862	5'UTR;1stExon	Island
cg08282195	GRCh37	6	31371512	MICA	NM_000247	Body	Island
cg26672794	GRCh37	1	25257131	RUNX3;RUNX3	NM_004350;NM_001031680	TSS1500;Body	Island
cg16232327	GRCh37	3	122399411	PARP14	NM_017554	TSS1500	N_Shore
cg18800085	GRCh37	1	167599719	RCSD1	NM_052862	Body	Island
cg06106423	GRCh37	1	167599408	RCSD1	NM_052862	TSS200	N_Shore
cg22196610	GRCh37	5	43042233	LOC153684	NR_015447	TSS200	Island
cg15034779	GRCh37	3	49027243	P4HTM;P4HTM	NM_177939;NM_177938	TSS200;TSS200	Island
cg01348733	GRCh37	17	33700757	SLFN11;SLFN11;SLFN11;SLFN11;SLFN11	NM_001104590;NM_001104588;NM_152270;NM_001104587;NM_001104589	TSS200;TSS200;TSS200;TSS200;TSS200	Island
cg26980244	GRCh37	8	24772513	NEFM;NEFM;NEFM	NM_001105541;NM_001105541;NM_005382	5'UTR;1stExon;Body	Island
cg06679760	GRCh37	3	49027156	P4HTM;P4HTM	NM_177939;NM_177938	TSS200;TSS200	Island
cg03894174	GRCh37	5	42992998				N_Shore
cg20915632	GRCh37	15	28352485				Island
cg00330492	GRCh37	15	28352558				Island
cg17078116	GRCh37	8	24772344	NEFM;NEFM	NM_001105541;NM_005382	TSS200;1stExon	Island
cg22737001	GRCh37	1	25257029	RUNX3;RUNX3	NM_004350;NM_001031680	TSS1500;Body	Island
cg13546935	GRCh37	2	29033780	SPDYA;SPDYA;SPDYA;SPDYA	NM_182756;NM_001142634;NM_001142634;NM_182756	5'UTR;1stExon;5'UTR;1stExon	Island
cg26714305	GRCh37	6	31368060				S_Shore
cg08244262	GRCh37	21	42797939	MX1;MX1	NM_002462;NM_001144925	TSS200;5'UTR	N_Shore
cg05074644	GRCh37	12	46661551	SLC38A1;SLC38A1;SLC38A1;SLC38A1;SLC38A1;SLC38A1;SLC38A1	NM_001278390;NM_001278388;NM_001278387;NM_001077484;NM_030674;NM_001278389;NM_001278390	5'UTR;5'UTR;5'UTR;5'UTR;5'UTR;TSS1500;1stExon	Island
cg04786857	GRCh37	2	29033897	SPDYA;SPDYA	NM_182756;NM_001142634	5'UTR;5'UTR	Island
cg23145794	GRCh37	20	20433062	RALGAPA2	NM_020343	Body	N_Shore
cg02182698	GRCh37	12	48577333	CCDC184	NM_001013635	TSS200	N_Shore
cg10216353	GRCh37	12	48577891	C12orf68;C12orf68	NM_001013635;NM_001013635	1stExon;5'UTR	Island
cg26542283	GRCh37	5	43040505	C5orf39	NM_001014279	TSS200	Island
cg14315558	GRCh37	21	26934682	MIR155HG	NR_001458	Body	Island
cg15096377	GRCh37	7	127744617				S_Shore
cg15775138	GRCh37	7	127744389				Island
cg11834909	GRCh37	12	46661584	SLC38A1;SLC38A1;SLC38A1;SLC38A1;SLC38A1;SLC38A1;SLC38A1	NM_001278390;NM_001278388;NM_001278387;NM_001077484;NM_030674;NM_001278389;NM_001278390	5'UTR;5'UTR;5'UTR;5'UTR;5'UTR;TSS1500;1stExon	Island
cg22007922	GRCh37	6	32811752	PSMB8;PSMB8	NM_004159;NM_148919	Body;1stExon	Island
cg22104437	GRCh37	7	100230887	TFR2;TFR2	NM_001206855;NM_003227	Body;Body	Island
cg13341380	GRCh37	17	33701529	SLFN11;SLFN11;SLFN11;SLFN11;SLFN11	NM_001104587;NM_152270;NM_001104588;NM_001104590;NM_001104589	TSS1500;TSS1500;TSS1500;TSS1500;TSS1500	Island
cg14920003	GRCh37	2	29033726	SPDYA;SPDYA;SPDYA;SPDYA	NM_001142634;NM_182756;NM_001142634;NM_182756	1stExon;1stExon;5'UTR;5'UTR	Island
cg21197973	GRCh37	3	49027347	P4HTM;P4HTM;P4HTM;P4HTM	NM_177938;NM_177938;NM_177939;NM_177939	5'UTR;1stExon;5'UTR;1stExon	Island
cg06177002	GRCh37	6	31370956	MICA	NM_000247	TSS1500	Island
cg12753675	GRCh37	3	49027465	P4HTM;P4HTM;P4HTM;P4HTM	NM_177939;NM_177938;NM_177939;NM_177938	5'UTR;5'UTR;1stExon;1stExon	Island
cg16035189	GRCh37	3	49028001	P4HTM;P4HTM	NM_177938;NM_177939	1stExon;1stExon	Island
cg24740531	GRCh37	18	60985732	BCL2;BCL2	NM_000657;NM_000633	Body;Body	Island
cg06968724	GRCh37	17	1012579	ABR;ABR;ABR	NM_021962;NM_001092;NM_001159746	Body;TSS1500;Body	Island
cg25054416	GRCh37	17	33700180	SLFN11;SLFN11;SLFN11;SLFN11;SLFN11	NM_001104587;NM_001104588;NM_001104589;NM_152270;NM_001104590	5'UTR;5'UTR;5'UTR;5'UTR;5'UTR	N_Shore
cg19677607	GRCh37	8	24772270	NEFM;NEFM	NM_001105541;NM_005382	TSS200;1stExon	Island
cg00257271	GRCh37	5	43040885	C5orf39;LOC153684	NM_001014279;NR_015447	TSS1500;TSS1500	Island
cg20856064	GRCh37	3	49027210	P4HTM;P4HTM	NM_177939;NM_177938	TSS200;TSS200	Island
cg15864502	GRCh37	1	167599325	RCSD1	NM_052862	TSS200	N_Shore
cg24479027	GRCh37	17	1012576	ABR;ABR;ABR	NM_021962;NM_001092;NM_001159746	Body;TSS1500;Body	Island
cg04710680	GRCh37	5	43042288	LOC153684	NR_015447	Body	Island
cg03723510	GRCh37	5	43040559	C5orf39	NM_001014279	TSS200	Island
cg12749863	GRCh37	21	26934576	MIR155HG	NR_001458	Body	Island
cg15968307	GRCh37	12	48577213	C12orf68	NM_001013635	TSS200	N_Shore
cg13877670	GRCh37	15	53083532	ONECUT1	NM_004498	TSS1500	Island
cg17956491	GRCh37	12	46661798	SLC38A1;SLC38A1;SLC38A1;SLC38A1;SLC38A1	NM_001278390;NM_001278388;NM_001278387;NM_001077484;NM_030674	TSS200;5'UTR;5'UTR;5'UTR;5'UTR	Island
cg25264370	GRCh37	3	49027283	P4HTM;P4HTM	NM_177939;NM_177938	TSS200;TSS200	Island
cg18236663	GRCh37	5	43041501	LOC648987;ANXA2R;LOC153684	NR_104651;NM_001014279;NR_015447	Body;TSS1500;TSS1500	S_Shore
cg16522620	GRCh37	3	49027532	P4HTM;P4HTM;P4HTM;P4HTM	NM_177939;NM_177938;NM_177939;NM_177938	5'UTR;5'UTR;1stExon;1stExon	Island
cg12265829	GRCh37	14	24804022	ADCY4	NM_139247	TSS200	Island
cg22152328	GRCh37	21	42798386	MX1;MX1	NM_002462;NM_001144925	5'UTR;5'UTR	Island
cg00450304	GRCh37	1	167599527	RCSD1;RCSD1	NM_052862;NM_052862	5'UTR;1stExon	Island
cg05551979	GRCh37	5	43040548	C5orf39	NM_001014279	TSS200	Island
cg11018723	GRCh37	1	25256939	RUNX3;RUNX3	NM_001031680;NM_004350	Body;TSS200	Island
cg01770755	GRCh37	15	41914122				Island
cg20056542	GRCh37	15	53083518	ONECUT1	NM_004498	TSS1500	Island
cg18148997	GRCh37	5	43040580	C5orf39	NM_001014279	TSS200	Island
cg04747510	GRCh37	6	31370923	MICA	NM_000247	TSS1500	Island
cg12441310	GRCh37	3	49027462	P4HTM;P4HTM;P4HTM;P4HTM	NM_177939;NM_177938;NM_177939;NM_177938	5'UTR;5'UTR;1stExon;1stExon	Island
cg02079933	GRCh37	1	167599631	RCSD1;RCSD1	NM_052862;NM_052862	5'UTR;1stExon	Island
cg21574435	GRCh37	3	49027409	P4HTM;P4HTM;P4HTM;P4HTM	NM_177938;NM_177938;NM_177939;NM_177939	5'UTR;1stExon;5'UTR;1stExon	Island
cg06059849	GRCh37	1	109656930	KIAA1324;C1orf194	NM_020775;NM_001122961	1stExon;TSS1500	S_Shore
cg03727015	GRCh37	7	100231133	TFR2;TFR2	NM_001206855;NM_003227	1stExon;Body	Island
cg11652668	GRCh37	18	13136899				Island
cg25564121	GRCh37	5	43041152	C5orf39;LOC153684	NM_001014279;NR_015447	TSS1500;TSS1500	Island
cg15621338	GRCh37	7	128577916	IRF5;IRF5;IRF5;IRF5;IRF5;IRF5	NM_001098630;NM_032643;NM_002200;NM_001098628;NM_001098629;NM_001098631	TSS200;TSS1500;TSS200;TSS200;TSS200;TSS1500	Island
cg08016383	GRCh37	15	100882020	ADAMTS17	NM_139057	Body	Island
cg20954987	GRCh37	12	48578223	C12orf68	NM_001013635	1stExon	Island
cg20585869	GRCh37	8	24772333	NEFM;NEFM	NM_001105541;NM_005382	TSS200;1stExon	Island
cg16628484	GRCh37	5	43042177	LOC153684	NR_015447	TSS200	Island
cg01196531	GRCh37	15	53083238	ONECUT1	NM_004498	TSS1500	Island
cg15369512	GRCh37	17	1012967	ABR;ABR;ABR	NM_021962;NM_001092;NM_001159746	Body;TSS1500;Body	Island
cg17269733	GRCh37	5	43041146	C5orf39;LOC153684	NM_001014279;NR_015447	TSS1500;TSS1500	Island
cg10507028	GRCh37	17	4981937	ZFP3	NM_153018	5'UTR	Island
cg00346247	GRCh37	6	29716851	LOC285830;LOC285830	NR_026972;NR_026973	TSS200;TSS200	Island
cg13732043	GRCh37	7	100230770	TFR2;TFR2	NM_001206855;NM_003227	Body;Body	Island
cg12741420	GRCh37	6	392131	IRF4	NM_002460	5'UTR	Island
cg13629563	GRCh37	1	25256949	RUNX3;RUNX3	NM_001031680;NM_004350	Body;TSS200	Island
cg22053904	GRCh37	6	30228007	HLA-L	NR_027822	Body	Island
cg16797831	GRCh37	1	109657035	KIAA1324;C1orf194	NM_020775;NM_001122961	Body;TSS1500	S_Shore
cg27485223	GRCh37	7	105332220	ATXN7L1	NM_020725	Body
cg01006124	GRCh37	6	31239767	HLA-C	NM_002117	Body	Island
cg00717648	GRCh37	5	43041489	LOC648987;ANXA2R;LOC153684	NR_104651;NM_001014279;NR_015447	Body;TSS1500;TSS1500	S_Shore
cg05031016	GRCh37	14	24804153	ADCY4	NM_139247	TSS1500	Island
cg17266562	GRCh37	10	26727598	APBB1IP	NM_019043	5'UTR	Island
cg09299055	GRCh37	15	41793629	ITPKA	NM_002220	Body	Island
cg22035501	GRCh37	5	112073398	APC;APC;APC	NM_000038;NM_001127510;NM_001127511	TSS200;TSS200;5'UTR
cg11613015	GRCh37	5	112073406	APC;APC;APC	NM_000038;NM_001127510;NM_001127511	TSS200;TSS200;5'UTR
cg25552416	GRCh37	17	4981660	ZFP3	NM_153018	TSS200	Island
cg01555791	GRCh37	17	1012288	ABR;ABR;ABR	NM_021962;NM_001092;NM_001159746	Body;1stExon;Body	Island
cg21795544	GRCh37	5	42993440				N_Shore
cg09661010	GRCh37	10	73848153	SPOCK2;SPOCK2	NM_014767;NM_001134434	5'UTR;5'UTR	Island
cg06959514	GRCh37	6	29856141	HLA-H	NR_001434	Body	Island
cg04882937	GRCh37	2	96811058	DUSP2	NM_004418	1stExon	Island
cg12178980	GRCh37	10	11206870	CUGBP2;CUGBP2;CUGBP2;CUGBP2	NM_001025076;NM_006561;NM_001025077;NM_001083591	TSS200;Body;Body;TSS200	N_Shore
cg14511739	GRCh37	5	112073373	APC;APC;APC	NM_000038;NM_001127510;NM_001127511	TSS200;TSS200;5'UTR
cg09384811	GRCh37	18	47834216
cg08924203	GRCh37	21	42798747	MX1;MX1	NM_002462;NM_001144925	5'UTR;5'UTR	Island
cg25556905	GRCh37	14	24803925	ADCY4	NM_139247	TSS200	Island
cg05157171	GRCh37	6	29910411	HLA-A	NM_002116	Body	Island
cg03872783	GRCh37	21	26934885	MIR155HG	NR_001458	Body	S_Shore
cg19270505	GRCh37	1	25256705	RUNX3;RUNX3;RUNX3	NM_004350;NM_001031680;NM_004350	1stExon;Body;5'UTR	Island
cg14816805	GRCh37	15	53083383	ONECUT1	NM_004498	TSS1500	Island
cg01091951	GRCh37	5	42993450				N_Shore
cg18608369	GRCh37	17	33700759	SLFN11;SLFN11;SLFN11;SLFN11;SLFN11	NM_001104590;NM_001104588;NM_152270;NM_001104587;NM_001104589	TSS200;TSS200;TSS200;TSS200;TSS200	Island
cg08184792	GRCh37	12	48592270				Island
cg10908973	GRCh37	1	109656384	C1orf194;C1orf194;KIAA1324;KIAA1324;KIAA1324	NM_001122961;NM_001122961;NM_020775;NM_001267048;NM_001284352	1stExon;5'UTR;TSS200;TSS200;TSS200	Island
cg22870295	GRCh37	7	105332311	ATXN7L1	NM_020725	Body
cg03667968	GRCh37	5	112073438	APC;APC;APC	NM_000038;NM_001127510;NM_001127511	TSS200;TSS200;5'UTR
cg04739306	GRCh37	7	100230781	TFR2	NM_003227	Body	Island
cg09541379	GRCh37	10	105212249	CALHM2;CALHM2	NM_015916;NR_024552	TSS200;TSS200	Island
cg07751287	GRCh37	1	167599830	RCSD1	NM_052862	Body	Island
cg03061682	GRCh37	15	28352098				Island
cg10086212	GRCh37	12	49484169	DHH	NM_021044	Body	Island
cg07137955	GRCh37	5	42992774				Island
cg22972380	GRCh37	3	122399601	PARP14	NM_017554	TSS200	N_Shore
cg23669186	GRCh37	3	122399420	PARP14	NM_017554	TSS1500	N_Shore
cg12007166	GRCh37	6	30228058	HLA-L	NR_027822	Body	Island
cg27011480	GRCh37	6	30228083	HLA-L	NR_027822	Body	Island
cg00815593	GRCh37	17	4981648	ZFP3	NM_153018	TSS200	Island
cg00532901	GRCh37	16	30545962	ZNF747	NM_023931	1stExon	Island
cg03979149	GRCh37	6	31462081				Island
cg02970297	GRCh37	7	102920962	DPY19L2P2;DPY19L2P2	NR_003561;NR_027768	TSS1500;TSS200	Island
cg00395210	GRCh37	12	48592465				Island
cg23179456	GRCh37	14	24803873	ADCY4	NM_139247	TSS200	Island
cg01577992	GRCh37	7	102921052	DPY19L2P2;DPY19L2P2	NR_003561;NR_027768	TSS1500;TSS200	Island
cg01313313	GRCh37	5	43040590	C5orf39	NM_001014279	TSS200	Island
cg09367648	GRCh37	3	49027117	P4HTM;P4HTM	NM_177939;NM_177938	TSS1500;TSS1500	Island
cg14479889	GRCh37	5	112073426	APC;APC;APC	NM_000038;NM_001127510;NM_001127511	TSS200;TSS200;5'UTR
cg17511151	GRCh37	6	31367696				Island
cg27430662	GRCh37	1	109656708	KIAA1324;KIAA1324;C1orf194	NM_020775;NM_020775;NM_001122961	5'UTR;1stExon;TSS1500	S_Shore
cg16761581	GRCh37	14	24803807	ADCY4	NM_139247	1stExon	Island
cg09036507	GRCh37	5	43043117	LOC153684;LOC648987	NR_015447;NR_104651	Body;Body	Island
cg17895157	GRCh37	15	41913743				Island
cg27100436	GRCh37	7	102920978	DPY19L2P2;DPY19L2P2	NR_003561;NR_027768	TSS1500;TSS200	Island
cg16656286	GRCh37	17	4981603	ZFP3	NM_153018	TSS200	Island
cg11255427	GRCh37	6	31324500	HLA-B	NM_005514	Body	Island
cg19769982	GRCh37	21	26934197	MIR155HG	NR_001458	TSS1500	N_Shore
cg21383487	GRCh37	10	22624094				Island
cg00963079	GRCh37	1	113499149	SLC16A1;SLC16A1	NM_003051;NM_001166496	TSS200;TSS1500	Island
cg05027458	GRCh37	15	100882165	ADAMTS17;ADAMTS17	NM_139057;NM_139057	5'UTR;1stExon	Island
cg08571859	GRCh37	5	112073350	APC;APC;APC	NM_000038;NM_001127511;NM_001127510	TSS1500;5'UTR;TSS1500
cg27016262	GRCh37	17	1012835	ABR;ABR;ABR	NM_021962;NM_001092;NM_001159746	Body;TSS1500;Body	Island
cg09820792	GRCh37	1	109656440	KIAA1324;C1orf194;C1orf194	NM_020775;NM_001122961;NM_001122961	TSS200;5'UTR;1stExon	Island
cg14287235	GRCh37	14	24804339	ADCY4	NM_139247	TSS1500	Island
cg09436562	GRCh37	11	18415874	LDHA;LDHA;LDHA;LDHA;LDHA	NM_001165415;NM_005566;NR_028500;NM_001135239;NM_001165416	TSS200;TSS200;TSS200;TSS200;TSS200	N_Shore
cg21284733	GRCh37	14	24804124	ADCY4;ADCY4;ADCY4;ADCY4	NM_001198568;NM_001198592;NM_001198568;NM_139247	1stExon;5'UTR;5'UTR;5'UTR	Island
cg15015757	GRCh37	5	43043140	LOC153684	NR_015447	Body	Island
cg26241806	GRCh37	10	26727246	APBB1IP	NM_019043	TSS200	Island
cg03177631	GRCh37	11	18415927	LDHA;LDHA;LDHA;LDHA;LDHA	NM_001165415;NM_005566;NR_028500;NM_001135239;NM_001165416	TSS200;TSS200;TSS200;TSS200;TSS200	Island
cg05242261	GRCh37	6	32812073	PSMB8;PSMB8	NM_148919;NM_004159	TSS1500;1stExon	S_Shore
cg17771587	GRCh37	1	201476142	CSRP1;CSRP1;CSRP1	NM_001193571;NM_001193570;NM_004078	TSS200;5'UTR;5'UTR	Island
cg13554744	GRCh37	1	201475951	CSRP1;CSRP1	NM_004078;NM_001144773	5'UTR;5'UTR	Island
cg24847259	GRCh37	6	30227482	HLA-L	NR_027822	Body	Island
cg00668619	GRCh37	7	105332279	ATXN7L1	NM_020725	Body
cg02665836	GRCh37	3	49027919	P4HTM;P4HTM	NM_177939;NM_177938	1stExon;1stExon	Island
cg06816106	GRCh37	2	29033352	SPDYA;SPDYA	NM_182756;NM_001142634	TSS1500;TSS1500	Island
cg27028555	GRCh37	11	128563027	FLI1;FLI1	NM_002017;NM_001167681	TSS1500;5'UTR	Island
cg00250422	GRCh37	15	28352347				Island
cg05115162	GRCh37	6	32811701	PSMB8;PSMB8	NM_004159;NM_148919	Body;1stExon	Island
cg18342253	GRCh37	1	201476371	CSRP1;CSRP1;CSRP1;CSRP1	NM_004078;NM_001144773;NM_004078;NM_001144773	5'UTR;1stExon;1stExon;5'UTR	Island
cg10073625	GRCh37	17	4981468	ZFP3	NM_153018	TSS1500	Island
cg01749347	GRCh37	7	100230985	TFR2	NM_003227	Body	Island
cg12359279	GRCh37	21	42797953	MX1;MX1	NM_002462;NM_001144925	TSS200;5'UTR	N_Shore
cg06944257	GRCh37	17	4981598	ZFP3	NM_153018	TSS200	Island
cg18161950	GRCh37	5	42995203				Island
cg08623772	GRCh37	3	49027911	P4HTM;P4HTM	NM_177939;NM_177938	1stExon;1stExon	Island
cg24828683	GRCh37	6	29856210	HLA-H	NR_001434	Body	Island
cg16970232	GRCh37	5	112073433	APC;APC;APC	NM_000038;NM_001127510;NM_001127511	TSS200;TSS200;5'UTR
cg22562942	GRCh37	8	24772309	NEFM;NEFM	NM_001105541;NM_005382	TSS200;1stExon	Island
cg00540544	GRCh37	1	201476297	CSRP1;CSRP1;CSRP1;CSRP1	NM_004078;NM_001144773;NM_004078;NM_001144773	5'UTR;1stExon;1stExon;5'UTR	Island
cg27303981	GRCh37	10	26727195	APBB1IP	NM_019043	TSS200	Island
cg11309496	GRCh37	17	33701353	SLFN11;SLFN11;SLFN11;SLFN11;SLFN11	NM_001104587;NM_152270;NM_001104588;NM_001104590;NM_001104589	TSS1500;TSS1500;TSS1500;TSS1500;TSS1500	Island
cg01603973	GRCh37	17	33672921
cg07083785	GRCh37	12	46661823	SLC38A1;SLC38A1;SLC38A1;SLC38A1;SLC38A1	NM_001278390;NM_001278388;NM_001278387;NM_001077484;NM_030674	TSS200;5'UTR;5'UTR;5'UTR;5'UTR	Island
cg16266579	GRCh37	12	48591673				N_Shore
cg11838224	GRCh37	17	7287740	TNK1	NM_003985	Body	Island
cg13432286	GRCh37	3	49027002	P4HTM;P4HTM	NM_177939;NM_177938	TSS1500;TSS1500	N_Shore
cg18213470	GRCh37	1	201476018	CSRP1;CSRP1;CSRP1	NM_001193571;NM_001193570;NM_004078	TSS200;5'UTR;5'UTR	Island
cg03628148	GRCh37	11	18415880	LDHA;LDHA;LDHA;LDHA;LDHA	NM_001165415;NM_005566;NR_028500;NM_001135239;NM_001165416	TSS200;TSS200;TSS200;TSS200;TSS200	N_Shore
cg16817229	GRCh37	21	42798199	MX1;MX1	NM_002462;NM_001144925	5'UTR;5'UTR	Island
cg23119604	GRCh37	6	30227854	HLA-L	NR_027822	Body	Island
cg03149814	GRCh37	3	4909963				Island
cg13236059	GRCh37	7	105331912	ATXN7L1	NM_020725	Body
cg13807509	GRCh37	11	65667116	FOSL1	NM_005438	Body	Island
cg06630958	GRCh37	7	128577819	IRF5;IRF5;IRF5;IRF5;IRF5;IRF5	NM_001098630;NM_032643;NM_002200;NM_001098628;NM_001098629;NM_001098631	TSS200;TSS1500;TSS200;TSS200;TSS200;TSS1500	Island
cg04499151	GRCh37	7	100231278	TFR2	NM_003227	Body	Island
cg14757388	GRCh37	1	167599213	RCSD1	NM_052862	TSS1500	N_Shore
cg22418083	GRCh37	5	42995283				Island
cg04232992	GRCh37	10	73848230	SPOCK2;SPOCK2;SPOCK2;SPOCK2	NM_001244950;NM_001244950;NM_001134434;NM_014767	1stExon;5'UTR;5'UTR;5'UTR	Island
cg13190306	GRCh37	11	18415923	LDHA;LDHA;LDHA;LDHA;LDHA	NM_001165415;NM_005566;NR_028500;NM_001135239;NM_001165416	TSS200;TSS200;TSS200;TSS200;TSS200	Island
cg07007506	GRCh37	21	26934200	MIR155HG	NR_001458	TSS1500	N_Shore
cg00175573	GRCh37	20	20433203	RALGAPA2	NM_020343	Body	Island
cg00577935	GRCh37	5	112073348	APC;APC;APC	NM_000038;NM_001127511;NM_001127510	TSS1500;5'UTR;TSS1500
cg00244979	GRCh37	16	31214139	PYCARD-AS1;PYCARD;PYCARD	NR_102400;NM_013258;NM_145182	Body;TSS200;TSS200	Island
cg04021697	GRCh37	1	3567303	WDR8	NM_017818	TSS1500	Island
cg25456960	GRCh37	6	29717019	LOC285830;LOC285830	NR_026972;NR_026973	TSS200;TSS200	Island
cg09745083	GRCh37	6	31367814				Island
cg24955845	GRCh37	17	33775779	SLFN13;SLFN13	NM_144682;NM_144682	1stExon;5'UTR	Island
cg01316516	GRCh37	11	18415964	LDHA;LDHA;LDHA;LDHA;LDHA;LDHA;LDHA;LDHA;LDHA	NM_001165415;NM_001165415;NM_001135239;NR_028500;NM_005566;NM_001165416;NM_005566;NM_001165416;NM_001135239	5'UTR;1stExon;5'UTR;Body;5'UTR;5'UTR;1stExon;1stExon;1stExon	Island
cg03990811	GRCh37	6	31371318	MICA	NM_000247	TSS200	Island
cg19391966	GRCh37	17	7287766	TNK1;TNK1	NM_003985;NM_001251902	Body;Body	Island
cg24676817	GRCh37	5	42995369				Island
cg19677008	GRCh37	6	31367869				Island
cg09688700	GRCh37	11	47737079	AGBL2	NM_024783	TSS200	Island
cg11299854	GRCh37	5	132083184	CCNI2;CCNI2	NM_001039780;NM_001039780	1stExon;5'UTR	Island
cg09587549	GRCh37	16	31214126	PYCARD;PYCARD;PYCARD;PYCARD	NM_145182;NM_013258;NM_013258;NM_145182	5'UTR;1stExon;5'UTR;1stExon	Island
cg24529288	GRCh37	6	31370925	MICA	NM_000247	TSS1500	Island
cg13207467	GRCh37	1	201476502	CSRP1;CSRP1	NM_001144773;NM_004078	TSS200;TSS200	Island
cg26444741	GRCh37	7	102921054	DPY19L2P2;DPY19L2P2	NR_003561;NR_027768	TSS1500;TSS200	Island
cg05523662	GRCh37	6	29910101	HLA-A	NM_002116	TSS1500	N_Shore
cg24437429	GRCh37	17	1012418	ABR;ABR;ABR	NM_021962;NM_001092;NM_001159746	Body;TSS200;Body	Island
cg27542552	GRCh37	19	11689488	ACP5;ACP5;ACP5;ACP5;ACP5	NM_001611;NM_001111036;NM_001111034;NM_001111035;NM_001111034	TSS1500;5'UTR;5'UTR;5'UTR;1stExon	Island
cg23727007	GRCh37	6	29716796	LOC285830;LOC285830	NR_026972;NR_026973	Body;Body	Island
cg25695000	GRCh37	9	140009393	DPP7	NM_013379	TSS200	Island
cg13497563	GRCh37	6	29760435	HCG4	NR_002139	Body	Island
cg12534150	GRCh37	5	112073613	APC;APC;APC;APC;APC	NM_000038;NM_000038;NM_001127510;NM_001127510;NM_001127511	1stExon;5'UTR;1stExon;5'UTR;5'UTR
cg08221811	GRCh37	20	61733863	HAR1A;HAR1B	NR_003244;NR_003245	Body;TSS200	Island
cg05529816	GRCh37	17	4802735	CHRNE;C17orf107	NM_000080;NM_001145536	Body;TSS1500	Island
cg08205639	GRCh37	5	43040174	C5orf39;C5orf39	NM_001014279;NM_001014279	5'UTR;1stExon	N_Shore
cg06409824	GRCh37	6	30227825	HLA-L	NR_027822	Body	Island
cg25827022	GRCh37	17	7287652	TNK1	NM_003985	Body	Island
cg20311501	GRCh37	5	112073502	APC;APC;APC	NM_000038;NM_001127510;NM_001127511	TSS200;TSS200;5'UTR
cg17780098	GRCh37	1	201476311	CSRP1;CSRP1;CSRP1;CSRP1	NM_004078;NM_001144773;NM_004078;NM_001144773	5'UTR;1stExon;1stExon;5'UTR	Island
cg21322855	GRCh37	6	32812113	PSMB8;PSMB8	NM_148919;NM_004159	TSS1500;1stExon	S_Shore
cg01719619	GRCh37	9	135645219	C9orf98	NM_152572	Body	N_Shore
cg05361373	GRCh37	16	31213883	PYCARD;PYCARD	NM_013258;NM_145182	1stExon;1stExon	Island
cg05406791	GRCh37	12	10875874	CSDA;CSDA;CSDA;CSDA	NM_003651;NM_003651;NM_001145426;NM_001145426	1stExon;5'UTR;5'UTR;1stExon	Island
cg23234014	GRCh37	17	33700684	SLFN11;SLFN11;SLFN11;SLFN11;SLFN11;SLFN11;SLFN11;SLFN11;SLFN11;SLFN11	NM_152270;NM_001104590;NM_001104589;NM_001104588;NM_001104587;NM_152270;NM_001104589;NM_001104588;NM_001104587;NM_001104590	5'UTR;5'UTR;5'UTR;5'UTR;5'UTR;1stExon;1stExon;1stExon;1stExon;1stExon	Island
cg26150462	GRCh37	10	11206868	CUGBP2;CUGBP2;CUGBP2;CUGBP2	NM_001025076;NM_006561;NM_001025077;NM_001083591	TSS200;Body;Body;TSS200	N_Shore
cg22101703	GRCh37	9	36258171	GNE;GNE	NM_005476;NM_001128227	5'UTR;Body	Island
cg03859186	GRCh37	16	30596757	ZNF785	NM_152458	1stExon	Island
cg24101049	GRCh37	14	52313637
cg19868007	GRCh37	6	29691890	HLA-F;HLA-F;HLA-F	NM_001098478;NM_001098479;NM_018950	Body;Body;Body	Island
cg16525287	GRCh37	6	29720702				Island
cg15139745	GRCh37	19	42927668	LIPE	NM_005357	Body	Island
cg13631572	GRCh37	14	24803903	ADCY4	NM_139247	TSS200	Island
cg21889472	GRCh37	5	42992555				Island
cg21298511	GRCh37	1	201476053	CSRP1;CSRP1;CSRP1	NM_001193571;NM_001193570;NM_004078	TSS200;5'UTR;5'UTR	Island
cg03256310	GRCh37	6	31371749	MICA	NM_000247	Body	Island
cg17228900	GRCh37	6	391764	IRF4;IRF4	NM_002460;NM_002460	5'UTR;1stExon	Island
cg04803843	GRCh37	15	28351906				Island
cg08599448	GRCh37	19	11689614	ACP5;ACP5;ACP5;ACP5	NM_001611;NM_001111036;NM_001111034;NM_001111035	TSS1500;5'UTR;TSS200;5'UTR	Island
cg26446449	GRCh37	12	46661718	SLC38A1;SLC38A1	NM_001077484;NM_030674	5'UTR;5'UTR	Island
cg03453612	GRCh37	9	135645037	AK8	NM_152572	Body	N_Shore
cg09866102	GRCh37	16	31214134	PYCARD;PYCARD;PYCARD;PYCARD	NM_145182;NM_013258;NM_013258;NM_145182	5'UTR;1stExon;5'UTR;1stExon	Island
cg23938220	GRCh37	5	112073538	APC;APC;APC	NM_000038;NM_001127510;NM_001127511	TSS200;TSS200;5'UTR
cg02882797	GRCh37	6	31371532	MICA	NM_000247	Body	Island
cg19950474	GRCh37	5	43040438	C5orf39;C5orf39	NM_001014279;NM_001014279	5'UTR;1stExon	Island
cg23392909	GRCh37	9	140009382	DPP7	NM_013379	TSS200	Island
cg02106941	GRCh37	8	24772137	NEFM;NEFM	NM_001105541;NM_005382	TSS1500;1stExon	Island
cg15247144	GRCh37	16	31213730	PYCARD;PYCARD	NM_013258;NM_145182	Body;Body	Island
cg21210985	GRCh37	9	36258600	GNE;GNE	NM_001128227;NM_005476	Body;TSS200	Island
cg18323912	GRCh37	5	42994709				Island
cg25486143	GRCh37	3	50378527	RASSF1;RASSF1	NM_007182;NM_170714	TSS200;TSS200	Island
cg26075747	GRCh37	6	30457407	HLA-E	NM_005516	Body	Island
cg04228935	GRCh37	21	36399258	RUNX1	NM_001754	Body	Island
cg02511809	GRCh37	5	112073544	APC;APC;APC	NM_000038;NM_001127510;NM_001127511	TSS200;TSS200;5'UTR
cg25643819	GRCh37	6	30227942	HLA-L	NR_027822	Body	Island
cg17287630	GRCh37	6	31165471	HCG27	NR_026791	TSS200	Island
cg11482422	GRCh37	10	11206813	CUGBP2;CUGBP2;CUGBP2;CUGBP2	NM_001025076;NM_006561;NM_001025077;NM_001083591	TSS200;Body;Body;TSS200	N_Shore
cg17105013	GRCh37	6	29716712	LOC285830;LOC285830	NR_026972;NR_026973	Body;Body	Island
cg07485357	GRCh37	14	24803679	ADCY4	NM_139247	Body	Island
cg11956825	GRCh37	6	31371564	MICA	NM_000247	Body	Island
cg03048889	GRCh37	20	20433168	RALGAPA2	NM_020343	Body	Island
cg04118306	GRCh37	8	24772350	NEFM;NEFM	NM_001105541;NM_005382	TSS200;1stExon	Island
cg13829635	GRCh37	6	31371573	MICA	NM_000247	Body	Island
cg14998329	GRCh37	6	31324252	HLA-B	NM_005514	Body	Island
cg27002699	GRCh37	19	11689538	ACP5;ACP5;ACP5;ACP5;ACP5	NM_001611;NM_001111036;NM_001111034;NM_001111035;NM_001111034	TSS1500;5'UTR;5'UTR;5'UTR;1stExon	Island
cg21225319	GRCh37	9	135645761	C9orf98	NM_152572	Body	Island
cg18146843	GRCh37	1	53099248	FAM159A	NM_001042693	1stExon	Island
cg01381301	GRCh37	11	18415962	LDHA;LDHA;LDHA;LDHA;LDHA;LDHA;LDHA;LDHA;LDHA	NM_001165416;NM_001165415;NM_005566;NM_001135239;NM_001165416;NM_001165415;NM_005566;NM_001135239;NR_028500	1stExon;1stExon;1stExon;1stExon;5'UTR;5'UTR;5'UTR;5'UTR;Body	Island
cg15925792	GRCh37	21	42798131	MX1;MX1;MX1	NM_002462;NM_002462;NM_001144925	1stExon;5'UTR;5'UTR	N_Shore
cg17655851	GRCh37	5	112073249	APC;APC;APC	NM_000038;NM_001127510;NM_001127511	TSS1500;TSS1500;Body
cg14159304	GRCh37	10	105212236	CALHM2;CALHM2	NM_015916;NR_024552	TSS200;TSS200	Island
cg24423282	GRCh37	11	47737085	AGBL2	NM_024783	TSS200	Island
cg14044057	GRCh37	2	29033296	SPDYA;SPDYA	NM_182756;NM_001142634	TSS1500;TSS1500	N_Shore
cg10191210	GRCh37	5	42992128				Island
cg21453112	GRCh37	3	49027728	P4HTM;P4HTM	NM_177939;NM_177938	1stExon;1stExon	Island
cg18337525	GRCh37	6	45387854	RUNX2;RUNX2	NM_001015051;NM_001024630	Body;Body	Island
cg26421310	GRCh37	1	25257058	RUNX3;RUNX3	NM_004350;NM_001031680	TSS1500;Body	Island
cg22265335	GRCh37	16	31214243	PYCARD-AS1;PYCARD;PYCARD	NR_102400;NM_013258;NM_145182	Body;TSS200;TSS200	Island
cg13666550	GRCh37	19	2475637	GADD45B	NM_015675	TSS1500	Island
cg18161787	GRCh37	16	30546330	ZNF747;ZNF747;ZNF747;ZNF747	NM_023931;NM_001305020;NM_001305019;NM_001305018	TSS200;TSS200;TSS200;TSS200	Island
cg18131141	GRCh37	1	36043002	TFAP2E	NM_178548	Body	Island
cg00009167	GRCh37	1	109656433	KIAA1324;C1orf194;C1orf194	NM_020775;NM_001122961;NM_001122961	TSS200;5'UTR;1stExon	Island
cg08860070	GRCh37	5	140892822				N_Shore
cg11456756	GRCh37	6	30228069	HLA-L	NR_027822	Body	Island
cg09610987	GRCh37	3	49028278	P4HTM;P4HTM	NM_177938;NM_177939	Body;Body	Island
cg02388709	GRCh37	3	4910253				Island
cg01985527	GRCh37	1	201476463	CSRP1;CSRP1;CSRP1	NM_001193571;NM_001193570;NM_004078	TSS1500;TSS200;TSS200	Island
cg07723510	GRCh37	6	30228063	HLA-L	NR_027822	Body	Island
cg17073910	GRCh37	19	2476056	GADD45B	NM_015675	TSS200	Island
cg04223424	GRCh37	5	42994776				Island
cg13932362	GRCh37	1	109656277	KIAA1324;C1orf194	NM_020775;NM_001122961	TSS1500;1stExon	Island
cg01000615	GRCh37	1	145562817	ANKRD35	NM_144698	Body
cg04539503	GRCh37	19	34311327				Island
cg26158897	GRCh37	15	53083135	ONECUT1	NM_004498	TSS1500	Island
cg03073402	GRCh37	19	42927676	LIPE	NM_005357	Body	Island
cg11605903	GRCh37	6	78176622				S_Shelf
cg05732530	GRCh37	2	96811060	DUSP2	NM_004418	1stExon	Island
cg19646112	GRCh37	14	24804342	ADCY4	NM_139247	TSS1500	Island
cg00268019	GRCh37	2	160761302	LY75	NM_002349	TSS200	Island
cg03985136	GRCh37	6	150262734	ULBP2	NM_025217	TSS1500	Island
cg15327477	GRCh37	6	29856182	HLA-H	NR_001434	Body	Island
cg10983208	GRCh37	10	73848320	SPOCK2;SPOCK2	NM_014767;NM_001134434	5'UTR;5'UTR	S_Shore
cg11970458	GRCh37	16	31213481	PYCARD;PYCARD	NM_013258;NM_145182	Body;Body	N_Shore
cg23999861	GRCh37	9	140009395	DPP7	NM_013379	TSS1500	Island
cg07454491	GRCh37	12	48578076	C12orf68	NM_001013635	1stExon	Island
cg05475934	GRCh37	10	26727318	APBB1IP;APBB1IP	NM_019043;NM_019043	1stExon;5'UTR	Island
cg24680586	GRCh37	10	105036727	INA	NM_032727	TSS200	Island
cg24332422	GRCh37	5	112073686	APC;APC;APC	NM_000038;NM_001127510;NM_001127511	5'UTR;5'UTR;5'UTR
cg03543893	GRCh37	20	21080692				N_Shore
cg00801577	GRCh37	6	31462047				Island
cg23942974	GRCh37	5	42995123				Island
cg24685006	GRCh37	1	36043014	TFAP2E	NM_178548	Body	Island
cg11279444	GRCh37	1	53099053	FAM159A	NM_001042693	TSS200	Island
cg15801357	GRCh37	4	154605272	TLR2	NM_003264	TSS200	Island
cg18186592	GRCh37	12	49483821	DHH	NM_021044	Body	Island
cg11498607	GRCh37	21	36399226	RUNX1	NM_001754	Body	Island
cg04609163	GRCh37	11	125774090	DDX25;PUS3	NM_013264;NM_031307	TSS200;TSS1500	N_Shore
cg09220816	GRCh37	16	30546310	ZNF747	NM_023931	TSS200	Island
cg03169018	GRCh37	8	24772435	NEFM;NEFM	NM_001105541;NM_005382	TSS200;Body	Island
cg14979301	GRCh37	5	42994123				N_Shore
cg15289658	GRCh37	9	80912121	PSAT1;PSAT1;PSAT1;PSAT1	NM_058179;NM_021154;NM_021154;NM_058179	1stExon;1stExon;5'UTR;5'UTR	Island
cg19257531	GRCh37	19	2475640	GADD45B	NM_015675	TSS1500	Island
cg17646100	GRCh37	1	201476152	CSRP1;CSRP1;CSRP1	NM_001193571;NM_001193570;NM_004078	TSS200;5'UTR;5'UTR	Island
cg16947339	GRCh37	16	30546198	ZNF747;ZNF747;ZNF747;ZNF747;ZNF747;ZNF747;ZNF747;ZNF747	NM_023931;NM_001305020;NM_001305019;NM_001305018;NM_023931;NM_001305020;NM_001305019;NM_001305018	1stExon;1stExon;1stExon;1stExon;5'UTR;5'UTR;5'UTR;5'UTR	Island
cg23737737	GRCh37	12	6665370	IFFO1;IFFO1	NM_080730;NM_001039670	TSS200;TSS200	S_Shore
cg04142605	GRCh37	10	105036730	INA	NM_032727	TSS200	Island
cg23721712	GRCh37	6	30227967	HLA-L	NR_027822	Body	Island
cg24091270	GRCh37	6	29894908	HCG4P6	NR_001317	TSS1500	Island
cg22271305	GRCh37	11	47736941	AGBL2	NM_024783	TSS1500	Island
cg08682582	GRCh37	19	2476077	GADD45B	NM_015675	TSS200	Island
cg03362215	GRCh37	6	78176806				S_Shelf
cg14304364	GRCh37	8	143807962	C8orf55	NM_016647	TSS1500	Island
cg15661473	GRCh37	19	45656123	NKPD1	NM_198478	Body	Island
cg05465098	GRCh37	3	49026946	P4HTM;P4HTM	NM_177939;NM_177938	TSS1500;TSS1500	N_Shore
cg06157318	GRCh37	10	26727173	APBB1IP	NM_019043	TSS200	Island
cg11777390	GRCh37	15	85113590	UBE2QP1	NR_003661	Body	Island
cg22908434	GRCh37	15	53083648	ONECUT1	NM_004498	TSS1500	Island
cg23003534	GRCh37	10	105036747	INA	NM_032727	TSS200	Island
cg09347923	GRCh37	11	47736425	AGBL2	NM_024783	TSS200	N_Shore
cg23849169	GRCh37	6	29760495	HCG4	NR_002139	Body	Island
cg15437053	GRCh37	19	34311123				Island
cg25761326	GRCh37	10	11206792	CUGBP2;CUGBP2;CUGBP2;CUGBP2	NM_001025076;NM_006561;NM_001025077;NM_001083591	TSS200;Body;Body;TSS200	N_Shore
cg21619773	GRCh37	6	29720720				Island
cg26801631	GRCh37	1	27961017	FGR	NM_005248	5'UTR	Island
cg21177599	GRCh37	9	36258839	GNE;GNE	NM_005476;NM_001128227	TSS1500;Body	Island
cg15793624	GRCh37	1	201476495	CSRP1;CSRP1;CSRP1	NM_001193571;NM_001193570;NM_004078	TSS1500;TSS200;TSS200	Island
cg22436429	GRCh37	1	36043084	TFAP2E	NM_178548	Body	Island
cg22124493	GRCh37	6	29717032	LOC285830;LOC285830	NR_026972;NR_026973	TSS1500;TSS1500	Island
cg17475918	GRCh37	6	30457237	HLA-E	NM_005516	TSS200	N_Shore
cg15020645	GRCh37	5	112073769	APC;APC;APC	NM_000038;NM_001127510;NM_001127511	5'UTR;5'UTR;5'UTR
cg08875705	GRCh37	12	6665330	IFFO1;IFFO1	NM_080730;NM_001039670	TSS200;TSS200	Island
cg21245652	GRCh37	2	95691051	MAL;MAL;MAL;MAL	NM_022438;NM_022439;NM_022440;NM_002371	TSS1500;TSS1500;TSS1500;TSS1500	Island
cg11193857	GRCh37	6	31368461	MICA;MICA;MICA;MICA;MICA;MICA	NM_001289154;NM_001289153;NM_001289152;NM_001289154;NM_001289153;NM_001289152	1stExon;1stExon;1stExon;5'UTR;5'UTR;5'UTR	S_Shore
cg10375078	GRCh37	10	22624374				Island
cg17087899	GRCh37	7	151038698	NUB1	NM_016118	TSS200	N_Shore
cg14889643	GRCh37	18	60985636	BCL2;BCL2	NM_000657;NM_000633	Body;Body	Island
cg04540383	GRCh37	3	50378611	RASSF1;RASSF1;ZMYND10	NM_007182;NM_170714;NM_015896	TSS1500;TSS1500;3'UTR	S_Shore
cg21384402	GRCh37	10	105036701	INA	NM_032727	TSS1500	Island
cg13688808	GRCh37	6	29760158	HCG4	NR_002139	Body	Island
cg00526576	GRCh37	16	30545772	ZNF747	NM_023931	1stExon	Island
cg03095872	GRCh37	16	30546190	ZNF747;ZNF747	NM_023931;NM_023931	5'UTR;1stExon	Island
cg25209552	GRCh37	6	31367442				N_Shore
cg05504685	GRCh37	17	33700513	SLFN11;SLFN11;SLFN11;SLFN11;SLFN11;SLFN11;SLFN11;SLFN11;SLFN11	NM_001104587;NM_001104588;NM_001104589;NM_152270;NM_001104587;NM_152270;NM_001104588;NM_001104589;NM_001104590	5'UTR;5'UTR;5'UTR;5'UTR;1stExon;1stExon;1stExon;1stExon;5'UTR	Island
cg13951948	GRCh37	16	30546188	ZNF747;ZNF747	NM_023931;NM_023931	5'UTR;1stExon	Island
cg18380783	GRCh37	21	38630506	DSCR3	NM_006052	Body	Island
cg24767041	GRCh37	6	32811733	PSMB8;PSMB8	NM_004159;NM_148919	Body;1stExon	Island
cg07325601	GRCh37	9	80911966	PSAT1;PSAT1	NM_058179;NM_021154	TSS200;TSS200	Island
cg00397324	GRCh37	21	42798594	MX1;MX1	NM_002462;NM_001144925	5'UTR;5'UTR	Island
cg10241781	GRCh37	12	49483834	DHH	NM_021044	Body	Island
cg00026375	GRCh37	6	30227813	HLA-L	NR_027822	Body	Island
cg21042356	GRCh37	9	36258661	GNE;GNE;GNE;GNE;GNE	NM_001190384;NM_001190383;NM_005476;NM_001190388;NM_001128227	TSS200;TSS200;TSS200;Body;Body	Island
cg23700513	GRCh37	6	29856305	HLA-H	NR_001434	Body	Island
cg01891002	GRCh37	16	30582820	ZNF688;ZNF688	NM_001024683;NM_145271	Body;1stExon	Island
cg09531436	GRCh37	6	31371557	MICA	NM_000247	Body	Island
cg08912051	GRCh37	6	30227783	HLA-L	NR_027822	Body	Island
cg17198308	GRCh37	12	6665108	IFFO1;IFFO1	NM_001039670;NM_080730	1stExon;1stExon	Island
cg18585988	GRCh37	19	45656349	NKPD1	NM_198478	Body	Island
cg12109566	GRCh37	6	30227986	HLA-L	NR_027822	Body	Island
cg04862249	GRCh37	17	4982244	ZFP3	NM_153018	5'UTR	S_Shore
cg07167423	GRCh37	1	36042986	TFAP2E	NM_178548	Body	Island
cg17986793	GRCh37	21	42797899	MX1;MX1;MX1	NM_002462;NM_001178046;NM_001144925	TSS200;TSS200;5'UTR	N_Shore
cg16079066	GRCh37	9	36258437	GNE;GNE;GNE;GNE;GNE;GNE;GNE;GNE	NM_001190384;NM_001190383;NM_005476;NM_001190388;NM_001128227;NM_001190384;NM_001190383;NM_005476	1stExon;1stExon;1stExon;Body;Body;5'UTR;5'UTR;5'UTR	Island
cg00983904	GRCh37	12	6665288	IFFO1;IFFO1	NM_080730;NM_001039670	TSS200;TSS200	Island
cg04822808	GRCh37	15	100882162	ADAMTS17;ADAMTS17	NM_139057;NM_139057	5'UTR;1stExon	Island
cg24129382	GRCh37	3	119529158	NR1I2;NR1I2;NR1I2	NM_033013;NM_003889;NM_022002	Body;Body;Body	Island
cg24994127	GRCh37	20	20433328	RALGAPA2	NM_020343	Body	Island
cg05126444	GRCh37	21	38629859	DSCR3	NM_006052	Body	N_Shore
cg24452181	GRCh37	19	48984318	CYTH2;CYTH2	NM_004228;NM_017457	3'UTR;3'UTR	S_Shore
cg13965724	GRCh37	3	49027828	P4HTM;P4HTM	NM_177938;NM_177939	1stExon;1stExon	Island
cg00076195	GRCh37	5	140892677				N_Shore
cg09805507	GRCh37	6	29691426	HLA-F;HLA-F;HLA-F	NM_001098478;NM_001098479;NM_018950	Body;Body;Body	Island
cg05029645	GRCh37	6	31371037	MICA	NM_000247	TSS1500	Island
cg16181043	GRCh37	6	31239175	HLA-C	NM_002117	Body	Island
cg10938702	GRCh37	5	43039867	C5orf39	NM_001014279	1stExon	N_Shore
cg06902219	GRCh37	6	29856294	HLA-H	NR_001434	Body	Island
cg00607521	GRCh37	21	26934178	MIR155HG	NR_001458	TSS1500	N_Shore
cg17394649	GRCh37	6	29760164	HCG4	NR_002139	Body	Island
cg12966367	GRCh37	3	50378407	RASSF1;RASSF1	NM_007182;NM_170714	TSS200;TSS200	Island
cg13569651	GRCh37	7	128577926	IRF5;IRF5;IRF5;IRF5;IRF5;IRF5	NM_001098630;NM_032643;NM_002200;NM_001098628;NM_001098629;NM_001098631	TSS200;TSS1500;TSS200;TSS200;TSS200;TSS1500	Island
cg19121462	GRCh37	6	30227488	HLA-L	NR_027822	Body	Island
cg09155997	GRCh37	15	28351619				Island
cg01361954	GRCh37	1	201476456	CSRP1;CSRP1;CSRP1	NM_001193571;NM_001193570;NM_004078	TSS1500;TSS200;TSS200	Island
cg14095637	GRCh37	6	31371351	MICA	NM_000247	TSS200	Island
cg26325209	GRCh37	9	36258885	GNE;GNE	NM_005476;NM_001128227	TSS1500;Body	Island
cg18308176	GRCh37	2	242786266				Island
cg00014806	GRCh37	19	2475658	GADD45B	NM_015675	TSS1500	Island
cg13749815	GRCh37	15	76632420	ISL2	NM_145805	Body	Island
cg23433889	GRCh37	21	26934455	MIR155HG	NR_001458	TSS200	Island
cg17512353	GRCh37	6	30227802	HLA-L	NR_027822	Body	Island
cg06535993	GRCh37	10	26727261	APBB1IP	NM_019043	TSS200	Island
cg09676939	GRCh37	6	30457386	HLA-E	NM_005516	Body	Island
cg10379890	GRCh37	6	391208	IRF4	NM_002460	TSS1500	Island
cg10987873	GRCh37	18	47824399				N_Shore
cg25482411	GRCh37	19	50836937	KCNC3	NR_110912	TSS200	Island
cg03272292	GRCh37	12	48577362	C12orf68	NM_001013635	TSS200	Island
cg09826019	GRCh37	17	4802532	C17orf107;CHRNE	NM_001145536;NM_000080	TSS1500;Body	Island
cg26751972	GRCh37	6	29692000	HLA-F;HLA-F;HLA-F	NM_001098478;NM_001098479;NM_018950	Body;Body;Body	Island
cg21919967	GRCh37	9	80911886	PSAT1;PSAT1	NM_058179;NM_021154	TSS200;TSS200	Island
cg12508343	GRCh37	3	125076233	ZNF148	NM_021964	5'UTR	Island
cg10839997	GRCh37	11	66115647	B3GNT1	NM_006876	TSS1500	S_Shore
cg07187103	GRCh37	11	18415850	LDHA;LDHA;LDHA;LDHA;LDHA	NM_001165415;NM_005566;NR_028500;NM_001135239;NM_001165416	TSS200;TSS200;TSS200;TSS200;TSS200	N_Shore
cg14183206	GRCh37	6	30228169	HLA-L	NR_027822	Body	Island
cg21107590	GRCh37	16	31214286	PYCARD-AS1;PYCARD;PYCARD	NR_102400;NM_013258;NM_145182	Body;TSS200;TSS200	Island
cg24698407	GRCh37	12	46662859	SLC38A1;SLC38A1;SLC38A1;SLC38A1;SLC38A1;SLC38A1;SLC38A1;SLC38A1;SLC38A1	NM_001278390;NM_001278388;NM_001278387;NM_030674;NM_001077484;NM_001278388;NM_001278387;NM_001077484;NM_030674	TSS1500;1stExon;1stExon;1stExon;1stExon;5'UTR;5'UTR;5'UTR;5'UTR	Island
cg19702785	GRCh37	20	43727089	KCNS1	NM_002251	Body	Island
cg07713411	GRCh37	15	41914347				Island
cg21184629	GRCh37	9	38621834	C9orf122;ANKRD18A	NR_027294;NM_147195	Body;TSS1500	Island
cg13828183	GRCh37	9	80911833	PSAT1;PSAT1	NM_021154;NM_058179	TSS1500;TSS1500	Island
cg03297783	GRCh37	3	50378664	RASSF1;RASSF1;ZMYND10	NM_007182;NM_170714;NM_015896	TSS1500;TSS1500;3'UTR	S_Shore
cg16949228	GRCh37	2	174904543
cg13222558	GRCh37	5	132083125	CCNI2;CCNI2;CCNI2	NM_001287253;NM_001287252;NM_001039780	TSS200;TSS200;TSS200	Island
cg02970551	GRCh37	1	25257191	RUNX3;RUNX3	NM_004350;NM_001031680	TSS1500;Body	Island
cg17567560	GRCh37	10	105036863	INA	NM_032727	TSS200	Island
cg14443519	GRCh37	6	29760410	HCG4	NR_002139	Body	Island
cg23642747	GRCh37	10	105036645	INA	NM_032727	TSS1500	Island
cg22856214	GRCh37	9	80911950	PSAT1;PSAT1	NM_058179;NM_021154	TSS200;TSS200	Island
cg27521568	GRCh37	16	30546025	ZNF747;ZNF747;ZNF747;ZNF747;ZNF747;ZNF747;ZNF747;ZNF747	NM_023931;NM_001305020;NM_001305019;NM_001305018;NM_023931;NM_001305020;NM_001305019;NM_001305018	1stExon;1stExon;1stExon;1stExon;5'UTR;5'UTR;5'UTR;5'UTR	Island
cg07152591	GRCh37	5	132083105	CCNI2	NM_001039780	TSS200	Island
cg04483720	GRCh37	6	30227321	HLA-L	NR_027822	TSS200	Island
cg02282626	GRCh37	6	30227363	HLA-L	NR_027822	Body	Island
cg05525106	GRCh37	6	74162089	C6orf150	NM_138441	TSS200	Island
cg09495643	GRCh37	19	1132313	SBNO2;SBNO2	NM_014963;NM_001100122	Body;TSS200
cg01981187	GRCh37	19	42928195	LIPE	NM_005357	Body	Island
cg18047375	GRCh37	6	31367797				Island
cg19099833	GRCh37	1	201476290	CSRP1;CSRP1;CSRP1;CSRP1	NM_004078;NM_001144773;NM_004078;NM_001144773	5'UTR;1stExon;1stExon;5'UTR	Island
cg26619043	GRCh37	17	66287492	ARSG;SLC16A6	NM_014960;NM_004694	5'UTR;TSS200	Island
cg18384990	GRCh37	6	31165802	HCG27	NR_026791	Body	Island
cg23363014	GRCh37	6	30227800	HLA-L	NR_027822	Body	Island
cg07427867	GRCh37	6	31367477				Island
cg15097762	GRCh37	21	38593636				Island
cg09364020	GRCh37	6	78176085				S_Shore
cg01151135	GRCh37	19	34311174				Island
cg20540942	GRCh37	7	128577921	IRF5;IRF5;IRF5;IRF5;IRF5;IRF5	NM_001098630;NM_032643;NM_002200;NM_001098628;NM_001098629;NM_001098631	TSS200;TSS1500;TSS200;TSS200;TSS200;TSS1500	Island
cg18427594	GRCh37	9	38621028	ANKRD18A;FAM201A	NM_147195;NR_027294	TSS1500;TSS200	Island
cg15318396	GRCh37	21	38593284				Island
cg18514922	GRCh37	2	160761262	LY75	NM_002349	TSS200	Island
cg09444802	GRCh37	6	29691312	HLA-F;HLA-F;HLA-F	NM_001098478;NM_001098479;NM_018950	Body;Body;Body	Island
cg03178838	GRCh37	19	1132339	SBNO2;SBNO2	NM_014963;NM_001100122	Body;TSS200
cg02751829	GRCh37	3	71833530	PROK2;PROK2	NM_021935;NM_001126128	Body;Body	N_Shore
cg17696724	GRCh37	12	46662863	SLC38A1;SLC38A1;SLC38A1;SLC38A1;SLC38A1;SLC38A1;SLC38A1;SLC38A1;SLC38A1	NM_001278390;NM_001278388;NM_001278387;NM_030674;NM_001077484;NM_001278388;NM_001278387;NM_001077484;NM_030674	TSS1500;1stExon;1stExon;1stExon;1stExon;5'UTR;5'UTR;5'UTR;5'UTR	Island
cg21915666	GRCh37	6	31370916	MICA	NM_000247	TSS1500	Island
cg00133289	GRCh37	11	5710989	TRIM22;TRIM22;TRIM22;TRIM22	NM_006074;NM_001199573;NM_006074;NM_001199573	1stExon;1stExon;5'UTR;5'UTR
cg20603260	GRCh37	3	49314539	C3orf62	NM_198562	TSS200	Island
cg21554552	GRCh37	3	50378425	RASSF1;RASSF1	NM_007182;NM_170714	TSS200;TSS200	Island
cg22766783	GRCh37	9	36258587	GNE;GNE;GNE;GNE;GNE	NM_001190384;NM_001190383;NM_005476;NM_001190388;NM_001128227	TSS200;TSS200;TSS200;Body;Body	Island
cg14415214	GRCh37	11	2950403	PHLDA2	NM_003311	1stExon	Island
cg16704958	GRCh37	21	38630728	DSCR3	NM_006052	Body	S_Shore
cg06804778	GRCh37	1	147790658				S_Shore
cg26428054	GRCh37	12	49484058	DHH	NM_021044	Body	Island
cg20578175	GRCh37	15	100882213	ADAMTS17	NM_139057	TSS200	Island
cg16547110	GRCh37	4	154605262	TLR2	NM_003264	TSS200	Island
cg05651283	GRCh37	1	53098912	FAM159A	NM_001042693	TSS200	Island
cg09029526	GRCh37	6	29720653				Island
cg15852258	GRCh37	4	154605258	TLR2	NM_003264	TSS200	Island
cg09531592	GRCh37	14	52313670
cg21188989	GRCh37	9	80912083	PSAT1;PSAT1;PSAT1;PSAT1	NM_058179;NM_021154;NM_021154;NM_058179	1stExon;1stExon;5'UTR;5'UTR	Island
cg06983810	GRCh37	19	2476109	GADD45B	NM_015675	TSS200	Island
cg18673954	GRCh37	10	105036611	INA	NM_032727	TSS1500	N_Shore
cg01857475	GRCh37	12	104697193	TXNRD1;TXNRD1;TXNRD1;EID3;TXNRD1;TXNRD1	NM_182729;NM_182743;NM_001093771;NM_001008394;NM_003330;NM_182742	5'UTR;5'UTR;Body;TSS1500;Body;5'UTR	N_Shore
cg24625115	GRCh37	6	32811697	PSMB8;PSMB8	NM_004159;NM_148919	Body;1stExon	Island
cg20164887	GRCh37	22	50968250	TYMP;TYMP;TYMP;TYMP	NM_001113755;NM_001113756;NM_001953;NM_001113756	5'UTR;5'UTR;5'UTR;1stExon	Island
cg14228840	GRCh37	6	31371488	MICA	NM_000247	Body	Island
cg17526999	GRCh37	1	53098900	FAM159A	NM_001042693	TSS200	Island
cg20093476	GRCh37	2	29033286	SPDYA;SPDYA	NM_001142634;NM_182756	TSS1500;TSS1500	N_Shore
cg22774088	GRCh37	19	2253398	JSRP1	NM_144616	Body	Island
cg07394446	GRCh37	15	100881458	ADAMTS17	NM_139057	Body	Island
cg25562664	GRCh37	3	119529148	NR1I2;NR1I2;NR1I2	NM_033013;NM_003889;NM_022002	Body;Body;Body	Island
cg25666901	GRCh37	14	62217841				Island
cg00808740	GRCh37	12	46661305	SLC38A1;SLC38A1	NM_001077484;NM_030674	5'UTR;5'UTR	Island
cg01480911	GRCh37	16	30546767	ZNF747;ZNF747;ZNF747;ZNF747	NM_023931;NM_001305020;NM_001305019;NM_001305018	TSS1500;TSS1500;TSS1500;TSS1500	S_Shore
cg20848216	GRCh37	6	32812033	PSMB8;PSMB8	NM_004159;NM_148919	Body;TSS1500	S_Shore
cg14447369	GRCh37	9	36258825	GNE;GNE	NM_005476;NM_001128227	TSS1500;Body	Island
cg17114847	GRCh37	11	47736795	AGBL2	NM_024783	TSS1500	Island
cg11161828	GRCh37	11	128556865				N_Shelf
cg24405702	GRCh37	19	42928326	LIPE;LIPE-AS1;LIPE-AS1	NM_005357;NR_073180;NR_073179	Body;Body;Body	Island
cg19058495	GRCh37	19	42928015	LIPE	NM_005357	Body	Island
cg12788108	GRCh37	17	58499300	C17orf64	NM_181707	TSS1500	Island
cg10201663	GRCh37	6	29720685				Island
cg03354376	GRCh37	6	31371103	MICA	NM_000247	TSS1500	Island
cg18273501	GRCh37	10	105212056	CALHM2;CALHM2;CALHM2	NM_015916;NR_024552;NM_015916	5'UTR;Body;1stExon	Island
cg07161071	GRCh37	7	128578164	IRF5;IRF5;IRF5;IRF5;IRF5;IRF5	NM_001098631;NM_032643;NM_001098630;NM_002200;NM_001098629;NM_001098628	TSS200;TSS200;5'UTR;5'UTR;5'UTR;5'UTR	Island
cg17775621	GRCh37	10	11206838	CUGBP2;CUGBP2;CUGBP2;CUGBP2	NM_001025076;NM_006561;NM_001025077;NM_001083591	TSS200;Body;Body;TSS200	N_Shore
cg14142171	GRCh37	6	30228101	HLA-L	NR_027822	Body	Island
cg04217927	GRCh37	11	47737105	AGBL2	NM_024783	TSS1500	Island
cg04069927	GRCh37	4	153601329	TMEM154	NM_152680	TSS200
cg22128830	GRCh37	6	31371598	MICA	NM_000247	Body	Island
cg04691908	GRCh37	11	128565168	FLI1;FLI1	NM_002017;NM_001167681	Body;5'UTR	S_Shore
cg26164269	GRCh37	14	62218076				Island
cg00659919	GRCh37	9	36258520	GNE;GNE;GNE;GNE;GNE	NM_001190384;NM_001190383;NM_005476;NM_001190388;NM_001128227	TSS200;TSS200;TSS200;Body;Body	Island
cg23885932	GRCh37	19	1132294	SBNO2;SBNO2	NM_014963;NM_001100122	Body;TSS200
cg11907262	GRCh37	19	34310911				Island
cg05000748	GRCh37	21	36399146	RUNX1	NM_001754	Body	Island
cg03012544	GRCh37	8	24773268	NEFM;NEFM	NM_001105541;NM_005382	Body;Body	S_Shore
cg11882252	GRCh37	5	10307634	CMBL	NM_138809	5'UTR	Island
cg09495416	GRCh37	5	43042110	LOC153684	NR_015447	TSS200	Island
cg18741404	GRCh37	6	29894253	HCG4P6	NR_001317	TSS1500	Island
cg13758899	GRCh37	17	4981403	ZFP3	NM_153018	TSS1500	Island
cg14052221	GRCh37	9	80912058	PSAT1;PSAT1;PSAT1;PSAT1	NM_058179;NM_021154;NM_021154;NM_058179	1stExon;1stExon;5'UTR;5'UTR	Island
cg26128383	GRCh37	6	31239158	HLA-C	NM_002117	Body	Island
cg05143530	GRCh37	3	197439242	KIAA0226;KIAA0226	NM_014687;NM_001145642	Body;Body
cg26990733	GRCh37	6	31371465	MICA	NM_000247	1stExon	Island
cg14566696	GRCh37	6	31367849				Island
cg18892808	GRCh37	10	11207969	CUGBP2;CUGBP2;CUGBP2;CUGBP2	NM_001025076;NM_006561;NM_001025077;NM_001083591	Body;Body;Body;Body	Island
cg17602451	GRCh37	18	60985645	BCL2;BCL2	NM_000657;NM_000633	Body;Body	Island
cg06979393	GRCh37	5	132082824	CCNI2;CCNI2;CCNI2	NM_001287253;NM_001287252;NM_001039780	TSS1500;TSS1500;TSS1500	N_Shore
cg23088286	GRCh37	6	30228192	HLA-L	NR_027822	Body	Island
cg09741070	GRCh37	5	43040998	C5orf39;LOC153684	NM_001014279;NR_015447	TSS1500;TSS1500	Island
cg11282822	GRCh37	6	31367538				Island
cg01979888	GRCh37	12	6665424	IFFO1;IFFO1	NM_080730;NM_001039670	TSS200;TSS200	S_Shore
cg02874942	GRCh37	19	11689649	ACP5;ACP5;ACP5;ACP5	NM_001611;NM_001111036;NM_001111034;NM_001111035	TSS1500;5'UTR;TSS200;5'UTR	Island
cg00105025	GRCh37	6	28973483	ZNF311	NM_001010877	TSS1500
cg00868383	GRCh37	19	58951814	ZNF132	NM_003433	TSS1500	Island
cg00142106	GRCh37	6	29760769	HCG4	NR_002139	Body	Island
cg08228208	GRCh37	12	46662795	SLC38A1;SLC38A1;SLC38A1;SLC38A1;SLC38A1;SLC38A1;SLC38A1;SLC38A1;SLC38A1	NM_001278390;NM_001278388;NM_001278387;NM_030674;NM_001077484;NM_001278388;NM_001278387;NM_001077484;NM_030674	TSS1500;1stExon;1stExon;1stExon;1stExon;5'UTR;5'UTR;5'UTR;5'UTR	Island
cg20879959	GRCh37	6	29910208	HLA-A	NM_002116	TSS200	Island
cg05321398	GRCh37	3	49027063	P4HTM;P4HTM	NM_177939;NM_177938	TSS1500;TSS1500	N_Shore
cg09538135	GRCh37	21	38593663				Island
cg01493517	GRCh37	12	6665447	IFFO1;IFFO1	NM_001039670;NM_080730	TSS1500;TSS1500	S_Shore
cg02002551	GRCh37	8	24772878	NEFM;NEFM	NM_001105541;NM_005382	5'UTR;Body	S_Shore
cg05593349	GRCh37	5	10307744	CMBL;CMBL	NM_138809;NM_138809	5'UTR;1stExon	Island
cg17467873	GRCh37	5	10307544	CMBL	NM_138809	5'UTR	Island
cg22951229	GRCh37	6	29910912	HLA-A	NM_002116	Body	Island
cg12154624	GRCh37	6	29760754	HCG4	NR_002139	Body	Island
cg01294582	GRCh37	9	130617057	ENG;ENG	NM_000118;NM_001114753	TSS200;TSS200	S_Shore
cg03774520	GRCh37	1	32238105				Island
cg11943817	GRCh37	19	14492124	ADGRE5;ADGRE5;ADGRE5;ADGRE5;ADGRE5;ADGRE5	NM_001784;NM_078481;NM_001025160;NM_001784;NM_078481;NM_001025160	5'UTR;5'UTR;5'UTR;1stExon;1stExon;1stExon
cg09006592	GRCh37	6	32811768	PSMB8;PSMB8	NM_004159;NM_148919	Body;1stExon	Island
cg25371950	GRCh37	2	242786524				Island
cg11978765	GRCh37	16	30546411	ZNF747;ZNF747;ZNF747;ZNF747	NM_023931;NM_001305020;NM_001305019;NM_001305018	TSS200;TSS200;TSS200;TSS200	Island
cg23833550	GRCh37	7	128578170	IRF5;IRF5;IRF5;IRF5	NM_032643;NM_001242452;NM_001098630;NM_001098629	TSS200;5'UTR;5'UTR;5'UTR	Island
cg06241292	GRCh37	3	49314636	USP4;USP4;C3orf62	NM_003363;NM_199443;NM_198562	3'UTR;3'UTR;TSS200	Island
cg12120729	GRCh37	19	2479002				Island
cg10687604	GRCh37	6	29720687				Island
cg11098493	GRCh37	3	49314595	USP4;USP4;C3orf62	NM_003363;NM_199443;NM_198562	3'UTR;3'UTR;TSS200	Island
cg06668300	GRCh37	2	95691755	MAL;MAL;MAL;MAL	NM_022440;NM_022438;NM_022439;NM_002371	Body;Body;Body;Body	Island
cg23024411	GRCh37	21	38592865	DSCR9	NR_026719	Body	N_Shore
cg16062518	GRCh37	19	42928239	LIPE;LIPE-AS1;LIPE-AS1	NM_005357;NR_073180;NR_073179	Body;Body;Body	Island
cg25200152	GRCh37	1	147790458				S_Shore
cg24740568	GRCh37	6	150262771	ULBP2	NM_025217	TSS1500	Island
cg14022711	GRCh37	10	26727069	APBB1IP	NM_019043	TSS200	Island
cg02574731	GRCh37	1	161510041
cg18311360	GRCh37	19	34311562				S_Shore
cg02918101	GRCh37	6	31371497	MICA	NM_000247	Body	Island
cg16523704	GRCh37	3	49314670	USP4;USP4;C3orf62	NM_003363;NM_199443;NM_198562	3'UTR;3'UTR;TSS200	Island
cg04380519	GRCh37	17	61778366	LIMD2	NM_030576	TSS1500	Island
cg00499399	GRCh37	6	31371550	MICA	NM_000247	Body	Island
cg15248132	GRCh37	19	33182730	NUDT19	NM_001105570	TSS200	Island
cg14275842	GRCh37	17	4802813	CHRNE;C17orf107	NM_000080;NM_001145536	Body;TSS200	Island
cg00843339	GRCh37	6	31367527				Island
cg09323657	GRCh37	12	1906097	CACNA2D4	NM_172364	Body	Island
cg11377484	GRCh37	7	128578176	IRF5;IRF5;IRF5;IRF5;IRF5;IRF5	NM_001098631;NM_032643;NM_001098630;NM_002200;NM_001098629;NM_001098628	TSS200;TSS200;5'UTR;5'UTR;5'UTR;5'UTR	Island
cg03817911	GRCh37	12	104697389	TXNRD1;TXNRD1;TXNRD1;EID3;TXNRD1;TXNRD1	NM_182729;NM_182743;NM_001093771;NM_001008394;NM_003330;NM_182742	5'UTR;5'UTR;Body;TSS200;Body;5'UTR	Island
cg19498237	GRCh37	3	49314655	USP4;USP4;C3orf62	NM_003363;NM_199443;NM_198562	3'UTR;3'UTR;TSS200	Island
cg15283629	GRCh37	6	31367518				Island
cg15571330	GRCh37	21	38593692				S_Shore
cg04909938	GRCh37	4	6676273	LOC93622	NR_015433	Body	Island
cg02280532	GRCh37	2	160761244	LY75;LY75	NM_002349;NM_002349	5'UTR;1stExon	Island
cg20835282	GRCh37	3	49314454	C3orf62;C3orf62	NM_198562;NM_198562	1stExon;5'UTR	Island
cg07207099	GRCh37	3	49314736	USP4;USP4;C3orf62	NM_003363;NM_199443;NM_198562	3'UTR;3'UTR;TSS1500	Island
cg22895305	GRCh37	3	125076480	ZNF148	NM_021964	5'UTR	Island
cg15279308	GRCh37	12	2800500	CACNA1C;CACNA1C;CACNA1C;CACNA1C;CACNA1C;CACNA1C;CACNA1C;CACNA1C;CACNA1C;CACNA1C;CACNA1C;CACNA1C;CACNA1C;CACNA1C;CACNA1C;CACNA1C;CACNA1C;CACNA1C;CACNA1C;CACNA1C;CACNA1C;CACNA1C;CACNA1C	NM_001129846;NM_001129843;NM_001129838;NM_001129837;NM_199460;NM_001167623;NM_001129833;NM_001129834;NM_001167625;NM_001129836;NM_001129831;NM_001129841;NM_001129835;NM_001129842;NM_001129840;NM_001167624;NM_001129844;NM_001129827;NM_001129839;NM_001129832;NM_001129830;NM_000719;NM_001129829	3'UTR;3'UTR;3'UTR;3'UTR;3'UTR;3'UTR;3'UTR;3'UTR;3'UTR;3'UTR;3'UTR;3'UTR;3'UTR;3'UTR;3'UTR;3'UTR;3'UTR;3'UTR;3'UTR;3'UTR;3'UTR;3'UTR;3'UTR	Island
cg20814095	GRCh37	17	4802981	CHRNE;C17orf107;C17orf107	NM_000080;NM_001145536;NM_001145536	Body;5'UTR;1stExon	Island
cg15467646	GRCh37	1	22141014	LDLRAD2	NM_001013693	Body	Island
cg04770983	GRCh37	6	29855965	HLA-H	NR_001434	Body	Island
cg06388809	GRCh37	9	130616976	ENG;ENG;ENG;ENG	NM_000118;NM_001114753;NM_000118;NM_001114753	1stExon;1stExon;5'UTR;5'UTR	S_Shore
cg14355192	GRCh37	9	36258114	GNE;GNE	NM_005476;NM_001128227	5'UTR;Body	N_Shore
cg26086271	GRCh37	15	41913343				Island
cg16411857	GRCh37	16	57023191	NLRC5	NM_032206	TSS1500	Island
cg22727641	GRCh37	8	101157742	FBXO43;FBXO43;FBXO43;FBXO43	NM_001077528;NM_001029860;NM_001029860;NM_001077528	1stExon;5'UTR;1stExon;5'UTR	Island
cg18408676	GRCh37	19	50836940	KCNC3	NR_110912	TSS200	Island
cg08957484	GRCh37	5	132083532	CCNI2	NM_001039780	1stExon	Island
cg09068158	GRCh37	1	53098641	FAM159A	NM_001042693	TSS1500	Island
cg13902357	GRCh37	6	31324280	HLA-B	NM_005514	Body	Island
cg26353469	GRCh37	6	29855970	HLA-H	NR_001434	Body	Island
cg18496653	GRCh37	21	38593042				Island
cg11468233	GRCh37	7	102920980	DPY19L2P2;DPY19L2P2	NR_003561;NR_027768	TSS1500;TSS200	Island
cg11108751	GRCh37	5	10307688	CMBL	NM_138809	5'UTR	Island
cg24559983	GRCh37	21	38592988				Island
cg17162475	GRCh37	6	74162074	C6orf150	NM_138441	TSS200	Island
cg11187916	GRCh37	1	145562715	ANKRD35	NM_144698	Body
cg13924755	GRCh37	6	29691755	HLA-F;HLA-F;HLA-F	NM_001098478;NM_001098479;NM_018950	Body;Body;Body	Island
cg26675876	GRCh37	8	11059176	XKR6	NM_173683	TSS1500	Island
cg24297695	GRCh37	2	96811264	DUSP2	NM_004418	TSS200	Island
cg04772818	GRCh37	1	201475805	CSRP1;CSRP1	NM_004078;NM_001144773	5'UTR;5'UTR	N_Shore
cg20923245	GRCh37	12	104697419	TXNRD1;TXNRD1;TXNRD1;EID3;TXNRD1;TXNRD1	NM_182729;NM_182743;NM_001093771;NM_001008394;NM_003330;NM_182742	5'UTR;5'UTR;Body;TSS200;Body;5'UTR	Island
cg06405222	GRCh37	4	154605276	TLR2	NM_003264	TSS200	Island
cg27628601	GRCh37	19	33182713	NUDT19	NM_001105570	TSS200	Island
cg25431463	GRCh37	20	36012946	SRC;SRC	NM_198291;NM_005417	Body;Body	Island
cg06862692	GRCh37	16	57023236	NLRC5	NM_032206	TSS200	Island
cg00433770	GRCh37	19	17392656	ANKLE1;ANKLE1	NM_152363;NM_152363	5'UTR;1stExon	Island
cg08249692	GRCh37	5	112072926	APC;APC;APC	NM_000038;NM_001127510;NM_001127511	TSS1500;TSS1500;Body
cg21039495	GRCh37	6	29760823	HCG4	NR_002139	Body	Island
cg25747192	GRCh37	3	50378423	RASSF1;RASSF1	NM_007182;NM_170714	TSS200;TSS200	Island
cg24478096	GRCh37	2	160761085	LY75	NM_002349	Body	Island
cg06802522	GRCh37	8	124173231				Island
cg16469386	GRCh37	12	46662743	SLC38A1;SLC38A1;SLC38A1;SLC38A1	NM_001077484;NM_030674;NM_030674;NM_001077484	5'UTR;1stExon;5'UTR;1stExon	Island
cg02297063	GRCh37	19	1132389	SBNO2;SBNO2	NM_014963;NM_001100122	Body;TSS200
cg01230067	GRCh37	6	31239063	HLA-C	NM_002117	Body	Island
cg16238993	GRCh37	19	1132372	SBNO2;SBNO2	NM_014963;NM_001100122	Body;TSS200
cg04862097	GRCh37	4	2795456	SH3BP2	NM_001122681	5'UTR	Island
cg04657224	GRCh37	8	11059038	XKR6	NM_173683	TSS200	Island
cg19348622	GRCh37	6	29691760	HLA-F;HLA-F;HLA-F	NM_001098478;NM_001098479;NM_018950	Body;Body;Body	Island
cg15726426	GRCh37	1	111216839	KCNA3	NM_002232	1stExon	Island
cg20758982	GRCh37	6	74162072	C6orf150	NM_138441	TSS200	Island
cg06375967	GRCh37	15	76633364	ISL2	NM_145805	Body	Island
cg18693421	GRCh37	19	33182722	NUDT19	NM_001105570	TSS200	Island
cg14669379	GRCh37	1	112058559	ADORA3	NM_001081976	Body	Island
cg02790379	GRCh37	1	22140769	LDLRAD2	NM_001013693	Body	N_Shore
cg26094299	GRCh37	12	49483716	DHH	NM_021044	Body	Island
cg03523945	GRCh37	4	154606051	TLR2	NM_003264	5'UTR	Island
cg08296680	GRCh37	17	80186275	SLC16A3;SLC16A3	NM_001042422;NM_004207	TSS200;TSS1500	Island
cg11416243	GRCh37	10	11207907	CUGBP2;CUGBP2;CUGBP2;CUGBP2	NM_001025076;NM_006561;NM_001025077;NM_001083591	Body;Body;Body;Body	Island
cg08730348	GRCh37	16	31214307	PYCARD;PYCARD	NM_013258;NM_145182	TSS200;TSS200	S_Shore
cg00990613	GRCh37	8	23082810	TNFRSF10A	NM_003844	TSS200	Island
cg14058754	GRCh37	11	58912236	FAM111A;FAM111A;FAM111A;FAM111A;FAM111A	NM_198847;NM_001142520;NM_001142521;NM_022074;NM_001142519	TSS200;5'UTR;5'UTR;TSS200;5'UTR	S_Shore
cg21007190	GRCh37	7	128578297	IRF5;IRF5;IRF5;IRF5;IRF5;IRF5;IRF5;IRF5	NM_001098630;NM_001098631;NM_032643;NM_001098631;NM_002200;NM_001098629;NM_032643;NM_001098628	5'UTR;1stExon;5'UTR;5'UTR;5'UTR;5'UTR;1stExon;5'UTR	Island
cg11574975	GRCh37	1	112058304	ADORA3	NM_001081976	Body	Island
cg18691434	GRCh37	7	99775425	STAG3;GPC2	NM_012447;NM_152742	TSS200;TSS1500	Island
cg12608565	GRCh37	17	4802692	CHRNE;C17orf107	NM_000080;NM_001145536	Body;TSS1500	Island
cg03851143	GRCh37	6	29691250	HLA-F;HLA-F;HLA-F	NM_018950;NM_001098479;NM_001098478	1stExon;1stExon;1stExon	Island
cg01602621	GRCh37	19	11689813	ACP5;ACP5;ACP5;ACP5	NM_001111034;NM_001611;NM_001111035;NM_001111036	TSS1500;TSS1500;TSS200;TSS200	S_Shore
cg12839275	GRCh37	19	58951698	ZNF132	NM_003433	TSS200	Island
cg15301489	GRCh37	8	11058770	XKR6	NM_173683	1stExon	Island
cg09044180	GRCh37	22	50523981	MLC1;MLC1;MLC1	NM_015166;NM_015166;NM_139202	5'UTR;1stExon;TSS1500
cg02065704	GRCh37	22	37172029	RABL4;RABL4	NM_006860;NM_006860	5'UTR;1stExon	Island
cg12956567	GRCh37	6	30228003	HLA-L	NR_027822	Body	Island
cg01689239	GRCh37	12	48592635				Island
cg10259735	GRCh37	3	49314633	USP4;USP4;C3orf62	NM_003363;NM_199443;NM_198562	3'UTR;3'UTR;TSS200	Island
cg24366702	GRCh37	19	58951778	ZNF132	NM_003433	TSS200	Island
cg11316146	GRCh37	7	104624178				N_Shore
cg05057777	GRCh37	12	104697631	EID3;TXNRD1;TXNRD1;TXNRD1;EID3;TXNRD1;TXNRD1	NM_001008394;NM_182729;NM_182743;NM_001093771;NM_001008394;NM_003330;NM_182742	1stExon;5'UTR;5'UTR;Body;5'UTR;Body;5'UTR	Island
cg18817426	GRCh37	15	75230435	COX5A;COX5A	NM_004255;NM_004255	5'UTR;1stExon	Island
cg03657660	GRCh37	12	49484007	DHH	NM_021044	Body	Island
cg04878000	GRCh37	1	32237923				Island
cg04708891	GRCh37	14	62217824				Island
cg05897886	GRCh37	11	58912388	FAM111A;FAM111A;FAM111A;FAM111A;FAM111A	NM_001142520;NM_001142521;NM_001142519;NM_022074;NM_198847	5'UTR;5'UTR;5'UTR;5'UTR;5'UTR	S_Shore
cg04898810	GRCh37	6	78176473				S_Shelf
cg15810923	GRCh37	9	116102536	WDR31;WDR31;WDR31;WDR31	NM_001012361;NM_145241;NM_001012361;NM_145241	1stExon;1stExon;5'UTR;5'UTR	Island
cg00547077	GRCh37	19	58951756	ZNF132	NM_003433	TSS200	Island
cg12309225	GRCh37	11	58912401	FAM111A;FAM111A;FAM111A;FAM111A;FAM111A	NM_001142520;NM_001142521;NM_001142519;NM_022074;NM_198847	5'UTR;5'UTR;5'UTR;5'UTR;5'UTR	S_Shore
cg14385175	GRCh37	9	80911841	PSAT1;PSAT1	NM_021154;NM_058179	TSS1500;TSS1500	Island
cg09835675	GRCh37	16	30546404	ZNF747	NM_023931	TSS1500	Island
cg11529208	GRCh37	16	30547220	ZNF747;ZNF747;ZNF747;ZNF747	NM_023931;NM_001305020;NM_001305019;NM_001305018	TSS1500;TSS1500;TSS1500;TSS1500	S_Shore
cg10695848	GRCh37	12	48206783	HDAC7;HDAC7	NM_015401;NM_001098416	Body;Body	Island
cg26616347	GRCh37	7	128577752	IRF5;IRF5;IRF5;IRF5;IRF5;IRF5	NM_001098630;NM_032643;NM_001098629;NM_001098628;NM_001098631;NM_002200	TSS1500;TSS1500;TSS1500;TSS1500;TSS1500;TSS1500	N_Shore
cg02408775	GRCh37	12	48206848	HDAC7;HDAC7	NM_015401;NM_001098416	Body;Body	Island
cg05288475	GRCh37	17	66195804	LOC440461	NR_027283	Body	Island
cg20460852	GRCh37	8	23082822	TNFRSF10A	NM_003844	TSS200	Island
cg19112957	GRCh37	11	47736463	AGBL2	NM_024783	TSS200	N_Shore
cg27232057	GRCh37	6	32811690	PSMB8;PSMB8	NM_004159;NM_148919	Body;1stExon	Island
cg24809935	GRCh37	6	29720530				Island
cg19864130	GRCh37	19	1132420	SBNO2;SBNO2	NM_014963;NM_001100122	Body;TSS200
cg12859164	GRCh37	7	104624847				Island
cg08866144	GRCh37	6	31371784	MICA	NM_000247	Body	Island
cg15610667	GRCh37	17	7287271	TNK1	NM_003985	Body	Island
cg18798264	GRCh37	10	31609960	ZEB1;ZEB1;ZEB1;ZEB1;ZEB1	NM_001128128;NR_024286;NM_030751;NR_024287;NR_024285	TSS200;Body;Body;Body;Body	Island
cg11116776	GRCh37	6	29691329	HLA-F;HLA-F;HLA-F	NM_001098478;NM_001098479;NM_018950	Body;Body;Body	Island
cg20973396	GRCh37	6	29691899	HLA-F;HLA-F;HLA-F	NM_001098478;NM_001098479;NM_018950	Body;Body;Body	Island
cg15110403	GRCh37	19	17392923	ANKLE1	NM_152363	Body	Island
cg10918419	GRCh37	8	143808262	C8orf55	NM_016647	TSS1500	Island
cg11316868	GRCh37	21	38593754				S_Shore
cg11895727	GRCh37	6	31371553	MICA	NM_000247	Body	Island
cg21071097	GRCh37	17	4803053	CHRNE;C17orf107;C17orf107	NM_000080;NM_001145536;NM_001145536	Body;5'UTR;1stExon	Island
cg00501272	GRCh37	6	29760505	HCG4	NR_002139	Body	Island
cg13077413	GRCh37	7	128578268	IRF5;IRF5;IRF5;IRF5	NM_032643;NM_001242452;NM_001098630;NM_001098629	TSS200;5'UTR;5'UTR;5'UTR	Island
cg14819504	GRCh37	2	160761413	LY75	NM_002349	TSS200	Island
cg20099340	GRCh37	1	150255040	CIART;CIART;CIART;CIART;CIART;CIART	NM_001300841;NM_144697;NM_001300838;NM_001300839;NM_001300840;NM_144697	TSS200;5'UTR;5'UTR;5'UTR;5'UTR;1stExon	S_Shore
cg18161803	GRCh37	14	62217806				Island
cg26028810	GRCh37	6	31371164	MICA	NM_000247	TSS1500	Island
cg26502666	GRCh37	2	29034052	SPDYA;SPDYA	NM_182756;NM_001142634	5'UTR;5'UTR	S_Shore
cg07016276	GRCh37	6	29692009	HLA-F;HLA-F;HLA-F	NM_001098478;NM_001098479;NM_018950	Body;Body;Body	Island
cg27636310	GRCh37	1	46632696				Island
cg00994643	GRCh37	8	23082826	TNFRSF10A	NM_003844	TSS200	Island
cg13066043	GRCh37	14	24808987	RIPK3	NM_006871	Body	Island
cg10785284	GRCh37	17	33775295	SLFN13	NM_144682	5'UTR	Island
cg09994323	GRCh37	2	48584360	FOXN2	NM_002158	Body
cg08846852	GRCh37	3	49314814	USP4;USP4;C3orf62	NM_003363;NM_199443;NM_198562	3'UTR;3'UTR;TSS1500	Island
cg09597806	GRCh37	15	28351607				Island
cg17285325	GRCh37	22	50968343	TYMP;TYMP;TYMP;TYMP;TYMP	NM_001113755;NM_001113755;NM_001953;NM_001953;NM_001113756	1stExon;5'UTR;1stExon;5'UTR;TSS200	Island
cg06646969	GRCh37	6	31325058	HLA-B	NM_005514	TSS200	Island
cg17945153	GRCh37	6	41978288	CCND3;CCND3	NM_001136017;NM_001136126	5'UTR;5'UTR
cg25608130	GRCh37	6	106545531	PRDM1;PRDM1	NM_182907;NM_001198	TSS1500;Body
cg22863744	GRCh37	12	124942176	NCOR2;NCOR2	NM_006312;NM_001077261	Body;Body	S_Shore
cg26614816	GRCh37	12	104697532	TXNRD1;TXNRD1;TXNRD1;EID3;TXNRD1;TXNRD1	NM_182729;NM_182743;NM_001093771;NM_001008394;NM_003330;NM_182742	5'UTR;5'UTR;Body;TSS200;Body;5'UTR	Island
cg24276035	GRCh37	19	42927286	LIPE	NM_005357	Body	Island
cg24631970	GRCh37	8	11059029	XKR6	NM_173683	TSS200	Island
cg11901272	GRCh37	6	29760447	HCG4	NR_002139	Body	Island
cg16905126	GRCh37	19	17392497	ANKLE1;ANKLE1;ANKLE1;ANKLE1;ANKLE1;ANKLE1;ANKLE1;ANKLE1;ANKLE1	NM_152363;NM_001278443;NM_001278444;NM_001278445;NM_001278443;NM_001278445;NM_152363;NM_001278444;NR_103530	5'UTR;5'UTR;5'UTR;5'UTR;1stExon;1stExon;1stExon;1stExon;Body	Island
cg03652711	GRCh37	17	4802538	C17orf107;CHRNE	NM_001145536;NM_000080	TSS1500;Body	Island
cg26852170	GRCh37	6	29720448				Island
cg23712359	GRCh37	10	31609905	ZEB1;ZEB1;ZEB1;ZEB1;ZEB1	NM_001128128;NR_024286;NM_030751;NR_024287;NR_024285	TSS200;Body;Body;Body;Body	Island
cg13759674	GRCh37	9	140051205	GRIN1;GRIN1;GRIN1	NM_000832;NM_007327;NM_021569	Body;Body;Body	Island
cg17169931	GRCh37	15	41913347				Island
cg00793795	GRCh37	8	101158188	FBXO43;FBXO43	NM_001029860;NM_001077528	TSS200;TSS200	Island
cg22578667	GRCh37	11	58912364	FAM111A;FAM111A;FAM111A;FAM111A;FAM111A;FAM111A;FAM111A	NM_001142520;NM_001142521;NM_001142519;NM_022074;NM_198847;NM_022074;NM_198847	5'UTR;5'UTR;5'UTR;1stExon;1stExon;5'UTR;5'UTR	S_Shore
cg18633684	GRCh37	12	104697387	TXNRD1;TXNRD1;TXNRD1;EID3;TXNRD1;TXNRD1	NM_182729;NM_182743;NM_001093771;NM_001008394;NM_003330;NM_182742	5'UTR;5'UTR;Body;TSS200;Body;5'UTR	Island
cg25274376	GRCh37	12	104697126	EID3;TXNRD1;TXNRD1;TXNRD1;TXNRD1;TXNRD1;TXNRD1;TXNRD1	NM_001008394;NM_182729;NM_182743;NM_182742;NM_001261446;NM_001093771;NM_003330;NM_001261445	TSS1500;5'UTR;5'UTR;5'UTR;5'UTR;Body;Body;Body	N_Shore
cg17090968	GRCh37	12	46663694	SLC38A1;SLC38A1	NM_030674;NM_001077484	TSS1500;TSS1500	S_Shore
cg16162146	GRCh37	16	30546600	ZNF747;ZNF747;ZNF747;ZNF747	NM_023931;NM_001305020;NM_001305019;NM_001305018	TSS1500;TSS1500;TSS1500;TSS1500	S_Shore
cg01626227	GRCh37	7	99517289	TRIM4;TRIM4	NM_033017;NM_033091	TSS200;TSS200	Island
cg24064594	GRCh37	2	127414827	GYPC;GYPC	NM_016815;NM_002101	Body;Body	S_Shore
cg01736784	GRCh37	11	125774092	DDX25;PUS3	NM_013264;NM_031307	TSS200;TSS1500	N_Shore
cg05971966	GRCh37	5	40681137	PTGER4	NM_000958	Body	Island
cg03274695	GRCh37	6	31466087	MICB	NM_005931	Body	Island
cg27146486	GRCh37	6	29894315	HCG4P6	NR_001317	TSS1500	Island
cg10583414	GRCh37	12	48207063	HDAC7;HDAC7	NM_015401;NM_001098416	Body;Body	Island
cg03257341	GRCh37	12	49375499	WNT1	NM_005430	3'UTR	Island
cg24361291	GRCh37	19	16394499				Island
cg08047457	GRCh37	3	50378413	RASSF1;RASSF1	NM_007182;NM_170714	TSS200;TSS200	Island
cg07201929	GRCh37	19	33182834	NUDT19	NM_001105570	TSS200	Island
cg13300282	GRCh37	6	29760805	HCG4	NR_002139	Body	Island
cg23878564	GRCh37	17	7287449	TNK1	NM_003985	Body	Island
cg25338563	GRCh37	8	103669495				S_Shore
cg03367387	GRCh37	3	197439334	KIAA0226;KIAA0226	NM_014687;NM_001145642	Body;Body
cg27089547	GRCh37	16	30546565	ZNF747	NM_023931	TSS1500	S_Shore
cg16541026	GRCh37	3	49026934	P4HTM;P4HTM	NM_177939;NM_177938	TSS1500;TSS1500	N_Shore
cg25390440	GRCh37	2	127413369	GYPC;GYPC	NM_016815;NM_002101	TSS1500;TSS1500	N_Shore
cg21518056	GRCh37	19	33183187	NUDT19	NM_001105570	1stExon	Island
cg15141592	GRCh37	12	48207044	HDAC7;HDAC7	NM_015401;NM_001098416	Body;Body	Island
cg04425375	GRCh37	22	24551678	CABIN1;CABIN1;CABIN1	NM_001201429;NM_001199281;NM_012295	Body;Body;Body	N_Shore
cg23962483	GRCh37	1	40420537	MFSD2A;MFSD2A	NM_032793;NM_001136493	TSS1500;TSS1500	Island
cg19577529	GRCh37	6	106545667	PRDM1;PRDM1	NM_182907;NM_001198	TSS1500;Body
cg18465286	GRCh37	10	31609896	ZEB1;ZEB1;ZEB1;ZEB1;ZEB1	NM_001128128;NR_024286;NM_030751;NR_024287;NR_024285	TSS200;Body;Body;Body;Body	Island
cg14898623	GRCh37	12	124941871	NCOR2;NCOR2	NM_006312;NM_001077261	Body;Body	S_Shore
cg14482741	GRCh37	17	4802906	CHRNE;C17orf107	NM_000080;NM_001145536	Body;TSS200	Island
cg22970987	GRCh37	22	50523942	MLC1;MLC1;MLC1	NM_015166;NM_139202;NM_015166	5'UTR;TSS200;1stExon
cg20431092	GRCh37	6	52441882	TRAM2	NM_012288	TSS200	N_Shore
cg24706275	GRCh37	11	14926472				Island
cg00889031	GRCh37	6	32812065	PSMB8;PSMB8	NM_148919;NM_004159	TSS1500;1stExon	S_Shore
cg19005335	GRCh37	12	124942016	NCOR2;NCOR2	NM_006312;NM_001077261	Body;Body	S_Shore
cg21930351	GRCh37	17	33775642	SLFN13	NM_144682	5'UTR	Island
cg19989295	GRCh37	14	24641077	REC8;REC8	NM_001048205;NM_005132	TSS200;TSS200	Island
cg07379707	GRCh37	16	30569308	ZNF764	NM_033410	1stExon	Island
cg22087659	GRCh37	7	99516845	TRIM4;TRIM4	NM_033017;NM_033091	1stExon;1stExon	Island
cg10638439	GRCh37	6	31371271	MICA	NM_000247	TSS200	Island
cg23523755	GRCh37	10	22622459				N_Shore
cg09435190	GRCh37	22	50968297	TYMP;TYMP;TYMP	NM_001113755;NM_001953;NM_001113756	5'UTR;5'UTR;TSS200	Island
cg18628371	GRCh37	14	24641189	REC8;REC8	NM_001048205;NM_005132	TSS200;TSS200	Island
cg10389229	GRCh37	12	66583203	IRAK3;IRAK3	NM_001142523;NM_007199	1stExon;1stExon	Island
cg13500480	GRCh37	16	50300492	ADCY7;ADCY7	NM_001286057;NM_001286057	1stExon;5'UTR
cg24321347	GRCh37	19	2290024	LINGO3	NM_001101391	Body	Island
cg10675666	GRCh37	7	99517192	TRIM4;TRIM4	NM_033017;NM_033091	TSS200;TSS200	Island
cg11282676	GRCh37	6	26018003	HIST1H1A;HIST1H1A	NM_005325;NM_005325	5'UTR;1stExon	N_Shelf
cg04259326	GRCh37	1	167599124	RCSD1	NM_052862	TSS1500	N_Shore
cg02309335	GRCh37	6	30227294	HLA-L	NR_027822	TSS200	N_Shore
cg16203549	GRCh37	6	31367786				Island
cg04043816	GRCh37	12	57870181	ARHGAP9;ARHGAP9;ARHGAP9	NM_032496;NM_001080156;NM_001080157	Body;Body;Body	Island
cg11860496	GRCh37	1	159750642	DUSP23	NM_017823	TSS200	Island
cg25997666	GRCh37	9	36258645	GNE;GNE;GNE;GNE;GNE	NM_001190384;NM_001190383;NM_005476;NM_001190388;NM_001128227	TSS200;TSS200;TSS200;Body;Body	Island
cg14654468	GRCh37	17	80186336	SLC16A3;SLC16A3;SLC16A3	NM_004207;NM_001042422;NM_001042422	TSS1500;5'UTR;1stExon	Island
cg10572274	GRCh37	12	104697224	TXNRD1;TXNRD1;TXNRD1;EID3;TXNRD1;TXNRD1	NM_182729;NM_182743;NM_001093771;NM_001008394;NM_003330;NM_182742	5'UTR;5'UTR;Body;TSS1500;Body;5'UTR	N_Shore
cg09654046	GRCh37	7	99517295	TRIM4;TRIM4	NM_033017;NM_033091	TSS200;TSS200	Island
cg05452570	GRCh37	9	130616972	ENG;ENG;ENG;ENG	NM_000118;NM_001114753;NM_000118;NM_001114753	1stExon;1stExon;5'UTR;5'UTR	S_Shore
cg03397570	GRCh37	6	27870320
cg00836482	GRCh37	3	119528956	NR1I2;NR1I2;NR1I2	NM_033013;NM_003889;NM_022002	Body;Body;Body	Island
cg19974227	GRCh37	4	3371876	RGS12;RGS12;RGS12;RGS12	NM_198229;NM_198227;NM_198227;NM_002926	Body;5'UTR;1stExon;Body	N_Shelf
cg10699296	GRCh37	2	160761400	LY75;LY75-CD302;LY75-CD302	NM_002349;NM_001198760;NM_001198759	TSS200;TSS200;TSS200	Island
cg06172942	GRCh37	3	50378529	RASSF1;RASSF1	NM_007182;NM_170714	TSS200;TSS200	Island
cg02283691	GRCh37	19	33182526	NUDT19	NM_001105570	TSS1500	N_Shore
cg11392885	GRCh37	4	153601123	TMEM154;TMEM154	NM_152680;NM_152680	1stExon;5'UTR
cg01725531	GRCh37	8	23082789	TNFRSF10A	NM_003844	TSS200	Island
cg25645832	GRCh37	9	140318039	NOXA1;NOXA1;NOXA1;EXD3;EXD3;EXD3;EXD3	NM_006647;NM_001256068;NM_001256067;NM_001286823;NM_017820;NR_104599;NR_104598	1stExon;1stExon;1stExon;TSS1500;TSS1500;TSS1500;TSS1500	Island
cg24826644	GRCh37	6	30457240	HLA-E	NM_005516	TSS200	N_Shore
cg12224375	GRCh37	12	94656250	PLXNC1;PLXNC1	NR_037687;NM_005761	TSS200;Body
cg05014211	GRCh37	19	59074005	MZF1;MZF1;LOC100131691	NM_198055;NM_003422;NR_027334	Body;Body;Body	Island
cg05778440	GRCh37	17	66196160	LOC440461	NR_027283	Body	N_Shore
cg20294486	GRCh37	18	47824260				N_Shore
cg24127861	GRCh37	14	24640947	REC8;REC8	NM_005132;NM_001048205	TSS1500;TSS1500	N_Shore
cg21001008	GRCh37	6	31368503				S_Shore
cg21234561	GRCh37	12	104697526	TXNRD1;TXNRD1;TXNRD1;EID3;TXNRD1;TXNRD1	NM_182729;NM_182743;NM_001093771;NM_001008394;NM_003330;NM_182742	5'UTR;5'UTR;Body;TSS200;Body;5'UTR	Island
cg00543976	GRCh37	1	112058750	ADORA3	NM_001081976	Body	S_Shore
cg03486485	GRCh37	11	14927004				Island
cg04452095	GRCh37	17	75315868	SEPT9;SEPT9;SEPT9;SEPT9	NM_006640;NM_001113492;NM_001113491;NM_006640	5'UTR;5'UTR;Body;1stExon
cg22485558	GRCh37	21	42797918	MX1;MX1;MX1	NM_002462;NM_001178046;NM_001144925	TSS200;TSS200;5'UTR	N_Shore
cg09671906	GRCh37	6	31324259	HLA-B	NM_005514	Body	Island
cg00717218	GRCh37	14	52781800	PTGER2	NM_000956	1stExon	Island
cg07236666	GRCh37	1	147790299				S_Shore
cg06659144	GRCh37	6	31239939	HLA-C;HLA-C	NM_002117;NM_001243042	TSS200;TSS200	Island
cg10911913	GRCh37	17	33700817	SLFN11;SLFN11;SLFN11;SLFN11;SLFN11	NM_001104590;NM_001104588;NM_152270;NM_001104587;NM_001104589	TSS200;TSS200;TSS200;TSS200;TSS200	N_Shore
cg25067153	GRCh37	11	58912240	FAM111A;FAM111A;FAM111A;FAM111A;FAM111A	NM_198847;NM_001142520;NM_001142521;NM_022074;NM_001142519	TSS200;5'UTR;5'UTR;TSS200;5'UTR	S_Shore
cg27358585	GRCh37	6	31240050	HLA-C	NM_002117	TSS200	Island
cg04249816	GRCh37	16	30546843	ZNF747;ZNF747;ZNF747;ZNF747	NM_023931;NM_001305020;NM_001305019;NM_001305018	TSS1500;TSS1500;TSS1500;TSS1500	S_Shore
cg26800803	GRCh37	7	4765095	FOXK1	NM_001037165	Body	Island
cg14768245	GRCh37	11	14926780				Island
cg00487737	GRCh37	19	11689726	ACP5;ACP5;ACP5;ACP5;ACP5;ACP5	NM_001611;NM_001111036;NM_001111036;NM_001111034;NM_001111035;NM_001111035	TSS1500;5'UTR;1stExon;TSS200;5'UTR;1stExon	Island
cg10971510	GRCh37	15	100882218	ADAMTS17	NM_139057	TSS200	Island
cg23829024	GRCh37	6	26018074	HIST1H1A	NM_005325	TSS200	N_Shelf
cg11762018	GRCh37	19	16394574				Island
cg03735888	GRCh37	19	58951602	ZNF132	NM_003433	TSS200	Island
cg14652056	GRCh37	6	29760688	HCG4	NR_002139	Body	Island
cg07725318	GRCh37	6	30227326	HLA-L	NR_027822	TSS200	Island
cg14981807	GRCh37	3	71833543	PROK2;PROK2	NM_021935;NM_001126128	Body;Body	N_Shore
cg09303549	GRCh37	14	52313849
cg20092356	GRCh37	7	25021343				Island
cg07516252	GRCh37	14	24641201	REC8;REC8	NM_001048205;NM_005132	TSS200;TSS200	Island
cg10631453	GRCh37	15	85113983	UBE2QP1	NR_003661	Body	Island
cg18326657	GRCh37	6	30227729	HLA-L	NR_027822	Body	Island
cg03396354	GRCh37	19	46519603	CCDC61	NM_001080402	Body	Island
cg02066409	GRCh37	8	11059042	XKR6	NM_173683	TSS200	Island
cg07775501	GRCh37	19	51014757	JOSD2	NM_138334	TSS1500	Island
cg12396999	GRCh37	12	48576856	C12orf68	NM_001013635	TSS1500	N_Shore
cg09945120	GRCh37	22	20067473	DGCR8	NM_022720	TSS1500	Island
cg12738610	GRCh37	8	102217746	ZNF706;ZNF706;ZNF706;ZNF706;ZNF706;ZNF706;ZNF706	NM_001042510;NM_016096;NM_001267708;NM_001267709;NM_001042510;NM_016096;NM_001267708	5'UTR;5'UTR;5'UTR;5'UTR;1stExon;1stExon;1stExon	Island
cg01112401	GRCh37	1	159750680	DUSP23	NM_017823	TSS200	Island
cg03146062	GRCh37	17	74118120				Island
cg02022572	GRCh37	15	75932759	IMP3	NM_018285	TSS200	Island
cg18021902	GRCh37	1	3567119	WDR8	NM_017818	TSS1500	Island
cg22462010	GRCh37	8	124173385				Island
cg07696485	GRCh37	3	36986642	TRANK1	NM_014831	TSS200	Island
cg05249988	GRCh37	19	58951684	ZNF132	NM_003433	TSS200	Island
cg14402472	GRCh37	6	29691165	HLA-F;HLA-F;HLA-F;HLA-F;HLA-F;HLA-F	NM_018950;NM_001098478;NM_001098479;NM_018950;NM_001098479;NM_001098478	1stExon;5'UTR;1stExon;5'UTR;5'UTR;1stExon	Island
cg16311536	GRCh37	10	105344174	NEURL	NM_004210	Body	Island
cg19776201	GRCh37	19	58951434	ZNF132;ZNF132	NM_003433;NM_003433	1stExon;5'UTR	Island
cg04249706	GRCh37	10	11206772	CUGBP2;CUGBP2;CUGBP2;CUGBP2	NM_006561;NM_001083591;NM_001025077;NM_001025076	Body;TSS1500;Body;TSS1500	N_Shore
cg12490835	GRCh37	10	22623821				Island
cg13244592	GRCh37	8	101158264	FBXO43;FBXO43	NM_001029860;NM_001077528	TSS200;TSS200	S_Shore
cg04199943	GRCh37	6	30227732	HLA-L	NR_027822	Body	Island
cg25884488	GRCh37	4	153601388	TMEM154	NM_152680	TSS200
cg09874271	GRCh37	7	104624356				Island
cg16636756	GRCh37	10	106088755	ITPRIP	NM_033397	5'UTR
cg00677360	GRCh37	19	17392653	ANKLE1;ANKLE1;ANKLE1;ANKLE1;ANKLE1;ANKLE1	NM_001278445;NM_001278443;NM_001278445;NM_152363;NM_001278444;NR_103530	5'UTR;1stExon;1stExon;1stExon;1stExon;Body	Island
cg04865841	GRCh37	1	3566992	WDR8	NM_017818	TSS1500	Island
cg13517567	GRCh37	7	99517196	TRIM4;TRIM4	NM_033017;NM_033091	TSS200;TSS200	Island
cg08560874	GRCh37	6	29759947	HCG4	NR_002139	Body	Island
cg16174121	GRCh37	11	47736254	AGBL2;AGBL2	NM_024783;NM_024783	1stExon;5'UTR	N_Shore
cg13557231	GRCh37	2	160761429	LY75;LY75-CD302;LY75-CD302	NM_002349;NM_001198760;NM_001198759	TSS200;TSS200;TSS200	Island
cg01125333	GRCh37	16	2835331	PRSS33	NM_152891	Body	Island
cg27318190	GRCh37	14	52313853
cg24713667	GRCh37	6	74162063	C6orf150	NM_138441	TSS200	Island
cg25040004	GRCh37	14	24640895	REC8;REC8	NM_005132;NM_001048205	TSS1500;TSS1500	N_Shore
cg11973623	GRCh37	6	29760832	HCG4	NR_002139	Body	Island
cg18534491	GRCh37	14	24641155	REC8;REC8	NM_001048205;NM_005132	TSS200;TSS200	Island
cg03431846	GRCh37	14	24641183	REC8;REC8	NM_001048205;NM_005132	TSS200;TSS200	Island
cg23838378	GRCh37	4	3371711	RGS12;RGS12;RGS12	NM_198227;NM_002926;NM_198229	TSS200;Body;Body	N_Shelf
cg07834574	GRCh37	17	4802847	CHRNE;C17orf107	NM_000080;NM_001145536	Body;TSS200	Island
cg06754565	GRCh37	16	57023317	NLRC5	NM_032206	TSS200	Island
cg05122245	GRCh37	16	88700548				Island
cg19746873	GRCh37	4	153601349	TMEM154	NM_152680	TSS200
cg01653417	GRCh37	17	80256028
cg21865533	GRCh37	19	16394774				S_Shore
cg03284866	GRCh37	8	124173487				Island
cg09921821	GRCh37	4	3371928	RGS12;RGS12;RGS12;RGS12	NM_198229;NM_198227;NM_198227;NM_002926	Body;5'UTR;1stExon;Body	N_Shelf
cg08100944	GRCh37	7	128578546	IRF5;IRF5;IRF5;IRF5;IRF5;IRF5	NM_001098630;NM_032643;NM_001098631;NM_002200;NM_001098629;NM_001098628	5'UTR;5'UTR;5'UTR;5'UTR;5'UTR;5'UTR	Island
cg00830526	GRCh37	19	33182624	NUDT19	NM_001105570	TSS1500	Island
cg09435617	GRCh37	6	28973353	ZNF311	NM_001010877	TSS1500
cg04566159	GRCh37	19	11689715	ACP5;ACP5;ACP5;ACP5;ACP5;ACP5	NM_001611;NM_001111036;NM_001111036;NM_001111034;NM_001111035;NM_001111035	TSS1500;5'UTR;1stExon;TSS200;5'UTR;1stExon	Island
cg00244040	GRCh37	14	61788914	PRKCH	NM_006255	1stExon	Island
cg26493054	GRCh37	4	2795439	SH3BP2	NM_001122681	5'UTR	Island
cg24674304	GRCh37	3	44903063	MIR564;TMEM42	NR_030290;NM_144638	TSS1500;TSS1500	Island
cg13050240	GRCh37	14	24809068	RIPK3;RIPK3	NM_006871;NM_006871	5'UTR;1stExon	S_Shore
cg19363466	GRCh37	19	59074265	MZF1;MZF1;LOC100131691	NM_198055;NM_003422;NR_027334	Body;Body;Body	Island
cg21330896	GRCh37	8	28205705	ZNF395	NM_018660	3'UTR
cg09258911	GRCh37	15	41913174				N_Shore
cg15017004	GRCh37	18	2906290	EMILIN2	NM_032048	Body	Island
cg16215203	GRCh37	14	24803917	ADCY4	NM_139247	TSS200	Island
cg22568351	GRCh37	1	109203853	HENMT1;HENMT1;HENMT1	NM_144584;NM_001102592;NM_144584	5'UTR;TSS200;1stExon	Island
cg06259248	GRCh37	1	150255155	CIART;CIART;CIART;CIART;CIART;CIART;CIART	NM_144697;NM_001300838;NM_001300839;NM_001300840;NM_144697;NM_001300841;NM_001300841	5'UTR;5'UTR;5'UTR;5'UTR;1stExon;1stExon;5'UTR	S_Shore
cg27076669	GRCh37	12	69327457	CPM;CPM;CPM	NM_198320;NM_001005502;NM_001874	TSS1500;TSS1500;5'UTR	Island
cg13872831	GRCh37	3	50377988	RASSF1;RASSF1	NM_007182;NM_170714	1stExon;1stExon	Island
cg16425038	GRCh37	14	24641194	REC8;REC8	NM_001048205;NM_005132	TSS200;TSS200	Island
cg10245048	GRCh37	8	23082569	TNFRSF10A	NM_003844	1stExon	Island
cg27569446	GRCh37	3	50378431	RASSF1;RASSF1	NM_007182;NM_170714	TSS200;TSS200	Island
cg18093120	GRCh37	22	50523955	MLC1;MLC1;MLC1	NM_015166;NM_015166;NM_139202	1stExon;5'UTR;TSS200
cg06770568	GRCh37	11	58912163	FAM111A;FAM111A;FAM111A;FAM111A;FAM111A	NM_198847;NM_001142520;NM_001142521;NM_022074;NM_001142519	TSS200;5'UTR;5'UTR;TSS200;5'UTR	S_Shore
cg25719507	GRCh37	8	17555211	MTUS1;MTUS1;MTUS1;MTUS1;MTUS1;MTUS1	NM_020749;NM_020749;NM_001166393;NM_001001931;NM_001001924;NM_001001925	1stExon;5'UTR;Body;Body;Body;Body
cg00611901	GRCh37	6	31371526	MICA	NM_000247	Body	Island
cg09639622	GRCh37	17	66195307	LOC440461	NR_027283	Body	Island
cg22112051	GRCh37	19	2290022	LINGO3	NM_001101391	Body	Island
cg12753606	GRCh37	6	135504989	MYB;MYB;MYB;MYB;MYB;MYB;MYB;MYB	NM_005375;NM_001161657;NM_001161659;NM_001161658;NM_001130173;NM_001161660;NM_001161656;NM_001130172	Body;Body;Body;Body;Body;Body;Body;Body	S_Shore
cg18011163	GRCh37	3	125075895	ZNF148	NM_021964	5'UTR	N_Shore
cg10801292	GRCh37	3	14186445
cg09692335	GRCh37	3	48507596	TREX1;TREX1;TREX1;TREX1	NM_033629;NM_016381;NM_033629;NM_016381	5'UTR;1stExon;1stExon;5'UTR
cg26609906	GRCh37	17	4981416	ZFP3	NM_153018	TSS1500	Island
cg18244817	GRCh37	5	42949610				N_Shore
cg19349372	GRCh37	22	50523933	MLC1;MLC1;MLC1	NM_015166;NM_139202;NM_015166	5'UTR;TSS200;1stExon
cg04175569	GRCh37	11	128556992				N_Shelf
cg23164681	GRCh37	6	30227373	HLA-L	NR_027822	Body	Island
cg00537607	GRCh37	6	31370994	MICA	NM_000247	TSS1500	Island
cg17338500	GRCh37	10	91087618	IFIT3;IFIT3;IFIT3;IFIT3	NM_001549;NM_001549;NM_001289758;NM_001289758	5'UTR;1stExon;1stExon;5'UTR
cg04122815	GRCh37	5	43039592	C5orf39	NM_001014279	1stExon	N_Shore
cg14924567	GRCh37	1	109203837	HENMT1;HENMT1;HENMT1	NM_144584;NM_001102592;NM_144584	5'UTR;TSS200;1stExon	Island
cg07873178	GRCh37	11	65307616	LTBP3;LTBP3;LTBP3	NM_001164266;NM_021070;NM_001130144	Body;Body;Body	Island
cg02970696	GRCh37	3	125076372	ZNF148	NM_021964	5'UTR	Island
cg23748340	GRCh37	12	48592721				Island
cg11618529	GRCh37	19	58952108	ZNF132	NM_003433	TSS1500	Island
cg10384554	GRCh37	12	66583015	IRAK3;IRAK3;IRAK3;IRAK3	NM_007199;NM_001142523;NM_007199;NM_001142523	5'UTR;5'UTR;1stExon;1stExon	Island
cg23727983	GRCh37	11	125774082	DDX25;PUS3	NM_013264;NM_031307	TSS200;TSS1500	N_Shore
cg11834730	GRCh37	12	124942248	NCOR2;NCOR2	NM_006312;NM_001077261	Body;Body	S_Shore
cg00104845	GRCh37	5	140892370	PCDHGB5;PCDHGC3;PCDHGA6;PCDHGB4;PCDHGA8;PCDHGA12;PCDHGB3;PCDHGA5;PCDHGA1;PCDHGA11;PCDHGA3;PCDHGA2;PCDHGB6;PCDHGA11;PCDHGC5;PCDHGA4;PCDHGB2;PCDHGA10;PCDHGC4;PCDHGB7;PCDHGA9;PCDHGC3;PCDHGB1;PCDHGA7	NM_018925;NM_002588;NM_018919;NM_003736;NM_032088;NM_003735;NM_018924;NM_018918;NM_018912;NM_032092;NM_018916;NM_018915;NM_018926;NM_018914;NM_018929;NM_018917;NM_018923;NM_018913;NM_018928;NM_018927;NM_018921;NM_032403;NM_018922;NM_018920	3'UTR;3'UTR;3'UTR;3'UTR;3'UTR;3'UTR;3'UTR;3'UTR;3'UTR;3'UTR;3'UTR;3'UTR;3'UTR;3'UTR;3'UTR;3'UTR;3'UTR;3'UTR;3'UTR;3'UTR;3'UTR;3'UTR;3'UTR;3'UTR	N_Shore
cg14462939	GRCh37	6	31371262	MICA	NM_000247	TSS200	Island
cg21733973	GRCh37	7	65235735				Island
cg04159903	GRCh37	5	42949799				N_Shore
cg24276681	GRCh37	18	2906283	EMILIN2	NM_032048	Body	Island
cg22508782	GRCh37	3	49028594	P4HTM;P4HTM	NM_177938;NM_177939	Body;Body	S_Shore
cg14104789	GRCh37	16	50300407	ADCY7	NM_001286057	TSS200
cg18106940	GRCh37	16	30546492	ZNF747;ZNF747;ZNF747;ZNF747	NM_023931;NM_001305020;NM_001305019;NM_001305018	TSS1500;TSS1500;TSS1500;TSS1500	Island
cg18854166	GRCh37	1	109203901	HENMT1;HENMT1;HENMT1	NM_144584;NM_001102592;NM_144584	5'UTR;TSS200;1stExon	Island
cg07954414	GRCh37	4	154389148	KIAA0922;KIAA0922	NM_015196;NM_001131007	Body;Body	S_Shore
cg18124015	GRCh37	6	31367772				Island
cg17812788	GRCh37	17	40333009	KCNH4;KCNH4	NM_012285;NM_012285	1stExon;5'UTR	Island
cg03954173	GRCh37	19	14492176	CD97;CD97;CD97	NM_001025160;NM_078481;NM_001784	TSS200;TSS200;TSS200
cg08577743	GRCh37	9	38621011	C9orf122;ANKRD18A	NR_027294;NM_147195	TSS200;TSS1500	Island
cg09908474	GRCh37	7	128578023	IRF5;IRF5;IRF5;IRF5;IRF5;IRF5;IRF5;IRF5;IRF5;IRF5	NM_001098630;NM_001098630;NM_001098631;NM_032643;NM_001098628;NM_002200;NM_002200;NM_001098629;NM_001098629;NM_001098628	5'UTR;1stExon;TSS1500;TSS1500;1stExon;1stExon;5'UTR;5'UTR;1stExon;5'UTR	Island
cg24703717	GRCh37	6	29691168	HLA-F;HLA-F;HLA-F;HLA-F;HLA-F;HLA-F	NM_018950;NM_001098478;NM_001098479;NM_018950;NM_001098479;NM_001098478	1stExon;5'UTR;1stExon;5'UTR;5'UTR;1stExon	Island
cg21990316	GRCh37	6	29894836	HCG4P6	NR_001317	TSS1500	Island
cg11870261	GRCh37	3	36986679	TRANK1	NM_014831	TSS200	Island
cg08129583	GRCh37	2	127413367	GYPC;GYPC	NM_016815;NM_002101	TSS1500;TSS1500	N_Shore
cg12758636	GRCh37	10	31609882	ZEB1;ZEB1;ZEB1;ZEB1;ZEB1	NM_001128128;NR_024286;NM_030751;NR_024287;NR_024285	TSS200;Body;Body;Body;Body	Island
cg06360776	GRCh37	16	30545507	ZNF747	NM_023931	Body	N_Shore
cg03251287	GRCh37	19	50836910				Island
cg27101125	GRCh37	19	17392770	ANKLE1	NM_152363	1stExon	Island
cg17625506	GRCh37	6	29691726	HLA-F;HLA-F;HLA-F	NM_001098478;NM_001098479;NM_018950	Body;Body;Body	Island
cg18020955	GRCh37	1	147790806				S_Shore
cg22458926	GRCh37	17	40333401	KCNH4	NM_012285	TSS200	Island
cg02158090	GRCh37	11	14926386				N_Shore
cg01377503	GRCh37	7	128578755	IRF5;IRF5;IRF5;IRF5;IRF5;IRF5	NM_001098630;NM_032643;NM_001098631;NM_002200;NM_001098629;NM_001098628	5'UTR;5'UTR;5'UTR;5'UTR;5'UTR;5'UTR	Island
cg19814934	GRCh37	5	42950152				N_Shore
cg25898680	GRCh37	9	140051288	GRIN1;GRIN1;GRIN1;GRIN1;GRIN1	NM_007327;NM_021569;NM_000832;NM_001185091;NM_001185090	Body;Body;Body;Body;Body	Island
cg01464052	GRCh37	1	150255137	C1orf51	NM_144697	TSS200	S_Shore
cg12762680	GRCh37	6	32822346	PSMB9;PSMB9;TAP1	NM_002800;NM_148954;NM_000593	Body;Body;TSS1500	Island
cg21725976	GRCh37	19	2479184				Island
cg21283926	GRCh37	6	74160917	C6orf150	NM_138441	Body	N_Shore
cg09742170	GRCh37	7	25021208	OSBPL3;OSBPL3;OSBPL3;OSBPL3	NM_145321;NM_015550;NM_145320;NM_145322	TSS1500;TSS1500;TSS1500;TSS1500	Island
cg01306985	GRCh37	6	29720340	IFITM4P	NR_001590	TSS1500	N_Shore
cg05812269	GRCh37	18	21033260	RIOK3;RIOK3	NM_003831;NM_003831	1stExon;5'UTR	Island
cg16250461	GRCh37	6	30227360	HLA-L	NR_027822	Body	Island
cg14236097	GRCh37	1	159750647	DUSP23	NM_017823	TSS200	Island
cg05019905	GRCh37	6	29894831	HCG4P6	NR_001317	TSS1500	Island
cg09758742	GRCh37	8	11059062	XKR6	NM_173683	TSS200	Island
cg12702981	GRCh37	3	119528656	NR1I2;NR1I2;NR1I2	NM_033013;NM_003889;NM_022002	Body;Body;Body	N_Shore
cg01099220	GRCh37	8	145747659	LRRC14	NM_014665	3'UTR	Island
cg12255995	GRCh37	19	1132537	SBNO2;SBNO2	NM_014963;NM_001100122	Body;TSS1500
cg13861524	GRCh37	19	50836391				Island
cg07224914	GRCh37	2	95691647	MAL;MAL;MAL;MAL	NM_022440;NM_022438;NM_022439;NM_002371	Body;Body;Body;Body	Island
cg10137231	GRCh37	14	24641021	REC8;REC8	NM_005132;NM_001048205	TSS1500;TSS1500	N_Shore
cg20407267	GRCh37	10	130009175				Island
cg17426192	GRCh37	10	105344747	NEURL	NM_004210	Body	Island
cg02590401	GRCh37	19	48984071	CYTH2;CYTH2	NM_004228;NM_017457	3'UTR;3'UTR	Island
cg20849893	GRCh37	7	64541193				Island
cg15171221	GRCh37	6	28973328	ZNF311	NM_001010877	TSS1500
cg02759002	GRCh37	17	80256046
cg08447733	GRCh37	19	59074308	MZF1;MZF1;LOC100131691	NM_198055;NM_003422;NR_027334	Body;Body;Body	Island
cg16443812	GRCh37	22	50987294	KLHDC7B	NM_138433	1stExon	Island
cg11594927	GRCh37	6	29720600				Island
cg25638186	GRCh37	6	29720443				Island
cg25733272	GRCh37	7	36764082	AOAH;AOAH	NM_001637;NM_001637	1stExon;5'UTR
cg08758850	GRCh37	9	127533554	NR6A1;NR6A1;NR6A1;NR6A1	NM_033334;NM_033334;NM_001489;NM_001489	5'UTR;1stExon;5'UTR;1stExon	Island
cg23863410	GRCh37	14	62218168				S_Shore
cg26029997	GRCh37	3	48507610	TREX1;TREX1;TREX1;TREX1	NM_033629;NM_016381;NM_033629;NM_016381	5'UTR;1stExon;1stExon;5'UTR
cg22097425	GRCh37	11	125774311	DDX25;PUS3;DDX25	NM_013264;NM_031307;NM_013264	5'UTR;TSS1500;1stExon	Island
cg23771088	GRCh37	12	121975533	KDM2B;KDM2B	NM_032590;NM_001005366	Body;Body	Island
cg07613459	GRCh37	17	8090950				N_Shore
cg10262357	GRCh37	6	29691832	HLA-F;HLA-F;HLA-F	NM_001098478;NM_001098479;NM_018950	Body;Body;Body	Island
cg03048083	GRCh37	17	43339497	LOC100133991;LOC100133991;C17orf46	NR_024434;NR_024435;NM_152343	Body;TSS200;TSS200	Island
cg25189074	GRCh37	3	44903188	TMEM42;MIR564	NM_144638;NR_030290	TSS1500;TSS200	Island
cg24664689	GRCh37	8	11058690	XKR6	NM_173683	1stExon	Island
cg26127652	GRCh37	6	28973426	ZNF311	NM_001010877	TSS1500
cg04214566	GRCh37	6	29760773	HCG4	NR_002139	Body	Island
cg08390760	GRCh37	6	28973318	ZNF311	NM_001010877	TSS1500
cg15620385	GRCh37	12	26986279	ITPR2	NM_002223	TSS200	Island
cg11284811	GRCh37	1	109203856	HENMT1;HENMT1;HENMT1	NM_144584;NM_001102592;NM_144584	5'UTR;TSS200;1stExon	Island
cg05376611	GRCh37	12	48576905	C12orf68	NM_001013635	TSS1500	N_Shore
cg21144922	GRCh37	1	109204168	C1orf59;C1orf59	NM_144584;NM_001102592	TSS200;TSS1500	Island
cg20620067	GRCh37	16	30547165	ZNF747;ZNF747;ZNF747;ZNF747	NM_023931;NM_001305020;NM_001305019;NM_001305018	TSS1500;TSS1500;TSS1500;TSS1500	S_Shore
cg19037167	GRCh37	4	154606177	TLR2	NM_003264	5'UTR	S_Shore
cg16517523	GRCh37	19	42927074	LIPE	NM_005357	Body	N_Shore
cg19051171	GRCh37	8	11059059	XKR6	NM_173683	TSS200	Island
cg27389185	GRCh37	19	38042123	ZNF540	NM_152606	TSS200	S_Shore
cg00902496	GRCh37	1	45279638	BTBD19	NM_001136537	3'UTR	Island
cg00757933	GRCh37	6	29760864	HCG4	NR_002139	TSS200	Island
cg04372675	GRCh37	8	107283146	OXR1	NM_018002	5'UTR	Island
cg19130645	GRCh37	7	65235666				Island
cg23612030	GRCh37	2	96811533	DUSP2	NM_004418	TSS1500	S_Shore
cg18556834	GRCh37	14	24641070	REC8;REC8	NM_001048205;NM_005132	TSS200;TSS200	Island
cg11875085	GRCh37	8	145747739	LRRC14	NM_014665	3'UTR	Island
cg02827714	GRCh37	6	31240045	HLA-C	NM_002117	TSS200	Island
cg17896947	GRCh37	8	101158282	FBXO43;FBXO43	NM_001029860;NM_001077528	TSS1500;TSS1500	S_Shore
cg18082080	GRCh37	6	150263070	ULBP2	NM_025217	TSS200	Island
cg01176826	GRCh37	6	29720527				Island
cg22732101	GRCh37	19	16394638				Island
cg13930261	GRCh37	5	42949882				N_Shore
cg07806771	GRCh37	7	64541737				Island
cg08872590	GRCh37	8	145748059	LRRC24;LRRC14	NM_001024678;NM_014665	Body;3'UTR	Island
cg00041872	GRCh37	1	46632690				Island
cg09477407	GRCh37	12	104697545	TXNRD1;TXNRD1;TXNRD1;EID3;TXNRD1;TXNRD1	NM_182729;NM_182743;NM_001093771;NM_001008394;NM_003330;NM_182742	5'UTR;5'UTR;Body;TSS200;Body;5'UTR	Island
cg00474889	GRCh37	11	5711068	TRIM22;TRIM22	NM_006074;NM_006074	1stExon;5'UTR
cg01092293	GRCh37	2	160761427	LY75	NM_002349	TSS200	Island
cg21435336	GRCh37	19	17392852	ANKLE1	NM_152363	Body	Island
cg19594772	GRCh37	16	50300289	ADCY7	NM_001286057	TSS200
cg13003239	GRCh37	3	49044627	WDR6	NM_018031	TSS200	Island
cg08076807	GRCh37	17	80255910
cg16805117	GRCh37	6	28831492				N_Shore
cg09208740	GRCh37	6	29856353	HLA-H	NR_001434	Body	Island
cg17880529	GRCh37	19	2475922	GADD45B	NM_015675	TSS200	Island
cg20541961	GRCh37	2	29033199	SPDYA;SPDYA	NM_182756;NM_001142634	TSS1500;TSS1500	N_Shore
cg03300268	GRCh37	16	11035972	DEXI;DEXI	NM_014015;NM_014015	5'UTR;1stExon	Island
cg05619024	GRCh37	6	31239411	HLA-C	NM_002117	Body	Island
cg05547140	GRCh37	11	47736353	AGBL2	NM_024783	TSS200	N_Shore
cg16397884	GRCh37	5	132082837	CCNI2	NM_001039780	TSS1500	N_Shore
cg12793305	GRCh37	1	39325375	RRAGC	NM_022157	TSS200	Island
cg18112087	GRCh37	16	50300404	ADCY7	NM_001286057	TSS200
cg07758574	GRCh37	3	49314370	C3orf62;C3orf62	NM_198562;NM_198562	1stExon;5'UTR	N_Shore
cg07160746	GRCh37	20	43726765	KCNS1	NM_002251	Body	Island
cg18912520	GRCh37	6	41528623	FOXP4;FOXP4;FOXP4	NM_001012427;NM_138457;NM_001012426	5'UTR;5'UTR;5'UTR	Island
cg24893844	GRCh37	6	32811694	PSMB8;PSMB8	NM_004159;NM_148919	Body;1stExon	Island
cg07878486	GRCh37	19	58951885	ZNF132	NM_003433	TSS1500	Island
cg18676033	GRCh37	6	29691815	HLA-F;HLA-F;HLA-F	NM_001098478;NM_001098479;NM_018950	Body;Body;Body	Island
cg01916088	GRCh37	6	41528531	FOXP4;FOXP4;FOXP4	NM_001012427;NM_138457;NM_001012426	5'UTR;5'UTR;5'UTR	Island
cg19685491	GRCh37	12	2800278	CACNA1C;CACNA1C;CACNA1C;CACNA1C;CACNA1C;CACNA1C;CACNA1C;CACNA1C;CACNA1C;CACNA1C;CACNA1C;CACNA1C;CACNA1C;CACNA1C;CACNA1C;CACNA1C;CACNA1C;CACNA1C;CACNA1C;CACNA1C;CACNA1C;CACNA1C;CACNA1C	NM_001129844;NM_001129827;NM_001129839;NM_001129834;NM_001129841;NM_000719;NM_001129830;NM_001167625;NM_001129843;NM_001167624;NM_001129835;NM_001129837;NM_001167623;NM_001129840;NM_199460;NM_001129833;NM_001129832;NM_001129829;NM_001129846;NM_001129836;NM_001129838;NM_001129831;NM_001129842	Body;Body;Body;Body;Body;Body;Body;Body;Body;Body;Body;Body;Body;Body;Body;Body;Body;Body;Body;Body;Body;Body;Body	Island
cg25778262	GRCh37	12	69327449	CPM;CPM;CPM	NM_198320;NM_001005502;NM_001874	TSS1500;TSS1500;5'UTR	Island
cg27587125	GRCh37	1	109204207	C1orf59;C1orf59	NM_144584;NM_001102592	TSS200;TSS1500	Island
cg04248234	GRCh37	6	117869027	DCBLD1	NM_173674	Body	N_Shore
cg17105014	GRCh37	2	127413363	GYPC;GYPC	NM_016815;NM_002101	TSS1500;TSS1500	N_Shore
cg18946473	GRCh37	2	97152025
cg17456100	GRCh37	1	22140859	LDLRAD2	NM_001013693	Body	N_Shore
cg15397231	GRCh37	6	31239074	HLA-C	NM_002117	Body	Island
cg20927242	GRCh37	6	29692011	HLA-F;HLA-F;HLA-F	NM_001098478;NM_001098479;NM_018950	Body;Body;Body	Island
cg14525492	GRCh37	2	85635862	CAPG;CAPG;CAPG	NM_001747;NM_001256140;NM_001256139	5'UTR;5'UTR;5'UTR
cg27625552	GRCh37	1	160681897	CD48;CD48	NM_001256030;NM_001778	TSS1500;TSS1500
cg15924985	GRCh37	15	41913566				Island
cg08511651	GRCh37	6	26017619	HIST1H1A	NM_005325	1stExon	N_Shelf
cg14395444	GRCh37	12	2800182	CACNA1C;CACNA1C;CACNA1C;CACNA1C;CACNA1C;CACNA1C;CACNA1C;CACNA1C;CACNA1C;CACNA1C;CACNA1C;CACNA1C;CACNA1C;CACNA1C;CACNA1C;CACNA1C;CACNA1C;CACNA1C;CACNA1C;CACNA1C;CACNA1C;CACNA1C;CACNA1C	NM_001129844;NM_001129827;NM_001129839;NM_001129834;NM_001129841;NM_000719;NM_001129830;NM_001167625;NM_001129843;NM_001167624;NM_001129835;NM_001129837;NM_001167623;NM_001129840;NM_199460;NM_001129833;NM_001129832;NM_001129829;NM_001129846;NM_001129836;NM_001129838;NM_001129831;NM_001129842	Body;Body;Body;Body;Body;Body;Body;Body;Body;Body;Body;Body;Body;Body;Body;Body;Body;Body;Body;Body;Body;Body;Body	Island
cg16977637	GRCh37	1	109203906	HENMT1;HENMT1;HENMT1	NM_144584;NM_001102592;NM_144584	5'UTR;TSS200;1stExon	Island
cg20822579	GRCh37	14	24809073	RIPK3;RIPK3	NM_006871;NM_006871	5'UTR;1stExon	S_Shore
cg01627847	GRCh37	17	43339512	LOC100133991;LOC100133991;C17orf46	NR_024434;NR_024435;NM_152343	Body;TSS200;TSS200	Island
cg17215449	GRCh37	22	50968516	TYMP;TYMP;TYMP	NM_001113756;NM_001113755;NM_001953	TSS1500;TSS200;TSS200	Island
cg13912274	GRCh37	7	157095237				S_Shore
cg01349853	GRCh37	3	36986697	TRANK1	NM_014831	TSS200	Island
cg09527362	GRCh37	6	74162142	C6orf150	NM_138441	TSS200	S_Shore
cg17476405	GRCh37	6	31371614	MICA	NM_000247	Body	Island
cg02016545	GRCh37	6	31371423	MICA	NM_000247	1stExon	Island
cg08958598	GRCh37	6	30228160	HLA-L	NR_027822	Body	Island
cg09296453	GRCh37	6	29692035	HLA-F;HLA-F;HLA-F	NM_001098478;NM_001098479;NM_018950	Body;Body;Body	Island
cg00490606	GRCh37	8	102217748	ZNF706;ZNF706;ZNF706;ZNF706;ZNF706;ZNF706	NM_001042510;NM_001042511;NM_001042511;NM_016096;NM_001042510;NM_016096	5'UTR;5'UTR;1stExon;5'UTR;1stExon;1stExon	Island
cg19515798	GRCh37	13	41557187	ELF1;ELF1	NM_001145353;NM_172373	TSS1500;5'UTR
cg06203471	GRCh37	1	159750831	DUSP23	NM_017823	5'UTR	Island
cg09099868	GRCh37	10	22622793				N_Shore
cg01142417	GRCh37	17	47287931	GNGT2;GNGT2;GNGT2;GNGT2;ABI3;ABI3;ABI3;ABI3;GNGT2	NM_001198754;NM_031498;NM_001198755;NM_001198756;NM_001135186;NM_016428;NM_001135186;NM_016428;NM_001198754	5'UTR;TSS1500;TSS1500;TSS1500;5'UTR;5'UTR;1stExon;1stExon;1stExon
cg12173216	GRCh37	6	29720762				Island
cg03442912	GRCh37	6	150263488	ULBP2	NM_025217	Body	Island
cg16575104	GRCh37	5	10308246	CMBL	NM_138809	TSS200	S_Shore
cg12100751	GRCh37	1	109203672	C1orf59;C1orf59;C1orf59	NM_001102592;NM_001102592;NM_144584	1stExon;5'UTR;5'UTR	Island
cg01826211	GRCh37	16	28891739	ATP2A1;ATP2A1	NM_004320;NM_173201	Body;Body	Island
cg19506535	GRCh37	17	4853363	ENO3;ENO3	NM_053013;NM_001976	TSS1500;TSS1500	Island
cg19224280	GRCh37	6	31367792				Island
cg12520319	GRCh37	15	101740264	CHSY1	NM_014918	Body
cg17222164	GRCh37	17	43339476	LOC100133991;LOC100133991;C17orf46;C17orf46	NR_024434;NR_024435;NM_152343;NM_152343	Body;TSS200;1stExon;5'UTR	Island
cg24635834	GRCh37	5	42949919				N_Shore
cg02711397	GRCh37	19	39360313	RINL	NM_198445	Body	Island
cg22688098	GRCh37	22	47173686	TBC1D22A;TBC1D22A;TBC1D22A;TBC1D22A;TBC1D22A	NM_001284304;NM_001284303;NM_014346;NR_104292;NM_001284305	5'UTR;Body;Body;Body;5'UTR
cg01628067	GRCh37	1	2222419	SKI	NM_003036	Body	Island
cg24877963	GRCh37	6	31239266	HLA-C	NM_002117	Body	Island
cg02792740	GRCh37	6	2876395				S_Shore
cg14197881	GRCh37	11	67044849	ADRBK1	NM_001619	Body
cg26883712	GRCh37	6	28973466	ZNF311	NM_001010877	TSS1500
cg17514757	GRCh37	6	29720651				Island
cg17670496	GRCh37	6	29759972	HCG4	NR_002139	Body	Island
cg08757176	GRCh37	1	145563216	ANKRD35;ANKRD35;NBPF20;NBPF10;NBPF10	NM_001280799;NM_144698;NM_001278267;NM_001039703;NM_001302371	Body;Body;Body;Body;Body
cg23844090	GRCh37	3	44903617	TMEM42	NM_144638	Body	Island
cg16063312	GRCh37	10	22725587				Island
cg10947146	GRCh37	8	11058710	XKR6	NM_173683	1stExon	Island
cg09884423	GRCh37	12	104697220	TXNRD1;TXNRD1;TXNRD1;EID3;TXNRD1;TXNRD1	NM_182729;NM_182743;NM_001093771;NM_001008394;NM_003330;NM_182742	5'UTR;5'UTR;Body;TSS1500;Body;5'UTR	N_Shore
cg10391539	GRCh37	12	121975527	KDM2B;KDM2B	NM_001005366;NM_032590	Body;Body	Island
cg26889990	GRCh37	3	44903516	TMEM42	NM_144638	1stExon	Island
cg15442907	GRCh37	12	2800463	CACNA1C;CACNA1C;CACNA1C;CACNA1C;CACNA1C;CACNA1C;CACNA1C;CACNA1C;CACNA1C;CACNA1C;CACNA1C;CACNA1C;CACNA1C;CACNA1C;CACNA1C;CACNA1C;CACNA1C;CACNA1C;CACNA1C;CACNA1C;CACNA1C;CACNA1C;CACNA1C	NM_001129846;NM_001129843;NM_001129838;NM_001129837;NM_199460;NM_001167623;NM_001129833;NM_001129834;NM_001167625;NM_001129836;NM_001129831;NM_001129841;NM_001129835;NM_001129842;NM_001129840;NM_001167624;NM_001129844;NM_001129827;NM_001129839;NM_001129832;NM_001129830;NM_000719;NM_001129829	3'UTR;3'UTR;3'UTR;3'UTR;3'UTR;3'UTR;3'UTR;3'UTR;3'UTR;3'UTR;3'UTR;3'UTR;3'UTR;3'UTR;3'UTR;3'UTR;3'UTR;3'UTR;3'UTR;3'UTR;3'UTR;3'UTR;3'UTR	Island
cg01978105	GRCh37	16	67678756	RLTPR	NM_001013838	TSS1500	Island
cg23033664	GRCh37	19	51014691	JOSD2;JOSD2;JOSD2;JOSD2;JOSD2	NM_001270639;NM_001270641;NM_001270640;NM_001270686;NM_138334	TSS200;TSS200;TSS200;TSS1500;TSS1500	Island
cg10178203	GRCh37	5	10308250	CMBL	NM_138809	TSS200	S_Shore
cg20264972	GRCh37	8	101157701	FBXO43;FBXO43;FBXO43	NM_001029860;NM_001029860;NR_036491	1stExon;5'UTR;Body	Island
cg08978341	GRCh37	19	44285307	KCNN4;KCNN4	NM_002250;NM_002250	1stExon;5'UTR
cg00968423	GRCh37	4	3371715	RGS12;RGS12;RGS12	NM_198227;NM_002926;NM_198229	TSS200;Body;Body	N_Shelf
cg09331335	GRCh37	19	13209485	NFIX	NM_002501	3'UTR	Island
cg24807696	GRCh37	20	4666766	PRNP;PRNP;PRNP;PRNP;PRNP;PRNP	NM_001080123;NM_000311;NM_001080122;NM_001080121;NM_001271561;NM_183079	TSS1500;TSS200;TSS200;TSS200;TSS200;TSS200	N_Shore
cg11911250	GRCh37	1	155247191	HCN3	NM_020897	TSS200	Island
cg27310710	GRCh37	12	124941781	NCOR2;NCOR2	NM_006312;NM_001077261	Body;Body	S_Shore
cg21591274	GRCh37	4	74089071	ANKRD17;ANKRD17;ANKRD17	NM_001286771;NM_198889;NM_032217	TSS1500;Body;Body
cg02160333	GRCh37	3	44903333	MIR564;TMEM42	NR_030290;NM_144638	TSS200;TSS200	Island
cg17692827	GRCh37	19	51014685	JOSD2;JOSD2;JOSD2;JOSD2;JOSD2	NM_001270639;NM_001270641;NM_001270640;NM_001270686;NM_138334	TSS200;TSS200;TSS200;TSS1500;TSS1500	Island
cg24100506	GRCh37	3	44903551	TMEM42	NM_144638	1stExon	Island
cg12870750	GRCh37	17	7791882	CHD3;CHD3;CHD3	NM_001005271;NM_005852;NM_001005273	Body;TSS1500;TSS1500	S_Shelf
cg16394018	GRCh37	11	14927549				Island
cg02626417	GRCh37	5	112073958	APC;APC;APC	NM_000038;NM_001127510;NM_001127511	5'UTR;5'UTR;Body
cg24238205	GRCh37	11	58912174	FAM111A;FAM111A;FAM111A;FAM111A;FAM111A	NM_198847;NM_001142520;NM_001142521;NM_022074;NM_001142519	TSS200;5'UTR;5'UTR;TSS200;5'UTR	S_Shore
cg23234556	GRCh37	7	4722035	FOXK1	NM_001037165	1stExon	Island
cg16581097	GRCh37	17	31204643	MYO1D	NM_015194	TSS1500	S_Shore
cg14286550	GRCh37	6	32820912	PSMB9;PSMB9;TAP1	NM_002800;NM_148954;NM_000593	TSS1500;TSS1500;1stExon	Island
cg04184297	GRCh37	17	80186266	SLC16A3;SLC16A3	NM_001042422;NM_004207	TSS200;TSS1500	Island
cg03874358	GRCh37	19	17392384	ANKLE1	NM_152363	TSS200	Island
cg00085434	GRCh37	11	14927489				Island
cg08193579	GRCh37	3	169529701	LRRC34	NM_153353	Body	N_Shore
cg13234931	GRCh37	16	22201095				N_Shore
cg04941728	GRCh37	16	718125	RHOT2	NM_138769	TSS200	Island
cg27487839	GRCh37	8	11058395	XKR6	NM_173683	1stExon	Island
cg14622790	GRCh37	14	24641433	REC8;REC8;REC8;REC8	NM_005132;NM_005132;NM_001048205;NM_001048205	1stExon;5'UTR;5'UTR;1stExon	Island
cg22588307	GRCh37	17	33775394	SLFN13	NM_144682	5'UTR	Island
cg19091784	GRCh37	3	48507618	TREX1;TREX1;TREX1;TREX1	NM_033629;NM_016381;NM_033629;NM_016381	5'UTR;1stExon;1stExon;5'UTR
cg26998850	GRCh37	16	50300322
cg00428601	GRCh37	5	132082801	CCNI2	NM_001039780	TSS1500	N_Shore
cg23569156	GRCh37	3	44903228	MIR564;TMEM42	NR_030290;NM_144638	TSS200;TSS200	Island
cg14739437	GRCh37	8	145748548	LRRC24;LRRC14	NM_001024678;NM_014665	Body;3'UTR	Island
cg00922378	GRCh37	14	105527251	GPR132	NM_013345	5'UTR
cg25181710	GRCh37	2	26045287	ASXL2	NM_018263	Body
cg18249625	GRCh37	8	23082420	TNFRSF10A	NM_003844	1stExon	Island
cg24649856	GRCh37	1	159750586	DUSP23	NM_017823	TSS200	Island
cg14738290	GRCh37	6	29690998	HLA-F;HLA-F;HLA-F	NM_001098478;NM_001098479;NM_018950	TSS200;TSS200;TSS200	N_Shore
cg14703002	GRCh37	6	26018058	HIST1H1A	NM_005325	TSS200	N_Shelf
cg18388724	GRCh37	15	67413724	SMAD3	NM_005902	Body
cg03621988	GRCh37	3	113251716	SIDT1;SIDT1	NM_017699;NM_017699	5'UTR;1stExon	Island
cg11487663	GRCh37	12	66582796	IRAK3;IRAK3	NM_007199;NM_001142523	TSS200;TSS200	Island
cg01263292	GRCh37	12	66583029	IRAK3;IRAK3;IRAK3;IRAK3	NM_001142523;NM_007199;NM_007199;NM_001142523	1stExon;1stExon;5'UTR;5'UTR	Island
cg25946790	GRCh37	14	90187489
cg18261462	GRCh37	17	46507705	SKAP1;SKAP1	NM_001075099;NM_003726	TSS200;TSS200	Island
cg26908611	GRCh37	1	40421002	MFSD2A;MFSD2A	NM_032793;NM_001136493	1stExon;1stExon	Island
cg03884260	GRCh37	22	44208783	EFCAB6;EFCAB6	NM_022785;NM_198856	TSS1500;TSS1500	S_Shore
cg14709691	GRCh37	1	46632871				Island
cg21310336	GRCh37	6	28973446	ZNF311	NM_001010877	TSS1500
cg21672040	GRCh37	2	227700456	RHBDD1;RHBDD1	NM_001167608;NM_032276	TSS1500;TSS1500	Island
cg01305327	GRCh37	6	31371170	MICA	NM_000247	TSS200	Island
cg12924408	GRCh37	22	37172025	RABL4;RABL4	NM_006860;NM_006860	5'UTR;1stExon	Island
cg21953332	GRCh37	1	109203680	HENMT1;HENMT1;HENMT1	NM_001102592;NM_144584;NM_001102592	5'UTR;5'UTR;1stExon	Island
cg02788401	GRCh37	17	48585858	MYCBPAP;MYCBPAP	NM_032133;NM_032133	5'UTR;1stExon	Island
cg01883408	GRCh37	5	132083691	CCNI2	NM_001039780	Body	Island
cg27173717	GRCh37	1	40420503	MFSD2A;MFSD2A	NM_032793;NM_001136493	TSS1500;TSS1500	Island
cg21678043	GRCh37	8	23082539	TNFRSF10A;LOC389641	NM_003844;NR_033928	1stExon;TSS200	Island
cg24910675	GRCh37	9	130616917	ENG;ENG;ENG;ENG	NM_001114753;NM_000118;NM_000118;NM_001114753	5'UTR;1stExon;5'UTR;1stExon	S_Shore
cg20010012	GRCh37	5	41870316	OXCT1	NM_000436	Body	Island
cg23505145	GRCh37	19	12996616	KLF1	NM_006563	Body	Island
cg24438313	GRCh37	6	29717010	LOC285830;LOC285830	NR_026972;NR_026973	TSS200;TSS200	Island
cg04141796	GRCh37	5	42950062				N_Shore
cg20941820	GRCh37	15	100882334	ADAMTS17	NM_139057	TSS200	Island
cg04205943	GRCh37	7	12610526	SCIN	NM_001112706	1stExon	Island
cg18453965	GRCh37	2	175458567	WIPF1;WIPF1	NM_003387;NM_001077269	5'UTR;5'UTR
cg17410922	GRCh37	3	44903463	MIR564;TMEM42	NR_030290;NM_144638	Body;1stExon	Island
cg08905652	GRCh37	6	74161099	C6orf150	NM_138441	Body	Island
cg00121389	GRCh37	8	17555302	MTUS1;MTUS1;MTUS1;MTUS1;MTUS1	NM_001001931;NM_020749;NM_001001925;NM_001166393;NM_001001924	Body;TSS200;Body;Body;Body
cg18487723	GRCh37	1	150255152	CIART;CIART;CIART;CIART;CIART;CIART;CIART	NM_144697;NM_001300838;NM_001300839;NM_001300840;NM_144697;NM_001300841;NM_001300841	5'UTR;5'UTR;5'UTR;5'UTR;1stExon;1stExon;5'UTR	S_Shore
cg18693346	GRCh37	7	102920777	DPY19L2P2;DPY19L2P2	NR_027768;NR_003561	Body;TSS200	Island
cg05999993	GRCh37	7	36764205	AOAH	NM_001637	TSS200
cg20618695	GRCh37	12	13251495	GSG1;GSG1	NM_001080555;NM_001080554	Body;Body	N_Shelf
cg23761236	GRCh37	21	35321155	LINC00649;LINC00649	NM_001288961;NR_038883	TSS200;Body
cg14530233	GRCh37	8	11059241	XKR6	NM_173683	TSS1500	Island
cg14629287	GRCh37	6	29716767	LOC285830;LOC285830	NR_026972;NR_026973	Body;Body	Island
cg12885897	GRCh37	3	195946195	SLC51A	NM_152672	Body
cg22508391	GRCh37	7	104624890				S_Shore
cg20940153	GRCh37	8	11059066	XKR6	NM_173683	TSS200	Island
cg00462672	GRCh37	6	28806251				N_Shore
cg04916523	GRCh37	17	8868688	PIK3R5	NM_001142633	5'UTR	Island
cg08151705	GRCh37	17	33775917	SLFN13	NM_144682	TSS200	N_Shore
cg18470295	GRCh37	17	8868834	PIK3R5	NM_001142633	5'UTR	Island
cg10765877	GRCh37	12	121973425	KDM2B;KDM2B	NM_032590;NM_001005366	Body;Body	N_Shore
cg06843889	GRCh37	5	42949542				N_Shore
cg17174023	GRCh37	22	50987453	KLHDC7B	NM_138433	1stExon	Island
cg08955613	GRCh37	1	109203923	HENMT1;HENMT1;HENMT1	NM_144584;NM_001102592;NM_144584	5'UTR;TSS200;1stExon	Island
cg26279550	GRCh37	12	66582805	IRAK3;IRAK3	NM_007199;NM_001142523	TSS200;TSS200	Island
cg09315887	GRCh37	7	105753386	SYPL1;SYPL1	NM_006754;NM_182715	TSS1500;TSS1500	S_Shore
cg05816193	GRCh37	6	26018127	HIST1H1A	NM_005325	TSS200	N_Shelf
cg18457685	GRCh37	6	29760659	HCG4	NR_002139	Body	Island
cg09582042	GRCh37	13	95253676	GPR180	NM_180989	TSS1500	N_Shore
cg22456162	GRCh37	6	45387932	RUNX2;RUNX2	NM_001015051;NM_001024630	Body;Body	Island
cg05494467	GRCh37	5	140892308	PCDHGB5;PCDHGC3;PCDHGA6;PCDHGB4;PCDHGA8;PCDHGA12;PCDHGB3;PCDHGA5;PCDHGA1;PCDHGA11;PCDHGA3;PCDHGA2;PCDHGB6;PCDHGA11;PCDHGC5;PCDHGA4;PCDHGB2;PCDHGA10;PCDHGC4;PCDHGB7;PCDHGA9;PCDHGC3;PCDHGB1;PCDHGA7	NM_018925;NM_002588;NM_018919;NM_003736;NM_032088;NM_003735;NM_018924;NM_018918;NM_018912;NM_032092;NM_018916;NM_018915;NM_018926;NM_018914;NM_018929;NM_018917;NM_018923;NM_018913;NM_018928;NM_018927;NM_018921;NM_032403;NM_018922;NM_018920	3'UTR;3'UTR;3'UTR;3'UTR;3'UTR;3'UTR;3'UTR;3'UTR;3'UTR;3'UTR;3'UTR;3'UTR;3'UTR;3'UTR;3'UTR;3'UTR;3'UTR;3'UTR;3'UTR;3'UTR;3'UTR;3'UTR;3'UTR;3'UTR	N_Shore
cg08696107	GRCh37	6	29759949	HCG4	NR_002139	Body	Island
cg00481884	GRCh37	19	11689867	ACP5;ACP5;ACP5;ACP5	NM_001111034;NM_001611;NM_001111035;NM_001111036	TSS1500;TSS1500;TSS200;TSS200	S_Shore
cg02479773	GRCh37	8	145747746	LRRC14	NM_014665	3'UTR	Island
cg11232276	GRCh37	6	29760782	HCG4	NR_002139	Body	Island
cg15209988	GRCh37	8	23021717	TNFRSF10D	NM_003840	TSS200	S_Shore
cg06952307	GRCh37	17	47287974	ABI3;GNGT2;ABI3;ABI3;ABI3	NM_001135186;NM_031498;NM_016428;NM_016428;NM_001135186	5'UTR;TSS1500;5'UTR;1stExon;1stExon
cg13807985	GRCh37	12	66583255	IRAK3;IRAK3	NM_001142523;NM_007199	Body;Body	Island
cg11345505	GRCh37	19	10714108	SLC44A2	NM_001145056	Body	S_Shore
cg11238542	GRCh37	2	64431470
cg05545172	GRCh37	6	32811777	PSMB8;PSMB8;PSMB8	NM_004159;NM_148919;NM_148919	Body;5'UTR;1stExon	Island
cg04987499	GRCh37	17	61524073	CYB561;CYB561	NM_001915;NM_001017916	TSS1500;TSS1500	Island
cg14762316	GRCh37	6	28831507				N_Shore
cg14417329	GRCh37	17	80186273	SLC16A3;SLC16A3	NM_001042422;NM_004207	TSS200;TSS1500	Island
cg03625547	GRCh37	2	145277316	ZEB2-AS1;ZEB2;ZEB2;ZEB2	NR_040248;NR_033258;NM_001171653;NM_014795	Body;Body;5'UTR;5'UTR	S_Shore
cg03521370	GRCh37	17	58499065	C17orf64	NM_181707	TSS1500	Island
cg01083584	GRCh37	19	14629193	DNAJB1;DNAJB1	NM_006145;NM_006145	5'UTR;1stExon	Island
cg19551589	GRCh37	20	62579792	UCKL1	NM_017859	Body	S_Shelf
cg20517697	GRCh37	14	74208225	C14orf43;C14orf43	NM_001043318;NM_194278	5'UTR;5'UTR
cg27205904	GRCh37	12	104697514	TXNRD1;TXNRD1;TXNRD1;EID3;TXNRD1;TXNRD1	NM_182729;NM_182743;NM_001093771;NM_001008394;NM_003330;NM_182742	5'UTR;5'UTR;Body;TSS200;Body;5'UTR	Island
cg13372290	GRCh37	16	734663	WDR24;JMJD8	NM_032259;NM_001005920	3'UTR;TSS1500	Island
cg02443306	GRCh37	11	268923
cg23438945	GRCh37	7	99517277	TRIM4;TRIM4	NM_033017;NM_033091	TSS200;TSS200	Island
cg10146929	GRCh37	6	26017939	HIST1H1A	NM_005325	1stExon	N_Shelf
cg13760339	GRCh37	7	92219536	FAM133B;FAM133B;FAM133B;FAM133DP;FAM133B	NM_001040057;NM_001288584;NR_109929;NR_034169;NM_152789	5'UTR;TSS200;Body;Body;Body	Island
cg20594345	GRCh37	6	28973520	ZNF311	NM_001010877	TSS1500
cg11937892	GRCh37	6	28806266				N_Shore
cg10681255	GRCh37	14	74208269	ELMSAN1;ELMSAN1	NM_194278;NM_001043318	5'UTR;5'UTR
cg01139861	GRCh37	7	50343298	IKZF1	NM_006060	TSS1500	Island
cg15490095	GRCh37	12	105089686	CHST11;CHST11	NM_001173982;NM_018413	Body;Body
cg03673190	GRCh37	11	123985650	VWA5A;VWA5A;VWA5A	NM_014622;NM_198315;NM_001130142	TSS1500;TSS1500;TSS1500
cg22266470	GRCh37	19	51014659	JOSD2	NM_138334	TSS1500	Island
cg00251618	GRCh37	16	2835624	PRSS33	NM_152891	Body	Island
cg15319255	GRCh37	6	29910269	HLA-A	NM_002116	TSS200	Island
cg03290752	GRCh37	3	176915082	TBL1XR1	NM_024665	TSS200	N_Shore
cg08184886	GRCh37	11	57334830	UBE2L6;UBE2L6	NM_004223;NM_198183	Body;5'UTR	N_Shore
cg15628959	GRCh37	1	151882675	THEM4	NM_053055	TSS1500	S_Shore
cg03331123	GRCh37	5	67511540				Island
cg22822803	GRCh37	1	3566950	WDR8	NM_017818	TSS1500	Island
cg22272322	GRCh37	19	51014578	JOSD2;JOSD2;JOSD2;JOSD2;JOSD2;JOSD2;JOSD2;JOSD2	NM_001270639;NM_001270641;NM_001270640;NM_001270639;NM_001270641;NM_001270640;NM_001270686;NM_138334	5'UTR;5'UTR;5'UTR;1stExon;1stExon;1stExon;TSS200;TSS200	Island
cg16353624	GRCh37	6	74160974	C6orf150	NM_138441	Body	N_Shore
cg00401552	GRCh37	16	2835710	PRSS33	NM_152891	Body	Island
cg12026563	GRCh37	19	18415804
cg17485870	GRCh37	21	44204205
cg19799429	GRCh37	22	50968513	TYMP;TYMP;TYMP;TYMP;TYMP;TYMP;TYMP;TYMP;TYMP;TYMP	NM_001113756;NM_001113755;NM_001953;NM_001257989;NM_001257988;NM_001113756;NM_001113755;NM_001953;NM_001257989;NM_001257988	1stExon;5'UTR;5'UTR;5'UTR;5'UTR;5'UTR;1stExon;1stExon;1stExon;1stExon	Island
cg24315421	GRCh37	1	208040253				N_Shore
cg08557876	GRCh37	16	81130217	GCSH;LOC100329108;GCSH	NR_033249;NR_033247;NM_004483	TSS1500;TSS1500;TSS1500	Island
cg17280299	GRCh37	5	132082690	CCNI2	NM_001039780	TSS1500	N_Shore
cg18885365	GRCh37	1	40420800	MFSD2A;MFSD2A;MFSD2A;MFSD2A	NM_032793;NM_032793;NM_001136493;NM_001136493	5'UTR;1stExon;1stExon;5'UTR	Island
cg05913198	GRCh37	10	21822977	MLLT10;MLLT10	NM_004641;NM_001009569	TSS200;TSS1500	Island
cg24722619	GRCh37	7	102921304	DPY19L2P2;DPY19L2P2	NR_003561;NR_027768	TSS1500;TSS1500	Island
cg10911865	GRCh37	3	44903235	MIR564;TMEM42	NR_030290;NM_144638	TSS200;TSS200	Island
cg21836827	GRCh37	6	29720549				Island
cg19515245	GRCh37	2	97151922
cg17413439	GRCh37	14	24809197	RIPK3;RIPK3	NM_006871;NM_006871	1stExon;5'UTR	S_Shore
cg02927655	GRCh37	12	27167667	TM7SF3	NM_016551	TSS1500	S_Shore
cg16771716	GRCh37	11	65667296	FOSL1	NM_005438	Body	Island
cg26582230	GRCh37	4	3371652	RGS12;RGS12;RGS12	NM_198229;NM_198227;NM_002926	Body;TSS200;Body	N_Shelf
cg18605031	GRCh37	3	49314155	C3orf62	NM_198562	1stExon	N_Shore
cg18095109	GRCh37	6	29720427				Island
cg04998634	GRCh37	19	1857004	KLF16	NM_031918	Body	Island
cg15401418	GRCh37	17	75316383	SEPT9;SEPT9;SEPT9;SEPT9	NM_006640;NM_001113492;NM_001113491;NM_006640	5'UTR;5'UTR;Body;1stExon
cg27217148	GRCh37	10	105111158	PCGF6;PCGF6	NM_001011663;NM_032154	TSS1500;TSS1500	S_Shore
cg25494480	GRCh37	6	45387917	RUNX2;RUNX2	NM_001015051;NM_001024630	Body;Body	Island
cg07810039	GRCh37	1	218524558	TGFB2;TGFB2	NM_003238;NM_001135599	Body;Body
cg13264183	GRCh37	3	126194992	ZXDC;ZXDC	NM_025112;NM_001040653	TSS1500;TSS1500	Island
cg11797634	GRCh37	6	117869517	DCBLD1	NM_173674	Body	Island
cg22152796	GRCh37	12	57869941	ARHGAP9;ARHGAP9;ARHGAP9	NM_032496;NM_001080156;NM_001080157	Body;Body;Body	Island
cg11382082	GRCh37	5	43038611				N_Shore
cg23671997	GRCh37	15	65677753	IGDCC4	NM_020962	Body
cg20406482	GRCh37	17	40333521	KCNH4	NM_012285	TSS1500	S_Shore
cg00076543	GRCh37	6	30227145	HLA-L	NR_027822	TSS200	N_Shore
cg16061953	GRCh37	17	66196062	LOC440461	NR_027283	Body	N_Shore
cg14020957	GRCh37	8	57123929	CHCHD7;CHCHD7;CHCHD7;CHCHD7;CHCHD7;CHCHD7;PLAG1;PLAG1;PLAG1	NM_001011669;NM_001011668;NM_001011667;NM_001011671;NM_001011670;NM_024300;NM_001114635;NM_001114634;NM_002655	TSS1500;TSS1500;TSS1500;TSS1500;TSS1500;TSS1500;TSS200;TSS200;TSS200	Island
cg11610614	GRCh37	17	75877811	FLJ45079	NR_028337	Body
cg10390736	GRCh37	1	40420692	MFSD2A;MFSD2A	NM_032793;NM_001136493	TSS200;TSS200	Island
cg09396895	GRCh37	7	25021067	OSBPL3;OSBPL3;OSBPL3;OSBPL3	NM_145321;NM_015550;NM_145320;NM_145322	TSS1500;TSS1500;TSS1500;TSS1500	Island
cg05117982	GRCh37	7	4764845	FOXK1	NM_001037165	Body	Island
cg03168497	GRCh37	17	48586147	MYCBPAP	NM_032133	Body	Island
cg04152056	GRCh37	1	109203911	HENMT1;HENMT1;HENMT1	NM_144584;NM_001102592;NM_144584	5'UTR;TSS200;1stExon	Island
cg10251190	GRCh37	17	48585853	MYCBPAP;MYCBPAP	NM_032133;NM_032133	5'UTR;1stExon	Island
cg03832575	GRCh37	4	3371552	RGS12;RGS12;RGS12	NM_198227;NM_002926;NM_198229	TSS200;Body;Body	N_Shelf
cg11739633	GRCh37	1	156459986	MEF2D	NM_005920	5'UTR
cg14608318	GRCh37	19	17392429	ANKLE1	NM_152363	TSS200	Island
cg05253604	GRCh37	19	16653523	CHERP	NM_006387	TSS1500	Island
cg15603424	GRCh37	11	13300592	ARNTL;ARNTL;ARNTL	NM_001030272;NM_001178;NM_001030273	5'UTR;5'UTR;5'UTR	Island
cg00128171	GRCh37	15	85114354	UBE2QP1	NR_003661	TSS1500	Island
cg21308111	GRCh37	8	23082634	TNFRSF10A;TNFRSF10A	NM_003844;NM_003844	1stExon;5'UTR	Island
cg08569613	GRCh37	17	40439690	STAT5A;STAT5A;STAT5A;STAT5A	NM_001288720;NM_001288719;NM_003152;NM_001288718	TSS1500;TSS1500;5'UTR;TSS200	N_Shore
cg23003117	GRCh37	6	31466177	MICB	NM_005931	Body	Island
cg04092800	GRCh37	5	40681444	PTGER4	NM_000958	Body	Island
cg20400915	GRCh37	17	40439721	STAT5A;STAT5A;STAT5A;STAT5A	NM_001288720;NM_001288719;NM_003152;NM_001288718	TSS1500;TSS1500;5'UTR;TSS200	N_Shore
cg17091363	GRCh37	11	128557010	FLI1	NM_001271012	5'UTR	N_Shelf
cg04981722	GRCh37	5	41870862	OXCT1	NM_000436	TSS200	Island
cg04300937	GRCh37	17	4981221	ZFP3	NM_153018	TSS1500	N_Shore
cg00085493	GRCh37	1	208040203				N_Shore
cg09157431	GRCh37	17	2496973	PAFAH1B1;PAFAH1B1	NM_000430;NM_000430	1stExon;5'UTR	Island
cg12070152	GRCh37	1	40421272	MFSD2A;MFSD2A	NM_001136493;NM_032793	Body;Body	Island
cg03341334	GRCh37	1	159750442	DUSP23	NM_017823	TSS1500	Island
cg26189983	GRCh37	1	12227700	TNFRSF1B	NM_001066	Body	Island
cg13740840	GRCh37	3	44903191	TMEM42;MIR564	NM_144638;NR_030290	TSS1500;TSS200	Island
cg12910494	GRCh37	6	150262965	ULBP2	NM_025217	TSS200	Island
cg12624667	GRCh37	3	36986555	TRANK1	NM_014831	TSS200	Island
cg13112903	GRCh37	1	153508542	S100A6;S100A6	NM_014624;NM_014624	5'UTR;1stExon	Island
cg12914047	GRCh37	7	99517369	TRIM4;TRIM4	NM_033091;NM_033017	TSS1500;TSS1500	S_Shore
cg18747378	GRCh37	6	31239247	HLA-C	NM_002117	Body	Island
cg13709639	GRCh37	12	49526040	TUBA1B	NM_006082	TSS1500	S_Shore
cg18586470	GRCh37	15	100882540	ADAMTS17	NM_139057	TSS1500	S_Shore
cg09648449	GRCh37	19	2476103	GADD45B	NM_015675	TSS200	Island
cg07542475	GRCh37	3	44903330	MIR564;TMEM42	NR_030290;NM_144638	TSS200;TSS200	Island
cg11474317	GRCh37	22	50968852	TYMP;ODF3B;TYMP;TYMP	NM_001113756;NM_001014440;NM_001113755;NM_001953	TSS1500;3'UTR;TSS1500;TSS1500	Island
cg00524912	GRCh37	22	37172668	RABL4	NM_006860	TSS1500	Island
cg13879483	GRCh37	12	95942907	USP44;USP44	NM_001042403;NM_032147	TSS1500;5'UTR	Island
cg21372200	GRCh37	3	50375735	RASSF1;RASSF1;RASSF1;RASSF1	NM_170713;NM_170712;NM_170714;NM_007182	TSS1500;TSS200;Body;Body	S_Shore
cg12110327	GRCh37	10	38264581	ZNF25	NM_145011	5'UTR	N_Shore
cg00089464	GRCh37	6	29717223	LOC285830;LOC285830	NR_026972;NR_026973	TSS1500;TSS1500	S_Shore
cg05036337	GRCh37	6	5851912				S_Shore
cg04775059	GRCh37	7	64541387				Island
cg04998420	GRCh37	1	153508511	S100A6;S100A6	NM_014624;NM_014624	5'UTR;1stExon	Island
cg04780159	GRCh37	16	70414430	ST3GAL2	NM_006927	3'UTR	Island
cg24131525	GRCh37	16	89752980	CDK10;CDK10;CDK10;CDK10;CDK10;CDK10	NM_052988;NM_052987;NM_001160367;NM_001098533;NR_027703;NR_027702	TSS200;TSS200;TSS200;TSS200;TSS200;TSS200	Island
cg27403810	GRCh37	17	48585974	MYCBPAP	NM_032133	1stExon	Island
cg24682307	GRCh37	1	12227131	TNFRSF1B;TNFRSF1B	NM_001066;NM_001066	1stExon;5'UTR	Island
cg03071269	GRCh37	11	58912001	FAM111A;FAM111A;FAM111A;FAM111A;FAM111A	NM_001142520;NM_001142521;NM_001142519;NM_022074;NM_198847	5'UTR;5'UTR;5'UTR;TSS1500;TSS1500	S_Shore
cg03278703	GRCh37	6	29691107	HLA-F;HLA-F;HLA-F	NM_001098479;NM_001098478;NM_018950	TSS200;TSS200;TSS200	Island
cg18284089	GRCh37	4	153601384	TMEM154	NM_152680	TSS200
cg17512365	GRCh37	6	29760090	HCG4	NR_002139	Body	Island
cg02294020	GRCh37	4	658058	PDE6B;PDE6B;PDE6B	NM_000283;NM_001145291;NM_001145292	Body;Body;Body	Island
cg00099350	GRCh37	1	203651920	ATP2B4;ATP2B4	NM_001684;NM_001001396	5'UTR;5'UTR
cg00383909	GRCh37	3	49044727	WDR6;WDR6	NM_018031;NM_018031	1stExon;5'UTR	Island
cg18584747	GRCh37	5	41870860	OXCT1	NM_000436	TSS200	Island
cg03450370	GRCh37	3	36986589	TRANK1	NM_014831	TSS200	Island
cg07451554	GRCh37	12	48207316	HDAC7;HDAC7;HDAC7	NM_015401;NM_001098416;NM_001308090	Body;Body;Body	S_Shore
cg14696445	GRCh37	14	105715035	BRF1;BTBD6;BRF1;BRF1;BRF1;BRF1;BRF1	NM_145685;NM_033271;NM_001242787;NM_001242786;NM_001519;NM_001242788;NM_001242789	TSS1500;5'UTR;Body;Body;Body;Body;5'UTR	Island
cg12034086	GRCh37	6	31431070	HCP5	NM_006674	Body
cg02672936	GRCh37	16	70414816	ST3GAL2	NM_006927	3'UTR	Island
cg08277369	GRCh37	16	84538885	KIAA1609	NM_020947	TSS1500	Island
cg24843443	GRCh37	4	169402197	DDX60L	NM_001012967	TSS1500	S_Shore
cg16787652	GRCh37	6	29759955	HCG4	NR_002139	Body	Island
cg08693224	GRCh37	8	103669614	KLF10	NM_005655	TSS1500	S_Shore
cg13935741	GRCh37	9	134146134	FAM78A	NM_033387	Body
cg18689925	GRCh37	6	31371254	MICA	NM_000247	TSS200	Island
cg27473538	GRCh37	4	15780522	CD38	NM_001775	Body	Island
cg09328979	GRCh37	16	88700622				Island
cg05656486	GRCh37	1	161171383	NDUFS2;NDUFS2	NM_004550;NM_001166159	5'UTR;TSS1500	N_Shore
cg23987222	GRCh37	19	12996266	KLF1	NM_006563	Body	Island
cg01059432	GRCh37	1	45279684	BTBD19	NM_001136537	3'UTR	S_Shore
cg04208750	GRCh37	6	7137908	RREB1;RREB1;RREB1;RREB1	NM_001003700;NM_001003699;NM_001168344;NM_001003698	5'UTR;5'UTR;5'UTR;5'UTR	N_Shelf
cg19430537	GRCh37	17	74118361				Island
cg09968749	GRCh37	6	32820966	PSMB9;PSMB9;TAP1	NM_002800;NM_148954;NM_000593	TSS1500;TSS1500;1stExon	Island
cg08637322	GRCh37	5	41869957	OXCT1-AS1;OXCT1	NR_046635;NM_000436	TSS200;Body	Island
cg18299938	GRCh37	6	29760609	HCG4	NR_002139	Body	Island
cg17270843	GRCh37	10	99079074	FRAT1;FRAT1	NM_005479;NM_005479	1stExon;5'UTR	Island
cg12398528	GRCh37	11	126187541	DCPS	NM_014026	Body
cg07701027	GRCh37	7	73625436	LAT2;LAT2;LAT2	NM_014146;NM_032464;NM_032463	5'UTR;5'UTR;5'UTR
cg25251204	GRCh37	11	14927456				Island
cg03532363	GRCh37	1	11969623
cg10523019	GRCh37	2	227700458	RHBDD1;RHBDD1	NM_001167608;NM_032276	TSS1500;TSS1500	Island
cg06872500	GRCh37	1	153508523	S100A6;S100A6	NM_014624;NM_014624	5'UTR;1stExon	Island
cg03977782	GRCh37	3	113251680	SIDT1;SIDT1	NM_017699;NM_017699	5'UTR;1stExon	N_Shore
cg01269537	GRCh37	16	70415514	ST3GAL2	NM_006927	3'UTR	Island
cg18622281	GRCh37	20	43977112	SDC4	NM_002999	TSS200	Island
cg11554543	GRCh37	19	19569139	GATAD2A	NM_017660	5'UTR
cg24832215	GRCh37	19	50837446	NAPSB	NR_002798	Body	Island
cg13487748	GRCh37	18	12658350	PSMG2;SPIRE1;SPIRE1	NM_147163;NM_001128626;NM_020148	TSS1500;TSS1500;TSS1500	Island
cg01170201	GRCh37	6	32820976	PSMB9;PSMB9;TAP1	NM_002800;NM_148954;NM_000593	TSS1500;TSS1500;1stExon	Island
cg07838681	GRCh37	6	30227324	HLA-L	NR_027822	TSS200	Island
cg04122873	GRCh37	6	28956226				Island
cg12178578	GRCh37	1	45792714	HPDL;HPDL	NM_032756;NM_032756	1stExon;5'UTR	Island
cg16727666	GRCh37	8	79427937	PKIA;PKIA	NM_181839;NM_006823	TSS1500;TSS1500	N_Shore
cg14150907	GRCh37	8	142275722
cg26532627	GRCh37	17	43339744	LOC100133991;LOC100133991;C17orf46	NR_024435;NR_024434;NM_152343	Body;Body;TSS1500	Island
cg06561932	GRCh37	8	23081981	LOC389641;TNFRSF10A	NR_033928;NM_003844	TSS1500;Body	Island
cg10292832	GRCh37	1	26798740	HMGN2	NM_005517	TSS200	Island
cg14345572	GRCh37	17	79259383	SLC38A10;SLC38A10	NM_001037984;NM_138570	Body;Body	Island
cg13670306	GRCh37	17	7239771	ACAP1	NM_014716	TSS200
cg03320255	GRCh37	19	38042154	ZNF540	NM_152606	TSS200	S_Shore
cg22888181	GRCh37	10	106089003	ITPRIP	NM_033397	5'UTR
cg16473141	GRCh37	14	24641501	REC8;REC8;REC8;REC8	NM_001048205;NM_005132;NM_005132;NM_001048205	1stExon;1stExon;5'UTR;5'UTR	Island
cg26841013	GRCh37	1	228248013	WNT3A	NM_033131	3'UTR	S_Shore
cg08574993	GRCh37	16	30485296	ITGAL;ITGAL	NM_002209;NM_001114380	Body;Body	N_Shore
cg03764161	GRCh37	11	58912327	FAM111A;FAM111A;FAM111A;FAM111A;FAM111A;FAM111A;FAM111A	NM_198847;NM_001142520;NM_198847;NM_001142521;NM_022074;NM_022074;NM_001142519	1stExon;5'UTR;5'UTR;5'UTR;1stExon;5'UTR;5'UTR	S_Shore
cg03501901	GRCh37	1	6520777	ESPN	NM_031475	3'UTR	Island
cg10951873	GRCh37	1	25254746	RUNX3;RUNX3	NM_001031680;NM_004350	Body;Body	N_Shore
cg16604801	GRCh37	17	2718310	RAP1GAP2;RAP1GAP2	NM_015085;NM_001100398	Body;Body
cg03106207	GRCh37	2	96814751				S_Shelf
cg22185558	GRCh37	6	28973524	ZNF311	NM_001010877	TSS1500
cg03957481	GRCh37	22	50986962	KLHDC7B	NM_138433	1stExon	Island
cg26810281	GRCh37	6	31465714	MICB	NM_005931	TSS200	Island
cg15595044	GRCh37	3	128336857				Island
cg14652095	GRCh37	6	26018185	HIST1H1A	NM_005325	TSS200	N_Shelf
cg13209122	GRCh37	1	226927327	ITPKB	NM_002221	TSS1500	S_Shore
cg01834776	GRCh37	14	24898905	KHNYN;CBLN3	NM_015299;NM_001039771	TSS1500;TSS200	Island
cg22614891	GRCh37	1	3567163	WDR8	NM_017818	TSS1500	Island
cg25900995	GRCh37	7	127743962				N_Shore
cg02128087	GRCh37	12	48576900	C12orf68	NM_001013635	TSS1500	N_Shore
cg02797113	GRCh37	2	238609529	LRRFIP1;LRRFIP1;LRRFIP1;LRRFIP1;LRRFIP1	NM_001137553;NM_004735;NM_001137552;NM_001137550;NM_001137551	Body;Body;Body;Body;Body
cg09567080	GRCh37	6	150262763	ULBP2	NM_025217	TSS1500	Island
cg21515384	GRCh37	5	41870856	OXCT1	NM_000436	TSS200	Island
cg15991072	GRCh37	1	67773404	IL12RB2;IL12RB2	NM_001559;NM_001559	5'UTR;1stExon	Island
cg00048759	GRCh37	7	99775422	STAG3;GPC2	NM_012447;NM_152742	TSS200;TSS1500	Island
cg09655952	GRCh37	3	71833631	PROK2;PROK2	NM_021935;NM_001126128	Body;Body	N_Shore
cg22748740	GRCh37	6	28973350	ZNF311	NM_001010877	TSS1500
cg03306374	GRCh37	16	23847325	PRKCB;PRKCB;PRKCB;PRKCB	NM_002738;NM_002738;NM_212535;NM_212535	1stExon;5'UTR;5'UTR;1stExon	Island
cg00552168	GRCh37	17	74117942				Island
cg17808823	GRCh37	4	153600942	TMEM154	NM_152680	Body
cg20388732	GRCh37	17	40439433	STAT5A	NM_003152	TSS200	N_Shore
cg01381367	GRCh37	11	72433551	ARAP1;ARAP1;ARAP1	NM_001040118;NM_001135190;NM_015242	Body;TSS200;TSS200
cg15978561	GRCh37	2	240196996	HDAC4	NM_006037	Body	Island
cg11041734	GRCh37	7	73508493	LIMK1;LIMK1	NM_002314;NM_001204426	Body;Body
cg14729148	GRCh37	10	11208339	CUGBP2;CUGBP2;CUGBP2;CUGBP2	NM_001025076;NM_006561;NM_001025077;NM_001083591	Body;Body;Body;Body	S_Shore
cg01756288	GRCh37	3	36986532	TRANK1;TRANK1	NM_014831;NM_014831	1stExon;5'UTR	Island
cg21835874	GRCh37	17	2119457	SMG6;SMG6;SMG6	NM_001256828;NM_001256827;NM_017575	Body;Body;Body
cg24710870	GRCh37	6	29720670				Island
cg22376688	GRCh37	12	49375340	WNT1	NM_005430	Body	Island
cg15958289	GRCh37	11	126188994	DCPS	NM_014026	Body
cg10393598	GRCh37	6	87862264				Island
cg13337047	GRCh37	19	57683843				Island
cg09017607	GRCh37	8	128930240	PVT1	NR_003367	Body
cg13129612	GRCh37	14	24505547	DHRS4L1	NM_001082488	TSS200	N_Shore
cg14349538	GRCh37	7	128577651	IRF5;IRF5;IRF5;IRF5;IRF5;IRF5	NM_001098630;NM_032643;NM_001098629;NM_001098628;NM_001098631;NM_002200	TSS1500;TSS1500;TSS1500;TSS1500;TSS1500;TSS1500	N_Shore
cg09071340	GRCh37	12	66583002	IRAK3;IRAK3;IRAK3;IRAK3	NM_007199;NM_001142523;NM_007199;NM_001142523	5'UTR;5'UTR;1stExon;1stExon	Island
cg26742995	GRCh37	17	43339594	LOC100133991;LOC100133991;C17orf46	NR_024435;NR_024434;NM_152343	Body;Body;TSS200	Island
cg01434197	GRCh37	1	153508553	S100A6;S100A6	NM_014624;NM_014624	5'UTR;1stExon	Island
cg08269742	GRCh37	17	8868541	PIK3R5	NM_001142633	5'UTR	Island
cg23901918	GRCh37	10	105420747	SH3PXD2A	NM_014631	Body	Island
cg19007269	GRCh37	10	105420501	SH3PXD2A	NM_014631	Body	N_Shore
cg13284574	GRCh37	1	6519923	ESPN	NM_031475	Body	N_Shore
cg23780110	GRCh37	2	26045244	ASXL2	NM_018263	Body
cg09657969	GRCh37	1	84765130	SAMD13	NM_001010971	Body	S_Shore
cg03973622	GRCh37	17	55520759	MSI2;MSI2	NM_138962;NM_170721	Body;Body
cg25461762	GRCh37	2	240884646
cg05404698	GRCh37	6	28956247				Island
cg12447688	GRCh37	1	110166497	AMPD2;AMPD2;AMPD2;AMPD2;AMPD2	NM_001257361;NM_139156;NM_001257360;NM_004037;NM_001308170	TSS200;Body;Body;Body;Body	S_Shelf
cg11449134	GRCh37	19	51897791				Island
cg04364339	GRCh37	10	91087703	IFIT3;IFIT3	NM_001549;NM_001549	5'UTR;1stExon
cg05001580	GRCh37	19	50193857	CPT1C;CPT1C;C19orf76	NM_152359;NM_001136052;NM_001101340	TSS1500;TSS1500;3'UTR	Island
cg17731992	GRCh37	6	31324997	HLA-B	NM_005514	TSS200	Island
cg19597529	GRCh37	3	122399230	PARP14	NM_017554	TSS1500	N_Shore
cg15994026	GRCh37	4	15780306	CD38	NM_001775	Body	Island
cg14204731	GRCh37	3	111260936	CD96;CD96;CD96;CD96	NM_005816;NM_198196;NM_005816;NM_198196	5'UTR;5'UTR;1stExon;1stExon
cg04318855	GRCh37	2	225906085	DOCK10	NM_014689	Body	N_Shore
cg16796590	GRCh37	1	40420668	MFSD2A;MFSD2A	NM_032793;NM_001136493	TSS200;TSS200	Island
cg20524972	GRCh37	13	107219895	ARGLU1	NM_018011	Body	N_Shore
cg25458175	GRCh37	19	59025570	ZBTB45	NM_032792	Body	Island
cg05237001	GRCh37	6	29691245	HLA-F;HLA-F;HLA-F	NM_018950;NM_001098479;NM_001098478	1stExon;1stExon;1stExon	Island
cg27565899	GRCh37	1	110166664	AMPD2;AMPD2;AMPD2	NM_139156;NM_004037;NM_203404	Body;Body;TSS1500	S_Shelf
cg01532436	GRCh37	19	48983942	CYTH2;CYTH2	NM_004228;NM_017457	3'UTR;3'UTR	Island
cg24342146	GRCh37	1	160682008	CD48	NM_001778	TSS1500
cg17748329	GRCh37	6	29717058	LOC285830;LOC285830	NR_026972;NR_026973	TSS1500;TSS1500	Island
cg24935121	GRCh37	1	155022635	ADAM15;ADAM15;ADAM15;DCST1;ADAM15;DCST1;ADAM15;ADAM15	NM_207194;NM_207191;NM_207196;NM_001143687;NM_207197;NM_152494;NM_207195;NM_003815	TSS1500;TSS1500;TSS1500;Body;TSS1500;Body;TSS1500;TSS1500	N_Shore
cg17569842	GRCh37	4	3371566	RGS12;RGS12;RGS12	NM_198229;NM_198227;NM_002926	Body;TSS200;Body	N_Shelf
cg04788957	GRCh37	10	105438008	SH3PXD2A	NM_014631	Body
cg15260431	GRCh37	6	5851630				Island
cg04311496	GRCh37	1	67773719	IL12RB2	NM_001559	5'UTR	Island
cg08590939	GRCh37	5	41869963	OXCT1	NM_000436	Body	Island
cg22434763	GRCh37	1	53098630	FAM159A	NM_001042693	TSS1500	Island
cg01459807	GRCh37	19	2290107	LINGO3	NM_001101391	Body	Island
cg26862691	GRCh37	16	89753123	CDK10;CDK10;CDK10;CDK10;CDK10;CDK10;CDK10;CDK10;CDK10	NR_027702;NM_001098533;NR_027703;NM_052988;NM_052987;NM_052987;NM_001098533;NM_001160367;NM_001160367	Body;1stExon;Body;1stExon;1stExon;5'UTR;5'UTR;1stExon;5'UTR	Island
cg02020882	GRCh37	3	128336728				Island
cg08430604	GRCh37	3	44902960	MIR564;TMEM42	NR_030290;NM_144638	TSS1500;TSS1500	Island
cg13539205	GRCh37	19	59025345	ZBTB45	NM_032792	3'UTR	Island
cg16321474	GRCh37	12	48299386	VDR;VDR	NM_001017535;NM_000376	TSS1500;TSS1500	Island
cg08187779	GRCh37	8	102217898	ZNF706;ZNF706;ZNF706;ZNF706;ZNF706	NM_001042511;NM_001042510;NM_016096;NM_001042510;NM_016096	TSS200;5'UTR;5'UTR;1stExon;1stExon	Island
cg21565914	GRCh37	2	162931175	DPP4	NM_001935	TSS200	S_Shore
cg09846076	GRCh37	19	38042143	ZNF540;ZNF571-AS1;ZNF571-AS1;ZNF571-AS1;ZNF571-AS1	NM_152606;NR_038250;NR_038249;NR_038248;NR_038247	TSS200;TSS200;TSS200;Body;Body	S_Shore
cg00030176	GRCh37	6	29760784	HCG4	NR_002139	Body	Island
cg09556826	GRCh37	6	28956259				Island
cg03733219	GRCh37	19	38886319	SPRED3	NM_001042522	Body	Island
cg05764111	GRCh37	17	33673590
cg20017415	GRCh37	1	40421530	MFSD2A;MFSD2A	NM_001136493;NM_032793	Body;Body	S_Shore
cg18803104	GRCh37	6	28956324				Island
cg02095752	GRCh37	6	150262961	ULBP2	NM_025217	TSS200	Island
cg24859722	GRCh37	3	50377836	RASSF1;RASSF1	NM_170714;NM_007182	Body;Body	Island
cg06381367	GRCh37	17	58499044	C17orf64	NM_181707	TSS1500	Island
cg18204091	GRCh37	6	31371007	MICA	NM_000247	TSS1500	Island
cg25629126	GRCh37	17	2119490	SMG6;SMG6;SMG6	NM_001256828;NM_001256827;NM_017575	Body;Body;Body
cg11443656	GRCh37	19	42928408	LIPE;LIPE-AS1;LIPE-AS1	NM_005357;NR_073180;NR_073179	Body;Body;Body	Island
cg13877915	GRCh37	19	58951672	ZNF132	NM_003433	TSS200	Island
cg11256802	GRCh37	1	3566963	WDR8	NM_017818	TSS1500	Island
cg25890168	GRCh37	18	19262819	ABHD3;MIR320C1	NM_138340;NR_031565	Body;TSS1500
cg07891983	GRCh37	10	35484533	CREM;CREM;CREM;CREM;CREM;CREM;CREM;CREM;CREM;CREM;CREM;CREM;CREM;CREM;CREM;CREM;CREM;CREM;CREM;CREM	NM_182770;NM_183011;NM_183013;NM_182718;NM_182719;NM_181571;NM_182850;NM_182717;NM_182723;NM_182720;NM_182769;NM_182725;NM_182722;NM_182721;NM_182853;NM_182772;NM_183060;NM_182724;NM_183012;NM_182771	Body;Body;Body;Body;Body;Body;5'UTR;Body;TSS1500;Body;Body;TSS1500;TSS1500;TSS1500;5'UTR;Body;Body;TSS1500;Body;Body
cg15710742	GRCh37	2	240302888	HDAC4	NM_006037	5'UTR
cg19547200	GRCh37	22	42896249	SERHL	NR_027786	TSS1500	N_Shore
cg26037390	GRCh37	11	75480025	DGAT2;DGAT2;DGAT2;DGAT2;LOC283214	NM_001253891;NM_032564;NM_001253891;NM_032564;NR_046090	5'UTR;5'UTR;1stExon;1stExon;TSS1500	Island
cg01060059	GRCh37	5	41870081	OXCT1	NM_000436	Body	Island
cg05542661	GRCh37	6	29717068	LOC285830;LOC285830	NR_026972;NR_026973	TSS1500;TSS1500	Island
cg06050327	GRCh37	12	94656123	PLXNC1;PLXNC1	NR_037687;NM_005761	TSS200;Body
cg18497508	GRCh37	6	41528345	FOXP4;FOXP4;FOXP4	NM_001012427;NM_138457;NM_001012426	5'UTR;5'UTR;5'UTR	Island
cg02833532	GRCh37	6	31465582	MICB	NM_005931	TSS1500	Island
cg01017355	GRCh37	19	50836561				Island
cg11242303	GRCh37	1	67773725	IL12RB2	NM_001559	5'UTR	Island
cg19648923	GRCh37	6	31543266	TNF	NM_000594	TSS200
cg18408991	GRCh37	16	3209180				Island
cg08124910	GRCh37	17	43339515	LOC100133991;LOC100133991;C17orf46	NR_024434;NR_024435;NM_152343	Body;TSS200;TSS200	Island
cg22144227	GRCh37	20	48763699	TMEM189-UBE2V1;TMEM189;TMEM189;TMEM189	NM_199203;NR_027889;NM_001162505;NM_199129	Body;Body;Body;Body
cg25617012	GRCh37	4	6666464				S_Shore
cg00121634	GRCh37	3	169530027	LRRC34	NM_153353	Body	Island
cg19761211	GRCh37	16	70415365	ST3GAL2	NM_006927	3'UTR	Island
cg05224998	GRCh37	17	33700801	SLFN11;SLFN11;SLFN11;SLFN11;SLFN11	NM_001104590;NM_001104588;NM_152270;NM_001104587;NM_001104589	TSS200;TSS200;TSS200;TSS200;TSS200	N_Shore
cg07590494	GRCh37	3	14186418
cg05902643	GRCh37	16	53132998	CHD9	NM_025134	5'UTR
cg00325599	GRCh37	3	36986513	TRANK1;TRANK1	NM_014831;NM_014831	1stExon;5'UTR	Island
cg16704739	GRCh37	3	125076067	ZNF148	NM_021964	5'UTR	Island
cg12784848	GRCh37	8	23081957	TNFRSF10A	NM_003844	Body	Island
cg09546921	GRCh37	3	128336483				Island
cg03431741	GRCh37	6	41528502	FOXP4;FOXP4;FOXP4	NM_001012427;NM_138457;NM_001012426	5'UTR;5'UTR;5'UTR	Island
cg05907835	GRCh37	16	31214346	PYCARD;PYCARD	NM_013258;NM_145182	TSS200;TSS200	S_Shore
cg09105193	GRCh37	12	69327238	CPM;CPM;CPM	NM_198320;NM_001005502;NM_001874	TSS1500;TSS1500;5'UTR	Island
cg15176413	GRCh37	7	4764443	FOXK1	NM_001037165	Body	N_Shore
cg11278602	GRCh37	6	29760757	HCG4	NR_002139	Body	Island
cg22940848	GRCh37	1	2222486	SKI	NM_003036	Body	Island
cg07124687	GRCh37	6	28956332				Island
cg24846416	GRCh37	3	119529290	NR1I2;NR1I2;NR1I2	NM_033013;NM_003889;NM_022002	Body;Body;Body	S_Shore
cg27249422	GRCh37	17	40264678	DHX58;DHX58	NM_024119;NM_024119	5'UTR;1stExon
cg08600585	GRCh37	17	35447040	ACACA;ACACA;ACACA;ACACA;ACACA	NM_198838;NM_198837;NM_198839;NM_198836;NM_198834	Body;Body;Body;Body;Body
cg20606062	GRCh37	7	99517279	TRIM4;TRIM4	NM_033017;NM_033091	TSS200;TSS200	Island
cg23000808	GRCh37	19	2289982	LINGO3	NM_001101391	3'UTR	Island
cg26449731	GRCh37	19	16449462
cg16992713	GRCh37	10	22540646				N_Shore
cg12094174	GRCh37	6	31466187	MICB	NM_005931	Body	Island
cg04102510	GRCh37	1	226850741	ITPKB	NM_002221	Body
cg21056992	GRCh37	19	17392414	ANKLE1	NM_152363	TSS200	Island
cg20046343	GRCh37	6	41528785	FOXP4;FOXP4;FOXP4	NM_001012427;NM_138457;NM_001012426	5'UTR;5'UTR;5'UTR	Island
cg26793648	GRCh37	16	67313014	PLEKHG4;PLEKHG4;PLEKHG4;PLEKHG4;PLEKHG4;PLEKHG4	NM_001129731;NM_015432;NM_001129727;NM_001129728;NM_015432;NM_001129729	TSS1500;1stExon;5'UTR;TSS200;5'UTR;TSS1500	Island
cg23949574	GRCh37	2	240302855	HDAC4	NM_006037	5'UTR
cg11209091	GRCh37	5	41870728	OXCT1-AS1;OXCT1;OXCT1	NR_046635;NM_000436;NM_000436	Body;1stExon;5'UTR	Island
cg20038493	GRCh37	14	24809226	RIPK3;RIPK3	NM_006871;NM_006871	5'UTR;1stExon	S_Shore
cg16615211	GRCh37	3	44902933	MIR564;TMEM42	NR_030290;NM_144638	TSS1500;TSS1500	N_Shore
cg03317400	GRCh37	1	40420823	MFSD2A;MFSD2A;MFSD2A;MFSD2A	NM_032793;NM_032793;NM_001136493;NM_001136493	5'UTR;1stExon;1stExon;5'UTR	Island
cg05336982	GRCh37	16	69564735
cg20405584	GRCh37	5	41870875	OXCT1	NM_000436	TSS200	Island
cg10390536	GRCh37	11	14926377				N_Shore
cg15078681	GRCh37	3	49756571	AMIGO3;RNF123	NM_198722;NM_022064	1stExon;Body	Island
cg16512945	GRCh37	12	131356393	RAN;RAN;RAN	NM_006325;NM_001300796;NM_001300797	TSS200;TSS200;TSS200	Island
cg20662397	GRCh37	6	30457397	HLA-E	NM_005516	Body	Island
cg10101749	GRCh37	1	40420689	MFSD2A;MFSD2A	NM_032793;NM_001136493	TSS200;TSS200	Island
cg06654118	GRCh37	4	1303317	MAEA;MAEA	NM_005882;NM_001017405	Body;Body	N_Shore
cg25623604	GRCh37	8	99837491	STK3	NM_006281	Body	Island
cg06686826	GRCh37	3	36985996	TRANK1	NM_014831	Body	Island
cg03001305	GRCh37	17	40439492	STAT5A	NM_003152	TSS200	N_Shore
cg15740790	GRCh37	8	22225034	SLC39A14;SLC39A14;SLC39A14;SLC39A14	NM_001135153;NM_001128431;NM_015359;NM_001135154	TSS200;5'UTR;5'UTR;5'UTR	Island
cg21950518	GRCh37	5	55290746	IL6ST;IL6ST;IL6ST;IL6ST	NM_002184;NM_002184;NM_175767;NM_175767	1stExon;5'UTR;1stExon;5'UTR	Island
cg07660645	GRCh37	19	17392438	ANKLE1	NM_152363	TSS200	Island
cg15401523	GRCh37	7	102920641	DPY19L2P2;DPY19L2P2	NR_027768;NR_003561	Body;Body	Island
cg13069612	GRCh37	16	67034377	CES4A;CES4A;CES4A	NM_001190201;NM_001190202;NM_173815	TSS200;TSS200;Body	N_Shore
cg18279670	GRCh37	22	37172204	RABL4	NM_006860	TSS200	Island
cg13181052	GRCh37	1	40420675	MFSD2A;MFSD2A	NM_032793;NM_001136493	TSS200;TSS200	Island
cg11313765	GRCh37	22	42896459	SERHL	NR_027786	TSS200	N_Shore
cg09426185	GRCh37	1	6520389	ESPN	NM_031475	3'UTR	N_Shore
cg11487705	GRCh37	5	41870746	OXCT1;OXCT1	NM_000436;NM_000436	1stExon;5'UTR	Island
cg26529833	GRCh37	12	49483619	DHH	NM_021044	3'UTR	Island
cg12026749	GRCh37	8	24773060	NEFM;NEFM	NM_001105541;NM_005382	5'UTR;Body	S_Shore
cg10691592	GRCh37	3	128337033				Island
cg09226792	GRCh37	1	113499526	SLC16A1;SLC16A1	NM_003051;NM_001166496	TSS1500;TSS1500	S_Shore
cg05903736	GRCh37	2	240197131	HDAC4	NM_006037	Body	S_Shore
cg03359362	GRCh37	19	47289611	SLC1A5;SLC1A5;SLC1A5	NM_001145145;NM_005628;NM_001145144	TSS1500;Body;5'UTR	N_Shore
cg21444912	GRCh37	4	37688079	RELL1;RELL1	NM_001085399;NM_001085400	TSS200;TSS200	Island
cg10084644	GRCh37	7	99775521	STAG3;GPC2	NM_012447;NM_152742	TSS200;TSS1500	Island
cg20238089	GRCh37	10	120938643	PRDX3;PRDX3;PRDX3;PRDX3;PRDX3;PRDX3	NM_001302272;NM_006793;NR_126106;NR_126105;NR_126103;NR_126102	TSS1500;TSS1500;TSS1500;TSS1500;TSS1500;TSS1500	S_Shore
cg19292749	GRCh37	17	79650816	ARL16;HGS	NM_001040025;NM_004712	1stExon;TSS1500	Island
cg18434775	GRCh37	6	28864746				S_Shore
cg13978566	GRCh37	19	17716539	UNC13A	NM_001080421	3'UTR	N_Shore
cg14925994	GRCh37	6	32820999	PSMB9;PSMB9;TAP1	NM_002800;NM_148954;NM_000593	TSS1500;TSS1500;1stExon	Island
cg13323825	GRCh37	5	10307831	CMBL;CMBL	NM_138809;NM_138809	5'UTR;1stExon	Island
cg01701286	GRCh37	2	160761746	LY75;LY75-CD302;LY75-CD302	NM_002349;NM_001198760;NM_001198759	TSS1500;TSS1500;TSS1500	S_Shore
cg15694605	GRCh37	1	32238225				Island
cg12291671	GRCh37	9	130856813	SLC25A25;SLC25A25;SLC25A25	NM_001006641;NM_001265614;NM_001006642	Body;Body;Body
cg20803547	GRCh37	1	67773440	IL12RB2;IL12RB2	NM_001559;NM_001559	5'UTR;1stExon	Island
cg19694978	GRCh37	1	40420603	MFSD2A;MFSD2A	NM_032793;NM_001136493	TSS200;TSS200	Island
cg02515730	GRCh37	16	58232150	CSNK2A2	NM_001896	TSS1500	S_Shore
cg16606674	GRCh37	16	28891926	ATP2A1;ATP2A1	NM_004320;NM_173201	Body;Body	S_Shore
cg22599422	GRCh37	19	8657742	ADAMTS10;ADAMTS10;ADAMTS10	NM_001282352;NM_030957;NM_030957	TSS1500;ExonBnd;Body	Island
cg15910676	GRCh37	2	127413348	GYPC;GYPC;GYPC	NM_002101;NM_016815;NM_001256584	TSS200;TSS200;TSS200	N_Shore
cg06756227	GRCh37	15	77712488	HMG20A	NM_018200	TSS1500	Island
cg21041594	GRCh37	7	65235699				Island
cg18116154	GRCh37	3	139396524	NMNAT3	NM_178177	5'UTR	Island
cg12406391	GRCh37	1	6520194	ESPN	NM_031475	Body	N_Shore
cg19541697	GRCh37	2	26045189	ASXL2	NM_018263	Body
cg06427514	GRCh37	17	40332731	KCNH4	NM_012285	Body	Island
cg03735531	GRCh37	6	32822328	PSMB9;PSMB9;TAP1	NM_002800;NM_148954;NM_000593	Body;Body;TSS1500	Island
cg08575621	GRCh37	6	31371073	MICA	NM_000247	TSS1500	Island
cg11038774	GRCh37	11	128556774				N_Shelf
cg21711343	GRCh37	12	8124127				S_Shore
cg20824549	GRCh37	1	180472354	ACBD6	NM_032360	TSS1500	S_Shore
cg07121644	GRCh37	11	46383031	DGKZ;DGKZ;DGKZ;DGKZ	NM_201533;NM_001105540;NM_003646;NM_201532	Body;TSS200;Body;Body
cg14595269	GRCh37	7	151216272	RHEB	NM_005614	Body	Island
cg10756887	GRCh37	22	24105692	C22orf15	NM_182520	Body
cg26400840	GRCh37	8	23081904	TNFRSF10A	NM_003844	Body	N_Shore
cg15483386	GRCh37	11	72524600	ATG16L2	NM_033388	TSS1500	N_Shore
cg16030758	GRCh37	15	31653946	KLF13;KLF13	NM_015995;NM_001302461	Body;Body
cg14796305	GRCh37	1	46632581				N_Shore
cg25552843	GRCh37	10	106088702	ITPRIP	NM_033397	5'UTR
cg14576286	GRCh37	19	42759227	ERF;ERF	NM_006494;NM_006494	1stExon;5'UTR	Island
cg07783282	GRCh37	12	95942964	USP44;USP44	NM_001042403;NM_032147	TSS1500;5'UTR	Island
cg14470398	GRCh37	4	657536	PDE6B;PDE6B;PDE6B	NM_000283;NM_001145291;NM_001145292	Body;Body;Body	Island
cg14913111	GRCh37	1	45792733	HPDL;HPDL	NM_032756;NM_032756	1stExon;5'UTR	Island
cg19261727	GRCh37	10	105438068	SH3PXD2A	NM_014631	Body
cg00012762	GRCh37	17	72744649	SLC9A3R1	NM_004252	TSS200	Island
cg12801987	GRCh37	16	89753167	CDK10;CDK10;CDK10;CDK10;CDK10;CDK10	NM_052988;NM_052987;NM_001160367;NM_001098533;NR_027703;NR_027702	1stExon;5'UTR;5'UTR;5'UTR;Body;Body	Island
cg03434149	GRCh37	1	40420654	MFSD2A;MFSD2A	NM_032793;NM_001136493	TSS200;TSS200	Island
cg05550420	GRCh37	11	6668214	DCHS1	NM_003737	5'UTR
cg02653523	GRCh37	9	101559173	ANKS6	NM_173551	TSS1500	Island
cg09592804	GRCh37	22	31686691	PIK3IP1;PIK3IP1	NM_001135911;NM_052880	Body;Body	Island
cg06255601	GRCh37	13	51086835
cg17431391	GRCh37	19	38042109	ZNF540	NM_152606	TSS200	S_Shore
cg26043257	GRCh37	4	15780238	CD38	NM_001775	1stExon	Island
cg00631329	GRCh37	6	26305371
cg20717932	GRCh37	17	38226278	THRA;THRA	NM_003250;NM_199334	5'UTR;5'UTR
cg11075416	GRCh37	11	128557265				N_Shelf
cg17322443	GRCh37	7	152133420	FABP5L3;MLL3	NR_002935;NM_170606	TSS1500;TSS1500
cg15459780	GRCh37	12	104609980	TXNRD1	NM_001093771	Body	Island
cg01607789	GRCh37	1	211753430	SLC30A1	NM_021194	TSS1500	S_Shore
cg26121931	GRCh37	6	29895204				S_Shore
cg10308673	GRCh37	11	268976
cg09573843	GRCh37	4	154409945	KIAA0922;KIAA0922	NM_015196;NM_001131007	Body;Body
cg07872987	GRCh37	3	111260980	CD96;CD96;CD96;CD96	NM_005816;NM_198196;NM_005816;NM_198196	5'UTR;5'UTR;1stExon;1stExon
cg08712722	GRCh37	4	153601180	TMEM154;TMEM154	NM_152680;NM_152680	1stExon;5'UTR
cg00211661	GRCh37	11	72433619	ARAP1;ARAP1;ARAP1	NM_001040118;NM_001135190;NM_015242	Body;TSS1500;TSS1500
cg19943330	GRCh37	14	24505554	DHRS4L1	NM_001082488	TSS200	N_Shore
cg06359630	GRCh37	7	872012	SUN1;SUN1;SUN1;SUN1;SUN1	NM_001130965;NM_001171946;NM_001171944;NM_025154;NM_001171945	TSS200;5'UTR;5'UTR;5'UTR;Body
cg06980053	GRCh37	3	50375674	RASSF1;RASSF1;RASSF1;RASSF1	NM_170713;NM_170712;NM_170714;NM_007182	TSS1500;TSS200;Body;Body	S_Shore
cg16547027	GRCh37	18	24127588	KCTD1;KCTD1;KCTD1	NM_001136205;NM_198991;NM_001142730	5'UTR;5'UTR;1stExon	Island
cg21510025	GRCh37	22	31686689	PIK3IP1;PIK3IP1	NM_001135911;NM_052880	Body;Body	Island
cg05765761	GRCh37	11	123985614	VWA5A;VWA5A;VWA5A	NM_014622;NM_198315;NM_001130142	TSS1500;TSS1500;TSS1500
cg27647384	GRCh37	19	55691175	SYT5	NM_003180	5'UTR	Island
cg15395148	GRCh37	6	29720485				Island
cg20799268	GRCh37	8	142275649
cg01035015	GRCh37	6	31325063	HLA-B	NM_005514	TSS200	Island
cg02563407	GRCh37	11	269468
cg23778363	GRCh37	6	106546038	PRDM1;PRDM1	NM_001198;NM_182907	Body;TSS1500
cg03466124	GRCh37	3	179168156	GNB4	NM_021629	5'UTR	N_Shore
cg00415702	GRCh37	6	29720841				Island
cg08494754	GRCh37	9	134146104	FAM78A	NM_033387	Body
cg11878182	GRCh37	8	102217722	ZNF706;ZNF706;ZNF706;ZNF706;ZNF706;ZNF706	NM_001042510;NM_001042511;NM_001042511;NM_016096;NM_001042510;NM_016096	5'UTR;5'UTR;1stExon;5'UTR;1stExon;1stExon	Island
cg05787952	GRCh37	16	734667	JMJD8	NM_001005920	TSS1500	Island
cg17216124	GRCh37	17	75315558	SEPT9;SEPT9;SEPT9;SEPT9	NM_006640;NM_001293695;NM_001113491;NM_001113492	TSS200;Body;Body;5'UTR
cg09407339	GRCh37	3	122283684	PARP9;PARP9;PARP9;PARP9;DTX3L;PARP9;PARP9	NM_001146104;NM_001146106;NM_031458;NM_001146102;NM_138287;NM_001146103;NM_001146105	TSS1500;TSS1500;TSS200;TSS1500;Body;TSS200;TSS1500	S_Shore
cg04132146	GRCh37	6	87862158				Island
cg06105296	GRCh37	19	50004294	MIR150	NR_029703	TSS200
cg12358524	GRCh37	3	169530467	LRRC34	NM_153353	TSS200	S_Shore
cg23874437	GRCh37	19	38886110	SPRED3	NM_001042522	Body	Island
cg05376810	GRCh37	17	74511493
cg26706521	GRCh37	6	31325085	HLA-B	NM_005514	TSS200	Island
cg05246081	GRCh37	2	127414802	GYPC;GYPC	NM_016815;NM_002101	Body;Body	S_Shore
cg12377220	GRCh37	16	70771627	VAC14	NM_018052	Body
cg02015909	GRCh37	16	67034437	CES8	NM_173815	Body	N_Shore
cg18746224	GRCh37	1	180472364	ACBD6	NM_032360	TSS1500	S_Shore
cg08246644	GRCh37	17	40439696	STAT5A;STAT5A;STAT5A;STAT5A	NM_001288720;NM_001288719;NM_003152;NM_001288718	TSS1500;TSS1500;5'UTR;TSS200	N_Shore
cg22337605	GRCh37	1	12227417	TNFRSF1B	NM_001066	Body	Island
cg17199018	GRCh37	8	28206278	ZNF395	NM_018660	Body
cg15071854	GRCh37	1	45792688	HPDL;HPDL	NM_032756;NM_032756	1stExon;5'UTR	Island
cg26572165	GRCh37	1	160807694	CD244;CD244;CD244	NM_001166664;NM_016382;NM_001166663	Body;Body;Body
cg12116266	GRCh37	5	138862469	TMEM173;TMEM173	NM_001301738;NM_198282	TSS1500;TSS200
cg25508679	GRCh37	6	28956403				Island
cg01426208	GRCh37	6	29720641				Island
cg21637392	GRCh37	7	5735123	RNF216;RNF216	NM_207111;NM_207116	Body;Body
cg18521743	GRCh37	19	59025573	ZBTB45	NM_032792	Body	Island
cg19126084	GRCh37	6	42358297	TRERF1;TRERF1	NM_033502;NM_001297573	5'UTR;5'UTR
cg09259081	GRCh37	16	84538889	KIAA1609	NM_020947	TSS1500	Island
cg22207733	GRCh37	17	61523846	CYB561;CYB561	NM_001915;NM_001017916	TSS200;TSS1500	Island
cg03912703	GRCh37	1	45279349	BTBD19	NM_001136537	Body	Island
cg23728447	GRCh37	10	126429267	FAM53B	NM_014661	5'UTR	N_Shelf
cg12397426	GRCh37	3	169530434	LRRC34	NM_153353	TSS200	Island
cg11423684	GRCh37	6	29691993	HLA-F;HLA-F;HLA-F	NM_001098478;NM_001098479;NM_018950	Body;Body;Body	Island
cg02915015	GRCh37	6	24911329	FAM65B	NM_014722	TSS200	S_Shore
cg13118906	GRCh37	17	61524292	CYB561;CYB561	NM_001915;NM_001017916	TSS1500;TSS1500	Island
cg15819171	GRCh37	22	44208535	EFCAB6;EFCAB6	NM_198856;NM_022785	TSS1500;TSS1500	S_Shore
cg02737619	GRCh37	1	2222440	SKI	NM_003036	Body	Island
cg07702554	GRCh37	3	49044783	WDR6	NM_018031	1stExon	Island
cg04011139	GRCh37	16	28891601	ATP2A1;ATP2A1	NM_004320;NM_173201	Body;Body	Island
cg24283106	GRCh37	11	64632305	EHD1;EHD1;EHD1	NM_006795;NM_001282444;NM_001282445	Body;Body;Body
cg17169998	GRCh37	22	50524124	MLC1;MLC1;MLC1	NM_139202;NM_015166;NM_015166	TSS1500;1stExon;5'UTR
cg07923325	GRCh37	2	225907519	DOCK10	NM_014689	TSS200	S_Shore
cg00810055	GRCh37	17	48585575	MYCBPAP	NM_032133	TSS200	Island
cg17018096	GRCh37	19	8657692	ADAMTS10	NM_030957	Body	Island
cg09695735	GRCh37	17	58498977	C17orf64	NM_181707	TSS1500	Island
cg23707559	GRCh37	3	169530692	LRRC34;LRRC34;LRRC34	NM_001172780;NM_001172779;NM_153353	TSS200;TSS200;TSS200	S_Shore
cg10454287	GRCh37	1	153509087	S100A6	NM_014624	TSS1500	S_Shore
cg04430381	GRCh37	10	31609891	ZEB1;ZEB1;ZEB1;ZEB1;ZEB1	NM_001128128;NR_024286;NM_030751;NR_024287;NR_024285	TSS200;Body;Body;Body;Body	Island
cg03816707	GRCh37	20	43726544	KCNS1	NM_002251	Body	Island
cg00777968	GRCh37	6	32811647	PSMB8;PSMB8	NM_004159;NM_148919	Body;1stExon	Island
cg27304020	GRCh37	6	28956327				Island
cg20303441	GRCh37	2	25496390	DNMT3A;DNMT3A	NM_022552;NM_175629	Body;Body	N_Shelf
cg02608019	GRCh37	9	93564028	SYK;SYK;SYK;SYK;SYK	NR_024156;NM_001135052;NM_003177;NM_001135052;NM_003177	TSS200;5'UTR;5'UTR;1stExon;1stExon	Island
cg19451698	GRCh37	2	227700467	RHBDD1;RHBDD1	NM_001167608;NM_032276	TSS1500;TSS1500	Island
cg01715088	GRCh37	1	6520772	ESPN	NM_031475	3'UTR	Island
cg12719537	GRCh37	7	105331531	ATXN7L1	NM_020725	Body
cg03399477	GRCh37	5	49737242	EMB	NM_198449	TSS200	Island
cg19498796	GRCh37	19	19568958	GATAD2A	NM_017660	5'UTR
cg00796364	GRCh37	16	89753572	CDK10;CDK10;CDK10;CDK10;CDK10;CDK10	NM_001098533;NR_027702;NR_027703;NM_001160367;NM_052988;NM_052987	5'UTR;Body;Body;5'UTR;Body;5'UTR	Island
cg20395892	GRCh37	12	66582780	IRAK3;IRAK3	NM_007199;NM_001142523	TSS200;TSS200	Island
cg14962032	GRCh37	2	202122669	CASP8;CASP8;CASP8;CASP8;CASP8	NM_001080124;NM_033355;NM_033358;NM_001228;NM_001080125	5'UTR;5'UTR;5'UTR;5'UTR;TSS200
cg14226747	GRCh37	4	657927	PDE6B;PDE6B;PDE6B	NM_000283;NM_001145291;NM_001145292	Body;Body;Body	Island
cg18533225	GRCh37	22	50986813	KLHDC7B	NM_138433	1stExon	Island
cg05355172	GRCh37	16	31213040	PYCARD;PYCARD;PYCARD-AS1	NM_013258;NM_145182;NR_102400	Body;Body;TSS200	N_Shore
cg00327355	GRCh37	2	240884831
cg07052787	GRCh37	19	17237120	MYO9B;MYO9B	NM_001130065;NM_004145	Body;Body
cg18957751	GRCh37	2	43448938				N_Shelf
cg05166022	GRCh37	12	2800471	CACNA1C;CACNA1C;CACNA1C;CACNA1C;CACNA1C;CACNA1C;CACNA1C;CACNA1C;CACNA1C;CACNA1C;CACNA1C;CACNA1C;CACNA1C;CACNA1C;CACNA1C;CACNA1C;CACNA1C;CACNA1C;CACNA1C;CACNA1C;CACNA1C;CACNA1C;CACNA1C	NM_001129846;NM_001129843;NM_001129838;NM_001129837;NM_199460;NM_001167623;NM_001129833;NM_001129834;NM_001167625;NM_001129836;NM_001129831;NM_001129841;NM_001129835;NM_001129842;NM_001129840;NM_001167624;NM_001129844;NM_001129827;NM_001129839;NM_001129832;NM_001129830;NM_000719;NM_001129829	3'UTR;3'UTR;3'UTR;3'UTR;3'UTR;3'UTR;3'UTR;3'UTR;3'UTR;3'UTR;3'UTR;3'UTR;3'UTR;3'UTR;3'UTR;3'UTR;3'UTR;3'UTR;3'UTR;3'UTR;3'UTR;3'UTR;3'UTR	Island
cg21610164	GRCh37	6	26273401	HIST1H2BI	NM_003525	1stExon	Island
cg14467206	GRCh37	7	73624291	LAT2;LAT2;LAT2;LAT2;LAT2;LAT2	NM_014146;NM_032464;NM_032463;NM_014146;NM_032464;NM_032463	1stExon;1stExon;1stExon;5'UTR;5'UTR;5'UTR
cg15635368	GRCh37	2	191208116	INPP1;INPP1	NM_002194;NM_001128928	TSS200;TSS200	N_Shore
cg10179315	GRCh37	17	58498871	C17orf64	NM_181707	TSS1500	Island
cg11289039	GRCh37	22	47173716	TBC1D22A;TBC1D22A;TBC1D22A;TBC1D22A;TBC1D22A	NM_001284304;NM_001284303;NM_014346;NR_104292;NM_001284305	5'UTR;Body;Body;Body;5'UTR
cg05068340	GRCh37	6	78176512				S_Shelf
cg03501633	GRCh37	16	89753195	CDK10;CDK10;CDK10;CDK10;CDK10;CDK10	NM_001098533;NR_027702;NR_027703;NM_001160367;NM_052988;NM_052987	5'UTR;Body;Body;5'UTR;1stExon;5'UTR	Island
cg19856520	GRCh37	1	39696676	MACF1	NM_012090	Body
cg03671191	GRCh37	19	52207353	NCRNA00085	NR_024330	Body	Island
cg16863795	GRCh37	17	79259536	SLC38A10;SLC38A10	NM_001037984;NM_138570	Body;Body	Island
cg16366686	GRCh37	17	75315837	SEPT9;SEPT9;SEPT9;SEPT9	NM_006640;NM_001113492;NM_001113491;NM_006640	5'UTR;5'UTR;Body;1stExon
cg11104474	GRCh37	2	220362074				Island
cg20979153	GRCh37	20	52199748	ZNF217	NM_006526	TSS200	S_Shore
cg23269021	GRCh37	2	40006900	THUMPD2;THUMPD2	NM_025264;NR_028102	TSS1500;TSS1500	S_Shore
cg15617950	GRCh37	19	50004158	MIR150	NR_029703	TSS200
cg00832555	GRCh37	3	169529716	LRRC34	NM_153353	Body	N_Shore
cg09394261	GRCh37	9	5437886	PLGRKT;PLGRKT	NM_018465;NM_018465	5'UTR;1stExon	Island
cg26305294	GRCh37	17	37040128	LASP1;LASP1;LASP1	NR_073384;NM_006148;NM_001271608	Body;Body;Body
cg24996979	GRCh37	14	74223355	C14orf43;C14orf43	NM_001043318;NM_194278	5'UTR;5'UTR	N_Shelf
cg07696842	GRCh37	12	105089508	CHST11	NM_018413	Body
cg27340749	GRCh37	3	48507385	TREX1;TREX1;TREX1;TREX1	NM_033629;NM_016381;NM_033629;NM_016381	5'UTR;1stExon;1stExon;5'UTR
cg26663796	GRCh37	17	80255734
cg25524784	GRCh37	6	32820893	PSMB9;PSMB9;TAP1	NM_002800;NM_148954;NM_000593	TSS1500;TSS1500;1stExon	Island
cg01204305	GRCh37	3	49756497	AMIGO3;RNF123	NM_198722;NM_022064	1stExon;Body	Island
cg00689492	GRCh37	4	1303491	MAEA;MAEA	NM_005882;NM_001017405	Body;Body	Island
cg23912231	GRCh37	6	29691408	HLA-F;HLA-F;HLA-F	NM_001098478;NM_001098479;NM_018950	Body;Body;Body	Island
cg06495501	GRCh37	22	50523761	MLC1;MLC1;MLC1	NM_015166;NM_139202;NM_139202	5'UTR;5'UTR;1stExon
cg05491160	GRCh37	12	124938176	NCOR2;NCOR2;NCOR2	NM_006312;NM_001077261;NM_001206654	Body;Body;Body	N_Shelf
cg05908398	GRCh37	12	94656133	PLXNC1;PLXNC1	NR_037687;NM_005761	TSS200;Body
cg13210467	GRCh37	7	99775443	STAG3;GPC2	NM_012447;NM_152742	TSS200;TSS1500	Island
cg18191418	GRCh37	3	128336579				Island
cg19290504	GRCh37	17	3867060	ATP2A3;ATP2A3;ATP2A3;ATP2A3;ATP2A3;ATP2A3;ATP2A3	NM_174954;NM_174955;NM_174956;NM_174957;NM_174953;NM_174958;NM_005173	Body;Body;Body;Body;Body;Body;Body	Island
cg06462453	GRCh37	6	37457902	CCDC167	NM_138493	Body
cg12286963	GRCh37	11	72433438	ARAP1;ARAP1;ARAP1	NM_001040118;NM_001135190;NM_015242	Body;TSS200;TSS200
cg16622920	GRCh37	6	28956312				Island
cg19640166	GRCh37	10	106088711	ITPRIP	NM_033397	5'UTR
cg10161996	GRCh37	15	101667972
cg27416067	GRCh37	1	67773128	IL12RB2;IL12RB2	NM_001559;NM_001559	5'UTR;1stExon	N_Shore
cg03719155	GRCh37	19	11689880	ACP5;ACP5;ACP5;ACP5	NM_001111034;NM_001611;NM_001111035;NM_001111036	TSS1500;TSS1500;TSS200;TSS200	S_Shore
cg16133088	GRCh37	12	3862428	EFCAB4B;EFCAB4B;EFCAB4B	NM_001144959;NM_032680;NM_001144958	TSS200;TSS200;TSS200	Island
cg25072336	GRCh37	17	43306802	FMNL1	NM_005892	Body
cg13822726	GRCh37	7	99517378	TRIM4;TRIM4	NM_033091;NM_033017	TSS1500;TSS1500	S_Shore
cg17613326	GRCh37	7	73624332	LAT2;LAT2;LAT2;LAT2;LAT2;LAT2	NM_014146;NM_032464;NM_032463;NM_014146;NM_032464;NM_032463	1stExon;1stExon;1stExon;5'UTR;5'UTR;5'UTR
cg26612821	GRCh37	1	167586938
cg00735586	GRCh37	1	1711716	NADK;NADK	NM_001198993;NM_001198994	TSS1500;TSS1500	N_Shore
cg17159201	GRCh37	1	159750490	DUSP23	NM_017823	TSS1500	Island
cg11201567	GRCh37	2	113933008	PSD4	NM_012455	5'UTR
cg26184687	GRCh37	19	2042592	MKNK2;MKNK2	NM_199054;NM_017572	Body;Body	Island
cg13295242	GRCh37	17	7239718	ACAP1	NM_014716	TSS200
cg23463310	GRCh37	11	65188784	NEAT1	NR_028272	TSS1500	N_Shore
cg04920380	GRCh37	17	2496976	PAFAH1B1;PAFAH1B1	NM_000430;NM_000430	1stExon;5'UTR	Island
cg25525104	GRCh37	22	45631475	KIAA0930	NM_001009880	Body
cg15622672	GRCh37	5	43008217
cg04453471	GRCh37	10	30726531	MAP3K8	NM_005204	5'UTR	S_Shelf
cg23518986	GRCh37	19	13209470	NFIX;NFIX;NFIX	NM_001271044;NM_002501;NM_001271043	3'UTR;3'UTR;3'UTR	Island
cg14240098	GRCh37	7	50518052	FIGNL1;FIGNL1;FIGNL1;FIGNL1	NM_001042762;NM_001042762;NM_022116;NM_022116	1stExon;5'UTR;5'UTR;1stExon	Island
cg06908136	GRCh37	19	2478866				Island
cg24847625	GRCh37	15	40660063	DISP2	NM_033510	Body	Island
cg15774391	GRCh37	17	40439628	STAT5A;STAT5A	NM_003152;NM_003152	5'UTR;1stExon	N_Shore
cg20031662	GRCh37	4	169402304	DDX60L;DDX60L	NM_001012967;NM_001291510	TSS1500;TSS1500	S_Shore
cg13583230	GRCh37	14	24809297	RIPK3	NM_006871	TSS200	S_Shore
cg07096305	GRCh37	6	2875723				Island
cg23746574	GRCh37	4	2839781	SH3BP2;SH3BP2;SH3BP2;SH3BP2	NM_001145856;NM_001122681;NM_001145855;NM_003023	3'UTR;3'UTR;3'UTR;3'UTR
cg19988492	GRCh37	21	38807712	DYRK1A;DYRK1A;DYRK1A;DYRK1A;DYRK1A	NM_130436;NM_101395;NM_001396;NM_130438;NM_130437	Body;Body;Body;Body;Body
cg25690715	GRCh37	17	75315567	SEPT9;SEPT9;SEPT9	NM_001113492;NM_006640;NM_001113491	5'UTR;TSS200;Body
cg13316191	GRCh37	7	21985884	CDCA7L;CDCA7L;CDCA7L	NM_001127370;NM_018719;NM_001127371	TSS1500;TSS1500;TSS1500	S_Shore
cg18769818	GRCh37	11	72433059	ARAP1;ARAP1;ARAP1;ARAP1;ARAP1	NM_001135190;NM_015242;NM_001040118;NM_001135190;NM_015242	5'UTR;1stExon;Body;1stExon;5'UTR
cg03169087	GRCh37	11	86747930	TMEM135;TMEM135;TMEM135	NM_022918;NM_001168724;NR_033149	TSS1500;TSS1500;TSS1500	N_Shore
cg15750131	GRCh37	15	31556376
cg14773822	GRCh37	17	75471246	SEPT9;SEPT9;SEPT9;SEPT9;SEPT9;SEPT9;SEPT9	NM_001113492;NM_001113495;NM_001113496;NM_001113493;NM_001113491;NM_006640;NM_001113494	Body;TSS200;5'UTR;Body;Body;Body;Body
cg22790205	GRCh37	14	52313420
cg07069342	GRCh37	15	28353101				Island
cg05686633	GRCh37	17	80186161	SLC16A3;SLC16A3;SLC16A3	NM_004207;NM_001042422;NM_001206950	TSS1500;TSS200;TSS200	Island
cg00765922	GRCh37	1	156626839	BCAN	NM_021948	Body	N_Shore
cg03741406	GRCh37	1	40255103	BMP8B	NM_001720	TSS1500	Island
cg00419883	GRCh37	12	123356333	VPS37B	NM_024667	Body
cg16893618	GRCh37	19	14491899	CD97;CD97;CD97	NM_001784;NM_078481;NM_001025160	TSS1500;TSS1500;TSS1500
cg23367913	GRCh37	9	5437889	PLGRKT;PLGRKT	NM_018465;NM_018465	5'UTR;1stExon	Island
cg21205244	GRCh37	10	22622277				N_Shore
cg27496296	GRCh37	17	79376536	BAHCC1	NM_001080519	Body	N_Shore
cg13150977	GRCh37	15	85114131	UBE2QP1	NR_003661	TSS200	Island
cg25994146	GRCh37	19	51897624				Island
cg05966988	GRCh37	6	31165785	HCG27	NR_026791	Body	Island
cg06586700	GRCh37	15	75081356	MIR4513;CSK;CSK	NR_039738;NM_004383;NM_001127190	TSS1500;5'UTR;5'UTR
cg02743652	GRCh37	1	114326231	RSBN1;RSBN1	NR_130896;NM_018364	Body;Body
cg04615865	GRCh37	12	121678720	CAMKK2;CAMKK2;CAMKK2;CAMKK2;CAMKK2	NM_153499;NM_006549;NM_153500;NM_172216;NM_172226	Body;Body;Body;Body;Body
cg14461571	GRCh37	6	30458099	HLA-E	NM_005516	Body	Island
cg10663017	GRCh37	1	159750305	DUSP23	NM_017823	TSS1500	N_Shore
cg14025399	GRCh37	19	15947919				Island
cg25364343	GRCh37	18	21719286	CABYR;CABYR;CABYR;CABYR;CABYR;CABYR	NM_153768;NM_153770;NM_138643;NM_153769;NM_138644;NM_012189	5'UTR;5'UTR;5'UTR;5'UTR;TSS200;5'UTR	Island
cg14568259	GRCh37	9	127421654	NR6A1;NR6A1	NM_001489;NM_033334	Body;Body
cg26798597	GRCh37	17	80188674	SLC16A3;SLC16A3;SLC16A3;SLC16A3	NM_001042422;NM_001206950;NM_004207;NM_001042423	5'UTR;5'UTR;5'UTR;TSS1500	Island
cg00906105	GRCh37	11	72433145	ARAP1;ARAP1;ARAP1;ARAP1;ARAP1	NM_001135190;NM_015242;NM_001135190;NM_015242;NM_001040118	5'UTR;5'UTR;1stExon;1stExon;Body
cg22051124	GRCh37	17	16472799	ZNF287	NM_020653	TSS1500	Island
cg13511752	GRCh37	10	74094697	DNAJB12;DNAJB12	NM_001002762;NM_017626	3'UTR;3'UTR
cg08704562	GRCh37	19	38886789	SPRED3	NM_001042522	3'UTR	S_Shore
cg05932159	GRCh37	6	31324319	HLA-B	NM_005514	Body	Island
cg13488570	GRCh37	1	2222253	SKI	NM_003036	Body	Island
cg11119596	GRCh37	3	111261010	CD96;CD96;CD96;CD96	NM_005816;NM_198196;NM_005816;NM_198196	5'UTR;1stExon;1stExon;5'UTR
cg14233507	GRCh37	17	46507763	SKAP1;SKAP1	NM_001075099;NM_003726	TSS200;TSS200	Island
cg18108362	GRCh37	3	128336744				Island
cg12588917	GRCh37	6	29692082	HLA-F;HLA-F;HLA-F	NM_001098478;NM_001098479;NM_018950	Body;Body;Body	Island
cg19539667	GRCh37	17	43339831	LOC100133991;LOC100133991;C17orf46	NR_024435;NR_024434;NM_152343	Body;Body;TSS1500	Island
cg07636037	GRCh37	3	49044803	WDR6	NM_018031	1stExon	Island
cg23478302	GRCh37	2	182321783	ITGA4;ITGA4	NM_000885;NM_000885	5'UTR;1stExon	Island
cg00029150	GRCh37	3	195946348	SLC51A	NM_152672	Body
cg05198733	GRCh37	11	58912052	FAM111A;FAM111A;FAM111A;FAM111A;FAM111A	NM_198847;NM_001142520;NM_001142521;NM_022074;NM_001142519	TSS200;5'UTR;5'UTR;TSS200;5'UTR	S_Shore
cg23683012	GRCh37	15	78369302	TBC1D2B;TBC1D2B	NM_144572;NM_015079	Body;Body	N_Shore
cg01043997	GRCh37	6	30689219	TUBB	NM_178014	Body	Island
cg06498018	GRCh37	9	93564033	SYK;SYK;SYK;SYK;SYK	NM_003177;NM_001135052;NM_001174168;NM_003177;NM_001135052	1stExon;1stExon;TSS200;5'UTR;5'UTR	Island
cg16070135	GRCh37	3	111260897	CD96;CD96	NM_005816;NM_198196	TSS200;TSS200
cg17589633	GRCh37	1	203595283	ATP2B4;ATP2B4	NM_001001396;NM_001684	TSS1500;TSS1500	N_Shelf
cg08367247	GRCh37	16	84733033	USP10;USP10;USP10;USP10	NM_001272075;NM_005153;NR_073578;NR_073577	TSS1500;TSS1500;TSS1500;TSS1500	N_Shore
cg25287071	GRCh37	1	226878419	ITPKB	NM_002221	Body
cg27536453	GRCh37	3	169530417	LRRC34	NM_153353	TSS200	Island
cg02466246	GRCh37	17	26711596	SARM1	NM_015077	Body	Island
cg21418575	GRCh37	3	50375467	RASSF1;RASSF1;RASSF1;RASSF1	NM_170713;NM_170714;NM_007182;NM_170712	TSS1500;Body;Body;5'UTR	Island
cg05839377	GRCh37	5	43007632
cg23680821	GRCh37	1	109204316	C1orf59;C1orf59	NM_144584;NM_001102592	TSS200;TSS1500	Island
cg20253872	GRCh37	1	110166571	AMPD2;AMPD2;AMPD2	NM_139156;NM_004037;NM_203404	Body;Body;TSS1500	S_Shelf
cg25507299	GRCh37	15	42187219	SPTBN5	NM_016642	TSS1500
cg15468095	GRCh37	16	31214401	PYCARD;PYCARD	NM_013258;NM_145182	TSS200;TSS200	S_Shore
cg16762195	GRCh37	17	40264815	DHX58	NM_024119	TSS200
cg17725123	GRCh37	22	42896500	SERHL	NR_027786	TSS200	N_Shore
cg13185005	GRCh37	11	268950
cg12002159	GRCh37	1	12227088	MIR7846;TNFRSF1B;TNFRSF1B	NR_107000;NM_001066;NM_001066	Body;5'UTR;1stExon	Island
cg18110165	GRCh37	5	49736988	EMB;EMB	NM_198449;NM_198449	5'UTR;1stExon	Island
cg12824456	GRCh37	10	35736755	CCNY;CCNY;CCNY;CCNY;CCNY	NM_181698;NM_001282853;NM_001282854;NM_145012;NM_001282852	5'UTR;5'UTR;5'UTR;Body;Body
cg25164886	GRCh37	16	88700624				Island
cg18996876	GRCh37	21	43483090	UMODL1;UMODL1;UMODL1;UMODL1	NM_001199527;NM_001199528;NM_001199527;NM_001199528	1stExon;1stExon;5'UTR;5'UTR
cg22278033	GRCh37	19	52206912	NCRNA00085	NR_024330	Body	N_Shore
cg12709832	GRCh37	2	113933024	PSD4	NM_012455	5'UTR
cg17035770	GRCh37	4	657538	PDE6B;PDE6B;PDE6B	NM_000283;NM_001145291;NM_001145292	Body;Body;Body	Island
cg26268701	GRCh37	6	29894737	HCG4P6	NR_001317	TSS1500	Island
cg22654422	GRCh37	3	196365939	NRROS	NM_198565	TSS1500	N_Shore
cg23639412	GRCh37	2	145277596	ZEB2;ZEB2;ZEB2;ZEB2;ZEB2	NR_033258;NM_014795;NM_001171653;NM_014795;NM_001171653	Body;5'UTR;1stExon;1stExon;5'UTR	S_Shelf
cg02816367	GRCh37	6	112081490	FYN;FYN	NM_002037;NM_153048	5'UTR;TSS1500
cg08129848	GRCh37	16	30456761	SEPHS2	NM_012248	1stExon	Island
cg22763680	GRCh37	17	33815432	SLFN12L	NM_001145027	Body	S_Shore
cg03209812	GRCh37	5	43008306
cg10381888	GRCh37	6	30228243	HLA-L	NR_027822	Body	Island
cg09357740	GRCh37	14	21131543
cg02709052	GRCh37	11	86748071	TMEM135;TMEM135;TMEM135	NR_033149;NM_001168724;NM_022918	TSS1500;TSS1500;TSS1500	N_Shore
cg15141371	GRCh37	3	39195098	CSRNP1;CSRNP1	NM_033027;NM_033027	1stExon;5'UTR	Island
cg10591516	GRCh37	12	125405786
cg10953317	GRCh37	17	72462417	CD300A	NM_007261	TSS200
cg23052826	GRCh37	2	232479675				Island
cg12730088	GRCh37	6	31324962	HLA-B;HLA-B	NM_005514;NM_005514	5'UTR;1stExon	Island
cg20128912	GRCh37	19	51014738	JOSD2;JOSD2;JOSD2;JOSD2;JOSD2	NM_001270639;NM_001270641;NM_001270640;NM_001270686;NM_138334	TSS200;TSS200;TSS200;TSS1500;TSS1500	Island
cg08466770	GRCh37	6	32820993	PSMB9;PSMB9;TAP1	NM_002800;NM_148954;NM_000593	TSS1500;TSS1500;1stExon	Island
cg11382133	GRCh37	3	16553855	RFTN1	NM_015150	5'UTR	N_Shore
cg12291509	GRCh37	4	141444910	ELMOD2	NM_153702	TSS1500	N_Shore
cg16563370	GRCh37	17	33775952	SLFN13	NM_144682	TSS200	N_Shore
cg13321114	GRCh37	6	29760023	HCG4	NR_002139	Body	Island
cg02344943	GRCh37	5	49737236	EMB	NM_198449	TSS200	Island
cg23488414	GRCh37	4	74088730	ANKRD17;ANKRD17	NM_198889;NM_032217	Body;Body
cg03397307	GRCh37	12	3862423	EFCAB4B;EFCAB4B;EFCAB4B	NM_001144959;NM_032680;NM_001144958	TSS200;TSS200;TSS200	Island
cg14702570	GRCh37	2	74259524
cg08795948	GRCh37	3	128337044				Island
cg13939204	GRCh37	9	130667057
cg17829942	GRCh37	9	95860954	C9orf89	NM_032310	Body	S_Shore
cg16306190	GRCh37	3	169530268	LRRC34	NM_153353	1stExon	Island
cg09778245	GRCh37	17	54912469	C17orf67;DGKE	NM_001085430;NM_003647	TSS1500;Body	Island
cg10959711	GRCh37	1	153509096	S100A6	NM_014624	TSS1500	S_Shore
cg26456937	GRCh37	3	197282982	BDH1;BDH1;BDH1	NM_203314;NM_004051;NM_203315	TSS200;TSS200;5'UTR	Island
cg08886000	GRCh37	14	102227936	PPP2R5C;PPP2R5C	NM_001161726;NM_001161725	TSS200;TSS200	Island
cg20030711	GRCh37	17	75471308	SEPT9;SEPT9;SEPT9;SEPT9;SEPT9;SEPT9;SEPT9	NM_001113492;NM_001113495;NM_001113496;NM_001113493;NM_001113491;NM_006640;NM_001113494	Body;TSS200;5'UTR;Body;Body;Body;Body
cg11933779	GRCh37	17	43339040	C17orf46;LOC100133991;LOC100133991	NM_152343;NR_024434;NR_024435	Body;Body;TSS1500	N_Shore
cg05169846	GRCh37	12	1905735	CACNA2D4	NM_172364	Body	Island
cg04663932	GRCh37	7	73508618	LIMK1	NM_002314	Body
cg11590772	GRCh37	19	8657916	ADAMTS10	NM_030957	Body	Island
cg12883629	GRCh37	6	25042497
cg09973852	GRCh37	16	30456960	SEPHS2	NM_012248	1stExon	Island
cg17899718	GRCh37	22	22171121	MAPK1;MAPK1	NM_002745;NM_138957	Body;Body
cg05929831	GRCh37	6	29720460				Island
cg26668129	GRCh37	1	114326408	RSBN1	NM_018364	Body
cg12766058	GRCh37	6	29720894				Island
cg00667751	GRCh37	6	28956320				Island
cg14204735	GRCh37	17	61524304	CYB561;CYB561	NM_001915;NM_001017916	TSS1500;TSS1500	Island
cg11714010	GRCh37	5	133880962	JADE2;JADE2;JADE2;JADE2	NM_001289985;NM_001308143;NM_015288;NM_001289984	Body;Body;Body;Body
cg21211357	GRCh37	12	69327531	CPM;CPM;CPM	NM_198320;NM_001005502;NM_001874	TSS1500;TSS1500;5'UTR	Island
cg00993824	GRCh37	1	67773175	IL12RB2;IL12RB2	NM_001559;NM_001559	5'UTR;1stExon	N_Shore
cg08460435	GRCh37	1	109203610	C1orf59;C1orf59;C1orf59	NM_001102592;NM_001102592;NM_144584	1stExon;5'UTR;5'UTR	Island
cg13828047	GRCh37	15	75182130	MPI	NM_002435	TSS1500	N_Shore
cg19408145	GRCh37	1	160681530	CD48	NM_001778	1stExon
cg16071219	GRCh37	13	48986124	LPAR6;LPAR6;RB1;LPAR6	NM_001162497;NM_005767;NM_000321;NM_001162498	Body;Body;Body;1stExon
cg01778994	GRCh37	8	134511683	ST3GAL1;ST3GAL1	NM_003033;NM_173344	5'UTR;5'UTR
cg05264148	GRCh37	17	72208788	TTYH2;MGC16275	NM_032646;NR_026914	TSS1500;Body	Island
cg01318557	GRCh37	7	73624319	LAT2;LAT2;LAT2;LAT2;LAT2;LAT2	NM_032463;NM_032464;NM_014146;NM_014146;NM_032463;NM_032464	5'UTR;5'UTR;5'UTR;1stExon;1stExon;1stExon
cg13117720	GRCh37	9	134273801				S_Shelf
cg01335685	GRCh37	10	22726610				Island
cg00559249	GRCh37	5	131831244				N_Shore
cg12589143	GRCh37	6	29894341	HCG4P6	NR_001317	TSS1500	Island
cg08021780	GRCh37	19	18118880	ARRDC2;ARRDC2	NM_001025604;NM_015683	Body;TSS200	Island
cg15026998	GRCh37	2	160761622	LY75	NM_002349	TSS1500	S_Shore
cg24978679	GRCh37	1	150254867	CIART;CIART;CIART;CIART;CIART	NM_001300841;NM_001300839;NM_001300840;NM_144697;NM_001300838	TSS1500;TSS200;TSS200;TSS200;TSS200	S_Shore
cg23231729	GRCh37	1	151882143	THEM4	NM_053055	TSS200	Island
cg21699381	GRCh37	10	105438046	SH3PXD2A	NM_014631	Body
cg08551248	GRCh37	1	40255129	BMP8B	NM_001720	TSS1500	Island
cg03485694	GRCh37	12	3862473	EFCAB4B;EFCAB4B;EFCAB4B	NM_001144959;NM_032680;NM_001144958	TSS200;TSS200;TSS200	Island
cg17087916	GRCh37	11	60771862	CD6;CD6;CD6;CD6	NR_045638;NM_006725;NM_001254751;NM_001254750	Body;Body;Body;Body	N_Shelf
cg07096772	GRCh37	2	240884729
cg10431604	GRCh37	14	24809315	RIPK3	NM_006871	TSS200	S_Shore
cg03147210	GRCh37	1	151882284	THEM4	NM_053055	TSS200	Island
cg05411953	GRCh37	19	52207653	NCRNA00085	NR_024330	Body	Island
cg01036173	GRCh37	9	5437898	C9orf46	NM_018465	TSS200	Island
cg12018098	GRCh37	19	38885481	SPRED3	NM_001042522	Body	Island
cg09474229	GRCh37	19	39360330	RINL	NM_198445	Body	Island
cg09172548	GRCh37	12	3862221	EFCAB4B;EFCAB4B;EFCAB4B;EFCAB4B;EFCAB4B;EFCAB4B	NM_001144959;NM_001144958;NM_001144959;NM_032680;NM_032680;NM_001144958	1stExon;1stExon;5'UTR;1stExon;5'UTR;5'UTR	Island
cg25746216	GRCh37	20	45985311	ZMYND8;ZMYND8;ZMYND8;ZMYND8;ZMYND8;ZMYND8;ZMYND8;ZMYND8;ZMYND8;ZMYND8;ZMYND8;ZMYND8;ZMYND8;ZMYND8;ZMYND8;ZMYND8;ZMYND8;ZMYND8	NM_001281774;NM_001281773;NM_001281772;NM_001281780;NM_001281779;NM_001281769;NM_183048;NM_183047;NM_012408;NM_001281778;NM_001281777;NM_001281776;NM_001281775;NM_001281783;NM_001281782;NM_001281781;NM_001281771;NM_001281784	5'UTR;5'UTR;5'UTR;5'UTR;5'UTR;Body;Body;Body;Body;Body;Body;Body;Body;Body;Body;Body;Body;Body
cg18786123	GRCh37	12	47787067
cg12953200	GRCh37	4	2795501	SH3BP2	NM_001122681	5'UTR	S_Shore
cg07370959	GRCh37	1	51434293	CDKN2C;CDKN2C	NM_078626;NM_001262	TSS1500;TSS200	Island
cg09331545	GRCh37	16	87736388	LOC100129637	NR_024488	Body	N_Shore
cg20691507	GRCh37	6	28956683				S_Shore
cg03500459	GRCh37	6	2876783	SERPINB9P1	NR_033851	TSS200	S_Shore
cg15822765	GRCh37	6	28956387				Island
cg02951558	GRCh37	19	50979574	FAM71E1;C19orf63;C19orf63	NM_138411;NM_175063;NM_206538	1stExon;TSS200;TSS200	Island
cg03317082	GRCh37	1	234748618				S_Shore
cg04863758	GRCh37	4	1303710	MAEA;MAEA	NM_005882;NM_001017405	Body;Body	Island
cg21496518	GRCh37	3	15374154	SH3BP5;SH3BP5	NM_004844;NM_001018009	TSS200;5'UTR	Island
cg02297616	GRCh37	1	40255140	BMP8B	NM_001720	TSS1500	Island
cg07022880	GRCh37	6	31465461	MICB	NM_005931	TSS1500	Island
cg09419978	GRCh37	16	89753003	CDK10;CDK10;CDK10;CDK10;CDK10;CDK10	NR_027703;NM_052988;NM_052987;NM_001098533;NR_027702;NM_001160367	TSS200;TSS200;TSS200;TSS200;TSS200;TSS200	Island
cg20687940	GRCh37	11	63753228	OTUB1;OTUB1	NM_017670;NR_003089	TSS200;TSS200	N_Shore
cg04865480	GRCh37	2	173421027	PDK1	NM_002610	1stExon	Island
cg19371800	GRCh37	12	6902253	CD4;CD4;CD4;CD4;CD4	NM_000616;NM_001195014;NM_001195016;NM_001195015;NM_001195017	5'UTR;5'UTR;5'UTR;5'UTR;5'UTR
cg06637618	GRCh37	1	203595048	ATP2B4;ATP2B4	NM_001001396;NM_001684	TSS1500;TSS1500	N_Shelf
cg17212129	GRCh37	18	74814040	MBP;MBP	NM_001025100;NM_001025101	Body;Body
cg11032474	GRCh37	16	67312928	PLEKHG4;PLEKHG4;PLEKHG4;PLEKHG4;PLEKHG4;PLEKHG4	NM_001129731;NM_015432;NM_001129727;NM_001129728;NM_015432;NM_001129729	TSS1500;1stExon;5'UTR;TSS200;5'UTR;TSS1500	Island
cg08493294	GRCh37	2	25500416	DNMT3A;DNMT3A	NM_022552;NM_175629	Body;Body	Island
cg12965927	GRCh37	6	31239093	HLA-C	NM_002117	Body	Island
cg21530045	GRCh37	6	150263035	ULBP2	NM_025217	TSS200	Island
cg08231730	GRCh37	11	63753169	OTUB1;OTUB1	NM_017670;NR_003089	TSS200;TSS200	N_Shore
cg02667677	GRCh37	6	106545984	PRDM1;PRDM1	NM_001198;NM_182907	Body;TSS1500
cg23014605	GRCh37	17	40439765	STAT5A;STAT5A;STAT5A;STAT5A	NM_001288720;NM_001288719;NM_003152;NM_001288718	TSS1500;TSS1500;5'UTR;TSS200	N_Shore
cg25296938	GRCh37	7	98976900	ARPC1B	NM_005720	5'UTR	S_Shelf
cg08321103	GRCh37	5	138862487	TMEM173;TMEM173	NM_001301738;NM_198282	TSS1500;TSS200
cg07003587	GRCh37	17	79259040	SLC38A10;SLC38A10	NM_001037984;NM_138570	Body;Body	N_Shore
cg17266233	GRCh37	11	46382725	DGKZ;DGKZ;DGKZ;DGKZ	NM_201533;NM_001105540;NM_003646;NM_201532	Body;TSS1500;Body;Body
cg18434673	GRCh37	17	40333360	KCNH4	NM_012285	TSS200	Island
cg10571987	GRCh37	6	41528395	FOXP4;FOXP4;FOXP4	NM_001012427;NM_138457;NM_001012426	5'UTR;5'UTR;5'UTR	Island
cg12208051	GRCh37	11	72524545	ATG16L2	NM_033388	TSS1500	N_Shore
cg02663864	GRCh37	16	50776102	CYLD;CYLD;CYLD;CYLD	NM_001042355;NM_001042412;NM_001042412;NM_015247	5'UTR;5'UTR;1stExon;5'UTR	Island
cg15420071	GRCh37	8	27348165	EPHX2;EPHX2;EPHX2;EPHX2	NM_001979;NM_001256482;NM_001256483;NM_001256484	TSS1500;TSS1500;TSS1500;TSS1500	N_Shore
cg03448532	GRCh37	15	41913293				N_Shore
cg22492273	GRCh37	19	50979746	C19orf63;FAM71E1;FAM71E1;C19orf63;C19orf63;C19orf63	NM_175063;NM_138411;NM_138411;NM_206538;NM_175063;NM_206538	5'UTR;1stExon;5'UTR;5'UTR;1stExon;1stExon	Island
cg23199648	GRCh37	12	94601815	PLXNC1	NM_005761	Body
cg17737146	GRCh37	3	169530037	LRRC34	NM_153353	Body	Island
cg08658282	GRCh37	1	110166385	AMPD2;AMPD2;AMPD2;AMPD2;AMPD2	NM_139156;NM_001257360;NM_004037;NM_001308170;NM_001257361	Body;Body;Body;Body;TSS1500	S_Shelf
cg08177681	GRCh37	2	240302585	HDAC4	NM_006037	5'UTR
cg22764374	GRCh37	12	12163421
cg17445812	GRCh37	3	36986805	TRANK1	NM_014831	TSS1500	Island
cg23703963	GRCh37	14	105953300	CRIP1;CRIP1	NM_001311;NM_001311	1stExon;5'UTR	Island
cg03882437	GRCh37	9	140051729	GRIN1;GRIN1;GRIN1	NM_000832;NM_007327;NM_021569	Body;Body;Body	Island
cg04411625	GRCh37	14	105953462	CRIP1	NM_001311	5'UTR	Island
cg07010094	GRCh37	3	176915078	TBL1XR1	NM_024665	TSS200	N_Shore
cg05972871	GRCh37	12	3862444	EFCAB4B;EFCAB4B;EFCAB4B	NM_001144959;NM_032680;NM_001144958	TSS200;TSS200;TSS200	Island
cg11543957	GRCh37	7	151536312	PRKAG2	NM_016203	Body
cg15977816	GRCh37	19	44285297	KCNN4;KCNN4	NM_002250;NM_002250	1stExon;5'UTR
cg07896412	GRCh37	16	89753622	CDK10;CDK10;CDK10;CDK10;CDK10;CDK10	NM_001098533;NR_027702;NR_027703;NM_001160367;NM_052988;NM_052987	5'UTR;Body;Body;5'UTR;Body;5'UTR	Island
cg06354398	GRCh37	6	29856477	HLA-H	NR_001434	Body	Island
cg19781348	GRCh37	1	27481688	SLC9A1;SLC9A1	NM_003047;NR_046474	TSS200;TSS200	Island
cg24421906	GRCh37	18	11947936				Island
cg07909619	GRCh37	2	74425392	MTHFD2;MTHFD2	NM_006636;NR_027405	TSS1500;TSS1500	N_Shore
cg09228833	GRCh37	20	52199778	ZNF217	NM_006526	TSS200	S_Shore
cg20983112	GRCh37	11	75480246	DGAT2	NM_032564	Body	S_Shore
[truncated: 21,873 more rows]

## Sheet: Supplementary Table 4
Supplementary Table 4 LOLA results of M1vsM2.
Description	Cell type	Tissue	Antibody	Log pValue	qValue	Log OddsRatio
Day 5 of in vitro differentiation with FGF2; BMP4 and B27	Endoderm	NA	FOXA2	Inf	0	11.1011
cistrome_cistrome Caco-2(proliferating) GATA6	Caco-2(proliferating)	intestine	GATA6	Inf	0	22.8502
ChIP HepG2 FOXA2_(SC-6554)	HepG2	NA	FOXA2_(SC-6554)	Inf	0	6.21966
ChIP HepG2 FOXA1_(SC-6553)	HepG2	NA	FOXA1_(SC-6553)	Inf	0	5.40457
ChIP HepG2 FOXA1_(SC-101058)	HepG2	NA	FOXA1_(SC-101058)	Inf	0	5.15204
cistrome_cistrome Caco-2(proliferating) HNF4A	Caco-2(proliferating)	intestine	HNF4A	Inf	0	4.00436
ChIP HepG2 HNF4A_(SC-8987)	HepG2	NA	HNF4A_(SC-8987)	Inf	0	5.56931
cistrome_cistrome MCF-7 FoxA1	MCF-7	breast	FoxA1	Inf	0	6.55247
ChIP HepG2 p300	HepG2	NA	p300	Inf	0	4.17451
ChIP HepG2 HNF4G_(SC-6558)	HepG2	NA	HNF4G_(SC-6558)	Inf	0	4.80024
cistrome_cistrome MCF-7 FoxA1	MCF-7	breast	FoxA1	Inf	0	3.8109
cistrome_cistrome Caco-2(differentiated) HNF4A	Caco-2(differentiated)	intestine	HNF4A	Inf	0	3.07247
cistrome_epigenome Caco-2(differentiated) H3K4me2	Caco-2(differentiated)	intestine	H3K4me2	Inf	0	2.85946
Repressed Segments	GM12878	NA	NA	Inf	0	2.55876
cistrome_epigenome Caco-2(proliferating) H3K4me2	Caco-2(proliferating)	intestine	H3K4me2	Inf	0	2.31551
Repressed Segments	Huvec	NA	NA	Inf	0	2.19199
Repressed Segments	H1hesc	NA	NA	Inf	0	2.0789
Repressed Segments	K562	NA	NA	Inf	0	1.97585
cistrome_cistrome MCF-7 FoxA1	MCF-7	breast	FoxA1	318.176	1.05806524631347e-316	4.57856
Repressed Segments	HeLa-S3	NA	NA	292.674	3.19135e-291	1.73047
ChIP HepG2 TEAD4_(SC-101184)	HepG2	NA	TEAD4_(SC-101184)	290.223	8.58889e-289	4.23695
UCSC LaminB1 Lads	NA	NA	NA	279.522	4.11228e-278	1.82921
cistrome_cistrome MCF-7 FoxA1	MCF-7	breast	FoxA1	260.942	1.49793e-259	3.08804
ChIP HepG2 RXRA	HepG2	NA	RXRA	257.462	4.33435e-256	3.94222
ChIP HepG2 HNF4A	HepG2	NA	HNF4A	255.191	7.76023e-254	4.46089
cistrome_cistrome HepG2 liver cells HNF4A	HepG2 liver cells	liver	HNF4A	225.234	6.76179e-224	2.05389
cistrome_cistrome HepG2 liver cells HNF4A	HepG2 liver cells	liver	HNF4A	210.365	4.81724e-209	1.98159
ChIP HepG2 ARID3A_(NB100-279)	HepG2	NA	ARID3A_(NB100-279)	201.953	1.20002e-200	3.15172
ChIP MCF-7 GATA3_(SC-269)	MCF-7	NA	GATA3_(SC-269)	198.374	4.39015e-197	4.93662
cistrome_cistrome MCF-7 ESR1	MCF-7	breast	ESR1	196.876	1.33515e-195	2.30667
ChIP HepG2 HDAC2_(SC-6296)	HepG2	NA	HDAC2_(SC-6296)	196.166	6.63619e-195	2.81041
cistrome_cistrome HepG2 liver cells CEBPa	HepG2 liver cells	liver	CEBPa	172.379	3.93224e-171	2.24125
ChIP HepG2 SP1	HepG2	NA	SP1	160.39	3.71688e-159	2.27213
cistrome_cistrome LnCaP FoxA1	LnCaP	prostate	FoxA1	160.234	5.16318e-159	2.96021
cistrome_cistrome MCF-7 FoxA1	MCF-7	breast	FoxA1	155.106	6.73426e-154	2.82267
cistrome_cistrome MCF-7 RARA	MCF-7	breast	RARA	154.288	4.30629e-153	2.45632
Liver	NA	NA	NA	150.242	4.66447e-149	7.32044
ChIP HepG2 TCF7L2	HepG2	NA	TCF7L2	146.104	6.23413e-145	9.05945
cistrome_epigenome MCF-7 H3R17me2	MCF-7	breast	H3R17me2	144.567	2.09472e-143	5.21028
Adult chronic myeloid leukaemia (at blast crisis) cell line carrying t(9;22) tra	Leukaemia cell	NA	GATA1	143.495	2.40856e-142	5.9649
cistrome_cistrome MCF-7 ESR1	MCF-7	breast	ESR1	138.769	1.25021e-137	3.45847
ChIP HepG2 NFIC_(SC-81335)	HepG2	NA	NFIC_(SC-81335)	136.175	4.79127e-135	2.3151
cistrome_cistrome VCaP FoxA1	VCaP	prostate	FoxA1	135.356	3.08419e-134	6.54376
cistrome_cistrome Caco-2(differentiated) GATA6	Caco-2(differentiated)	intestine	GATA6	117.771	1.15963e-116	11.0947
cistrome_cistrome MCF-7 FoxA1	MCF-7	breast	FoxA1	117.255	3.71748e-116	2.95028
cistrome_cistrome MCF-7 RARG	MCF-7	breast	RARG	115.999	6.56383e-115	2.46241
ChIP MCF-7 GATA3_(SC-268)	MCF-7	NA	GATA3_(SC-268)	113.038	5.86547e-112	6.84989
ChIP K562 eGFP-GATA2	K562	NA	eGFP-GATA2	112.677	1.31986e-111	3.1459
ChIP MCF-7 ZNF217	MCF-7	NA	ZNF217	111.265	3.34301e-110	3.61123
Stem cell specific (weak)	NA	NA	NA	110.222	3.6152e-109	3.62602
Weak Enhancer Segments	H1hesc	NA	NA	106.547	1.6751e-105	1.93931
cistrome_cistrome MCF-7 GATA3	MCF-7	breast	GATA3	105.906	7.19445e-105	3.39623
cistrome_cistrome MCF-7 ESR1	MCF-7	breast	ESR1	104.435	2.08831e-103	3.44947
cistrome_cistrome MCF-7 SRC-3	MCF-7	breast	SRC-3	103.809	8.66883e-103	2.25239
ChIP HepG2 TCF12	HepG2	NA	TCF12	101.462	1.88895e-100	8.00848
cistrome_cistrome LnCaP AR	LnCaP	prostate	AR	101.289	2.76253e-100	3.02728
cistrome_cistrome MCF-7 ESR1	MCF-7	breast	ESR1	97.3939	2.13363e-96	3.75502
cistrome_cistrome MCF-7 ESR1	MCF-7	breast	ESR1	96.126	3.88536e-95	2.41226
cistrome_cistrome MCF-7 ESR1	MCF-7	breast	ESR1	95.8637	6.98774e-95	2.08334
ChIP K562 GATA2_(SC-267)	K562	NA	GATA2_(SC-267)	94.7295	9.35829e-94	3.05589
cistrome_cistrome A594 cells NR3C1	A594 cells	lung	NR3C1	92.1757	3.29494e-91	2.2754
ChIP HepG2 MBD4_(SC-271530)	HepG2	NA	MBD4_(SC-271530)	90.8687	6.57363e-90	2.84221
ChIP A549 GR	A549	NA	GR	90.7311	8.88071e-90	3.81065
cistrome_epigenome VCaP H3K4me1	VCaP	prostate	H3K4me1	90.5369	1.36708e-89	1.61255
ChIP A549 GR	A549	NA	GR	90.3361	2.1374e-89	2.59708
ChIP K562 TAL1_(SC-12984)	K562	NA	TAL1_(SC-12984)	89.4223	1.72578e-88	2.57363
Weak Enhancer Segments	K562	NA	NA	88.0415	4.0856e-87	2.82146
cistrome_cistrome MCF-7 SRC-3	MCF-7	breast	SRC-3	88.0308	4.12594e-87	2.02378
ChIP HepG2 FOSL2	HepG2	NA	FOSL2	86.2839	2.27043e-85	2.17198
cistrome_epigenome MCF-7 H3R17me2	MCF-7	breast	H3R17me2	85.7627	7.43074e-85	3.0862
cistrome_cistrome normal liver cells HNF4A	normal liver cells	liver	HNF4A	85.1275	3.16328e-84	1.53977
Repressed Segments	Hepg2	NA	NA	85.105	3.28477e-84	1.341
Weak Enhancer Segments	Hepg2	NA	NA	83.0723	3.49338e-82	5.22763
cistrome_cistrome MCF-7 ESR1	MCF-7	breast	ESR1	80.3425	1.84996e-79	2.31246
Weak Enhancer Segments	HeLa-S3	NA	NA	75.8934	5.1332e-75	2.21217
cistrome_cistrome abl AR	abl	prostate	AR	75.3105	1.93865e-74	3.546
Liver	NA	NA	NA	74.2989	1.96563e-73	23.5514
ChIP HepG2 JunD	HepG2	NA	JunD	74.2886	1.98662e-73	1.98678
ChIP T-47D GATA3_(SC-268)	T-47D	NA	GATA3_(SC-268)	72.6317	8.90216e-72	2.08875
Human K562 erythroleukemia cells (ATCC # CCL-243) were cultured in RPMI medium 1	Myeloid Leukemia	NA	GATA2	70.3282	1.76819e-69	2.89207
Liver	NA	NA	NA	70.0885	3.03314e-69	5.08794
cistrome_cistrome normal liver cells CEBPa	normal liver cells	liver	CEBPa	68.2261	2.18225e-67	1.7346
K562 erythrocytic leukaemia cells (ATCC CCL-243) were grown according to standar	Erythrocytic leukaemia cells	NA	KDM1A	67.9641	3.94195e-67	2.47621
ChIP SH-SY5Y GATA3_(SC-269)	SH-SY5Y	NA	GATA3_(SC-269)	64.2735	1.91031e-63	3.30385
Liver;Epithelial	NA	NA	NA	63.6456	8.01416e-63	31.1576
Epithelial;Liver	NA	NA	NA	63.395	1.41034e-62	64.9726
ChIP HepG2 MYBL2_(SC-81192)	HepG2	NA	MYBL2_(SC-81192)	62.7243	6.53199e-62	1.66543
ChIP K562 GATA-2	K562	NA	GATA-2	61.7776	5.71177e-61	2.79808
cistrome_cistrome MCF-7 ESR1	MCF-7	breast	ESR1	61.5532	9.46813e-61	1.93139
ChIP A549 p300	A549	NA	p300	61.0708	2.84298e-60	1.96077
ChIP T-47D ERalpha_a	T-47D	NA	ERalpha_a	59.8445	4.73533e-59	3.49319
ChIP T-47D ERalpha_a	T-47D	NA	ERalpha_a	59.0875	2.67638e-58	3.47901
cistrome_cistrome MCF-7 ESR1	MCF-7	breast	ESR1	58.7355	5.95487e-58	2.45765
cistrome_cistrome Caco-2(proliferating) CDX2	Caco-2(proliferating)	intestine	CDX2	58.4861	1.04619e-57	1.72447
codex Embryonic Stem Cell NANOG	Embryonic Stem Cell	NA	NANOG	58.0608	2.75642e-57	2.67469
ChIP MCF-7 TCF7L2	MCF-7	NA	TCF7L2	57.139	2.27793e-56	2.39358
UCSC coriellDelDup table	NA	NA	NA	56.1211	2.34962e-55	1.36195
CD36+ erythroid progenitor cells were derived from mobilised CD34+ cells isolate	Erythroid Progenitor	NA	TAL1	55.7125	5.95776e-55	2.35322
ChIP HepG2 p300_(SC-584)	HepG2	NA	p300_(SC-584)	55.3883	1.24426e-54	2.27837
Stem	NA	NA	NA	53.3352	1.39207e-52	8.46399
Proerythroblasts derived from CD34+ bone marrow cells isolated from heathly dono	Erythroblast	NA	TAL1	52.1021	2.35737e-51	2.284
cistrome_cistrome MCF-7 ESR1	MCF-7	breast	ESR1	51.5102	9.12093e-51	2.91346
Stem;Liver	NA	NA	NA	49.4656	1.00099e-48	54.0093
ChIP HepG2 JunD	HepG2	NA	JunD	47.7969	4.62289e-47	1.98414
Brain	NA	NA	NA	47.6475	6.45898e-47	4.15633
ChIP T-47D FOXA1_(SC-6553)	T-47D	NA	FOXA1_(SC-6553)	47.1052	2.23031e-46	1.77718
ChIP HepG2 CEBPB_(SC-150)	HepG2	NA	CEBPB_(SC-150)	47.0676	2.40915e-46	2.32828
codex Embryonic Stem Cell NANOG	Embryonic Stem Cell	NA	NANOG	45.9458	3.15949e-45	2.59415
ChIP A549 FOXA1_(SC-101058)	A549	NA	FOXA1_(SC-101058)	45.1081	2.15453e-44	3.87962
CD36+ erythroid progenitor cells were derived from mobilised CD34+ cells isolate	Erythroid Progenitor	NA	GATA1	45.0789	2.28328e-44	2.07844
cistrome_epigenome LnCaP H3K4me1	LnCaP	prostate	H3K4me1	43.5781	7.16794e-43	1.38602
cistrome_cistrome Caco-2(differentiated) CDX2	Caco-2(differentiated)	intestine	CDX2	41.5196	8.12968e-41	1.35849
Liver	NA	NA	NA	41.4871	8.68326e-41	20.5202
Enhancers Segments	Hepg2	NA	NA	38.2741	1.40542e-37	1.44491
ChIP HepG2 c-Jun	HepG2	NA	c-Jun	37.1745	1.75251e-36	2.36929
ChIP HEK293 TCF7L2	HEK293	NA	TCF7L2	36.6938	5.25534e-36	2.10516
ChIP SH-SY5Y GATA-2	SH-SY5Y	NA	GATA-2	36.1395	1.86695e-35	1.72516
Epithelial;Liver;Prostate;Mammary	NA	NA	NA	35.6504	5.70886e-35	46.4458
K562 specific	NA	NA	NA	35.6406	5.79083e-35	2.93912
ChIP HepG2 MafF_(M8194)	HepG2	NA	MafF_(M8194)	35.5719	6.72561e-35	2.07512
cistrome_cistrome MCF-7 ESR1	MCF-7	breast	ESR1	35.379	1.04002e-34	1.48269
Skin;Hematopoietic	NA	NA	NA	33.8807	3.24965e-33	4.07854
ChIP HUVEC GATA-2	HUVEC	NA	GATA-2	33.8582	3.39411e-33	1.7671
sheffield_dnase	NA	NA	NA	33.6603	5.31076e-33	4.9066
Human K562 erythroleukemia cells (ATCC # CCL-243) were cultured in RPMI medium 1	Myeloid Leukemia	NA	GATA1	33.5415	6.92598e-33	2.60771
Liver;Epithelial	NA	NA	NA	33.2239	1.42754e-32	3.51546
Promoter Flank Segments	H1hesc	NA	NA	32.9403	2.7212e-32	2.02629
ChIP HepG2 CEBPB	HepG2	NA	CEBPB	32.2992	1.18158e-31	1.72026
ChIP A549 FOSL2	A549	NA	FOSL2	31.7063	4.59207e-31	1.64249
ChIP K562 GATA-1	K562	NA	GATA-1	31.6903	4.72693e-31	2.77836
Day 5 of in vitro differentiation with FGF2; BMP4 and B27	Endoderm	NA	FOXA2	31.2829	1.19861e-30	1.38745
Epithelial;Liver;Mammary	NA	NA	NA	30.2134	1.39587e-29	32.3704
Liver;Prostate	NA	NA	NA	28.773	3.81938e-28	5.40556
Epithelial;Prostate;Mammary	NA	NA	NA	28.2949	1.13993e-27	7.36623
Liver;Prostate	NA	NA	NA	27.8438	3.197e-27	25.3141
cistrome_cistrome T47D PGR	T47D	breast	PGR	27.499	7.01975e-27	1.92767
Epithelial;Liver	NA	NA	NA	26.3689	9.40149e-26	29.1472
ChIP HeLa-S3 p300_(SC-584)	HeLa-S3	NA	p300_(SC-584)	26.0601	1.90042e-25	1.746
Stem;Brain	NA	NA	NA	25.5029	6.80652e-25	29.4341
Epithelial;Stem;Colon;Cervix;Liver;Prostate;Mammary	NA	NA	NA	24.1771	1.43106e-23	25.1362
Liver;Mammary	NA	NA	NA	23.1306	1.58125e-22	14.848
Enhancers Segments	HeLa-S3	NA	NA	23.0594	1.85012e-22	1.43366
Stem;Hematopoietic	NA	NA	NA	22.6173	5.08448e-22	23.2118
ChIP HepG2 MafK_(ab50322)	HepG2	NA	MafK_(ab50322)	22.409	8.15617e-22	1.80754
Liver;Hematopoietic	NA	NA	NA	21.663	4.51327e-21	14.8044
ChIP T-47D ERalpha_a	T-47D	NA	ERalpha_a	21.6395	4.73149e-21	3.51909
cistrome_cistrome MCF-7 ESR1	MCF-7	breast	ESR1	21.4449	7.35588e-21	1.57634
cistrome_cistrome MCF-7 ESR1	MCF-7	breast	ESR1	21.2316	1.19397e-20	2.33696
ChIP PBDEFetal GATA-1	PBDEFetal	NA	GATA-1	20.0881	1.65032e-19	2.80399
Proerythroblasts were derived from mobilised CD34+ cells isolated from the healt	Erythroblast	NA	TAL1	20.0463	1.80475e-19	2.47
Skin;Epithelial	NA	NA	NA	19.862	2.74106e-19	4.11695
CD36+ erythroid progenitor cells were derived from mobilised CD34+ cells isolate	Erythroid Progenitor	NA	TAL1	19.6908	4.03854e-19	1.9039
ChIP HepG2 CEBPB	HepG2	NA	CEBPB	19.6753	4.15765e-19	1.62392
K562 erythrocytic leukaemia cells (ATCC CCL-243) were grown according to standar	Erythrocytic leukaemia cells	NA	EP300	19.6063	4.84186e-19	2.77534
CD36+ erythroid progenitor cells were derived from mobilised CD34+ cells isolate	Erythroid Progenitor	NA	SMARCA4	18.5788	5.12567e-18	2.19422
Liver	NA	NA	NA	18.2174	1.17047e-17	9.94991
ChIP ECC-1 FOXA1_(SC-6553)	ECC-1	NA	FOXA1_(SC-6553)	18.0162	1.84836e-17	2.20914
cistrome_cistrome VCaP AR	VCaP	prostate	AR	17.8137	2.92769e-17	4.75721
UCSC Repeat Masker	NA	NA	NA	17.7049	3.73689e-17	1.16653
ChIP HepG2 MafK_(SC-477)	HepG2	NA	MafK_(SC-477)	17.6253	4.46069e-17	1.71897
Enhancers Segments	K562	NA	NA	17.5188	5.66533e-17	1.37163
cistrome_cistrome MCF-7 ESR1	MCF-7	breast	ESR1	17.3124	9.05666e-17	4.80084
ChIP K562 NR2F2_(SC-271940)	K562	NA	NR2F2_(SC-271940)	17.054	1.63198e-16	1.4861
Promoter Flank Segments	HeLa-S3	NA	NA	16.9338	2.13911e-16	1.94006
Proerythroblasts were derived from mobilised CD34+ cells isolated from the healt	Erythroblast	NA	SMAD1	16.783	3.00877e-16	4.55743
cistrome_cistrome metastatic prostate cancer tissue AR	metastatic prostate cancer tissue	prostate	AR	16.3804	7.55763e-16	3.60546
ChIP K562 STAT5A_(SC-74442)	K562	NA	STAT5A_(SC-74442)	16.2318	1.05775e-15	1.67744
ChIP HepG2 BHLHE40	HepG2	NA	BHLHE40	16.1287	1.33307e-15	2.27368
Promoter Flank Segments	Hepg2	NA	NA	15.9767	1.88067e-15	1.84129
ChIP K562 SIRT6	K562	NA	SIRT6	15.969	1.90301e-15	2.38396
cistrome_cistrome LnCaP AR	LnCaP	prostate	AR	15.941	2.01775e-15	1.71274
Epithelial;Fibroblast;Muscle;Brain;Endothelial;Liver	NA	NA	NA	15.6217	4.1843e-15	27.4965
Liver;Hematopoietic	NA	NA	NA	15.2911	8.90657e-15	21.9213
Epithelial;Liver;Endothelial;Primitive	NA	NA	NA	15.1819	1.13875e-14	38.2119
cistrome_cistrome T47D ESR1	T47D	breast	ESR1	13.774	2.89633e-13	1.83834
Epithelial;Liver	NA	NA	NA	13.513	5.25205e-13	16.1033
sheffield_dnase	NA	NA	NA	12.9904	1.73962e-12	2.58147
ChIP A549 GR	A549	NA	GR	12.934	1.96987e-12	3.21039
Liver;Prostate;Mammary	NA	NA	NA	12.8945	2.14522e-12	16.5019
Proerythroblasts were derived from mobilised CD34+ cells isolated from the healt	Erythroblast	NA	SMAD1	12.6309	3.91445e-12	3.61874
codex Embryonic Stem Cell SOX2	Embryonic Stem Cell	NA	SOX2	12.5416	4.78169e-12	2.20399
Proerythroblasts derived from CD34+ foetal liver cells (2-trimester stage).	Erythroblast	NA	GATA1	12.3646	7.14827e-12	1.51246
ChIP H1-hESC BCL11A	H1-hESC	NA	BCL11A	12.3382	7.55444e-12	3.493
Epithelial;Colon;Cervix;Liver;Prostate;Mammary;Skin	NA	NA	NA	12.3238	7.76678e-12	30.9129
Prostate Cancer and Muscle	NA	NA	NA	12.3125	7.92891e-12	3.20834
Primitive;Prostate;Mammary;Epithelial	NA	NA	NA	12.2707	8.6827e-12	6.07434
cistrome_cistrome MCF-7 c-Fos	MCF-7	breast	c-Fos	12.067	1.38027e-11	1.41717
Epithelial;Brain	NA	NA	NA	11.4489	5.69886e-11	6.71097
cistrome_epigenome NB4 cells H3K27me3	NB4 cells	hematopoietic stem cell	H3K27me3	11.3967	6.39308e-11	1.3362
Cervix;Mammary	NA	NA	NA	11.3635	6.86432e-11	3.42191
Epithelial;Liver	NA	NA	NA	11.2506	8.85504e-11	13.9145
cistrome_cistrome MCF-7 ESR1	MCF-7	breast	ESR1	10.9495	1.76212e-10	1.59609
ChIP HeLa-S3 c-Jun	HeLa-S3	NA	c-Jun	10.634	3.62515e-10	1.4351
Epithelial;Fibroblast	NA	NA	NA	10.3841	6.41167e-10	11.7961
Proerythroblasts derived from CD34+ bone marrow cells isolated from heathly dono	Erythroblast	NA	GATA1	10.3802	6.43544e-10	1.24234
Epithelial;Mammary	NA	NA	NA	10.3082	7.55731e-10	13.2531
ChIP HeLa-S3 STAT3	HeLa-S3	NA	STAT3	9.87851	2.02247e-09	1.49781
cistrome_cistrome MCF-7 ESR1	MCF-7	breast	ESR1	9.75178	2.6941e-09	1.32315
Proerythroblasts were derived from CD34+ adult bone marrow cells isolated from h	Erythroblast	NA	TAL1	9.72147	2.87427e-09	3.12398
Epithelial;Cervix;Liver;Skin	NA	NA	NA	9.61366	3.66577e-09	24.4125
ChIP HeLa-S3 EZH2_(39875)	HeLa-S3	NA	EZH2_(39875)	9.34918	6.70622e-09	2.83566
ChIP T-47D p300	T-47D	NA	p300	9.18344	9.77373e-09	1.39547
Epithelial;Liver;Prostate;Mammary;Skin	NA	NA	NA	9.06235	1.28533e-08	16.4645
cistrome_epigenome T47D H3K4me1	T47D	breast	H3K4me1	8.88742	1.91339e-08	1.19376
Epithelial;Prostate;Mammary	NA	NA	NA	8.84127	2.11756e-08	11.1715
Liver;Endothelial	NA	NA	NA	8.75766	2.54228e-08	10.9676
Epithelial	NA	NA	NA	8.75766	2.54228e-08	10.9676
ChIP K562 c-Jun	K562	NA	c-Jun	8.52483	4.32475e-08	1.64768
Stem;Liver	NA	NA	NA	8.40437	5.67987e-08	8.09337
Epithelial;Liver;Fibroblast	NA	NA	NA	8.19584	9.13679e-08	15.9997
Epithelial	NA	NA	NA	7.93059	1.67488e-07	2.63923
Epithelial;Hematopoietic;Liver	NA	NA	NA	7.82327	2.13428e-07	18.1528
Epithelial;Cervix;Liver	NA	NA	NA	7.79747	2.25426e-07	10.1213
cistrome_cistrome VCaP AR	VCaP	prostate	AR	7.6818	2.92845e-07	1.74012
Epithelial;Fibroblast;Brain	NA	NA	NA	7.6692	3.00068e-07	23.1909
Hematopoietic	NA	NA	NA	7.66147	3.04038e-07	3.30116
Colon;Cervix;Hematopoietic	NA	NA	NA	7.57395	3.70208e-07	9.59726
Epithelial;Fibroblast;Muscle;Skin;Stem;Endothelial;Cervix;Liver;Hematopoietic;Ma	NA	NA	NA	7.53069	4.0711e-07	8.37709
codex Endometrial Stromal Cell NR2F2	Endometrial Stromal Cell	NA	NR2F2	7.44228	4.96738e-07	1.40403
Epithelial;Cervix;Prostate;Mammary	NA	NA	NA	7.41584	5.25528e-07	6.69203
ChIP HepG2 SMC3_(ab9263)	HepG2	NA	SMC3_(ab9263)	7.30515	6.72564e-07	1.28922
cistrome_epigenome VCaP Pan-H3	VCaP	prostate	Pan-H3	7.30477	6.72564e-07	1.49134
Epithelial;Liver;Prostate;Mammary	NA	NA	NA	7.07945	1.12487e-06	11.5944
Muscle;Fibroblast	NA	NA	NA	6.99953	1.3461e-06	3.14191
Proerythroblasts were derived from CD34+ adult bone marrow cells isolated from h	Erythroblast	NA	GATA1	6.95804	1.47445e-06	1.1707
UCSC Nested repeats	NA	NA	NA	6.92617	1.57971e-06	1.1256
ChIP K562 TEAD4_(SC-101184)	K562	NA	TEAD4_(SC-101184)	6.82165	2.00067e-06	1.22144
Hematopoietic;Brain	NA	NA	NA	6.29725	6.66305e-06	9.27673
cistrome_cistrome T47D FoxA1	T47D	breast	FoxA1	6.27941	6.91202e-06	1.14425
Skin;Liver	NA	NA	NA	5.96429	1.42181e-05	4.43133
codex Embryonic Stem Cell SOX2	Embryonic Stem Cell	NA	SOX2	5.94013	1.49661e-05	2.20898
Epithelial;Stem;Cervix;Mammary	NA	NA	NA	5.87087	1.74633e-05	9.71091
Muscle;Epithelial;Brain;Fibroblast	NA	NA	NA	5.86937	1.74633e-05	11.9699
Stem;Epithelial;Skin	NA	NA	NA	5.72737	2.41138e-05	9.27627
ChIP K562 c-Jun	K562	NA	c-Jun	5.61658	3.0989e-05	1.52369
Liver	NA	NA	NA	5.37232	5.41533e-05	3.47583
PANC-1 specific	NA	NA	NA	5.18205	8.35705e-05	2.20814
cistrome_cistrome MDA-MB-231 Cells ESR1, DBDmut	MDA-MB-231 Cells	breast	ESR1, DBDmut	5.11213	9.77559e-05	1.97033
Epithelial;Primitive;Brain;Stem;Colon;Cervix;Liver;Endothelial;Muscle;Hematopoie	NA	NA	NA	4.84174	0.000181434	6.10357
ChIP A549 TCF12	A549	NA	TCF12	4.80402	0.000197074	1.16766
ChIP K562 ZNF274_(M01)	K562	NA	ZNF274_(M01)	4.79782	0.000199075	1.75299
Hematopoietic;Epithelial	NA	NA	NA	4.70944	0.000242996	5.87177
Stem;Epithelial	NA	NA	NA	4.70322	0.00024549	7.89582
Brain	NA	NA	NA	4.65684	0.000272033	3.63855
Primitive;Stem;Colon;Epithelial;Prostate;Mammary;Skin	NA	NA	NA	4.62431	0.000291996	5.72679
MCF-7 and Epithelial	NA	NA	NA	4.6204	0.000293437	1.38002
Proerythroblasts derived from CD34+ foetal liver cells (2-trimester stage).	Erythroblast	NA	TAL1	4.58892	0.000314222	2.85951
Medullo specific	NA	NA	NA	4.58668	0.000314574	1.78266
Epithelial;Brain	NA	NA	NA	4.5305	0.000356581	7.42299
cistrome_cistrome VCaP AR	VCaP	prostate	AR	4.49439	0.000385947	2.90004
ChIP HepG2 ERRA	HepG2	NA	ERRA	4.46437	0.000411918	1.80253
Stem;Colon;Mammary	NA	NA	NA	4.44571	0.0004283	3.8893
ChIP K562 HDAC2_(SC-6296)	K562	NA	HDAC2_(SC-6296)	4.43304	0.000439231	1.37856
Promoter Flank Segments	Huvec	NA	NA	4.40566	0.000465969	1.53548
Cervix	NA	NA	NA	4.33795	0.000542457	1.94687
Stem;Epithelial	NA	NA	NA	4.31647	0.000567732	6.87158
Hematopoietic;Mammary	NA	NA	NA	4.31405	0.000568688	8.32515
Epithelial;Fibroblast;Brain;Endothelial;Colon;Cervix;Liver;Mammary;Muscle;Skin	NA	NA	NA	4.2656	0.000633335	6.74662
K562 specific	NA	NA	NA	4.21606	0.000707131	3.69065
cistrome_cistrome MDA-MB-231 Cells ESR1	MDA-MB-231 Cells	breast	ESR1	4.13193	0.000854965	1.32107
Hematopoietic;Epithelial	NA	NA	NA	4.02538	0.00108851	6.18438
Stem	NA	NA	NA	4.02268	0.00109111	3.34562
Epithelial;Fibroblast;Muscle;Skin;Brain;Endothelial;Colon;Cervix;Primitive;Prost	NA	NA	NA	4.00011	0.00114496	9.27489
Epithelial;Fibroblast;Muscle;Skin;Brain;Endothelial;Colon;Cervix;Liver;Prostate;	NA	NA	NA	3.93534	0.00132407	5.98488
Epithelial;Fibroblast;Muscle;Skin;Brain;Endothelial;Colon;Cervix;Liver;Mammary	NA	NA	NA	3.9311	0.00133201	8.97671
Liver	NA	NA	NA	3.90912	0.00139589	4.21758
Endothelial;Primitive;Prostate	NA	NA	NA	3.85825	0.00156347	6.90781
ChIP A549 ATF3	A549	NA	ATF3	3.82961	0.00166383	1.24715
Hematopoietic	NA	NA	NA	3.82246	0.00168517	4.11502
Brain	NA	NA	NA	3.77511	0.00187233	1.64627
Stem	NA	NA	NA	3.77106	0.00188288	2.55741
Fibroblast;Cervix	NA	NA	NA	3.70814	0.00216842	6.49331
Stem	NA	NA	NA	3.68511	0.00227815	4.79892
Liver	NA	NA	NA	3.56659	0.00297816	5.22594
Prostate and Breast Cancer	NA	NA	NA	3.56557	0.00297816	2.35063
Epithelial;Fibroblast;Muscle;Skin;Brain;Stem;Endothelial;Colon;Cervix;Liver;Mamm	NA	NA	NA	3.56134	0.00299641	10.0813
sheffield_dnase	NA	NA	NA	3.53553	0.00316847	1.96992
K562 and HAEpiC specific	NA	NA	NA	3.5289	0.00320559	5.15346
sheffield_dnase	NA	NA	NA	3.48284	0.00355146	2.22667
Endothelial;Primitive	NA	NA	NA	3.45529	0.00377061	5.01427
Epithelial;Fibroblast;Muscle;Primitive;Skin;Brain;Stem;Endothelial;Colon;Cervix;	NA	NA	NA	3.44912	0.0037974	7.13445
Stem and Medullo specific	NA	NA	NA	3.44912	0.0037974	7.13445
cistrome_epigenome T47D H3K4me1	T47D	breast	H3K4me1	3.37065	0.00453336	1.12414
Endothelial;Epithelial;Primitive	NA	NA	NA	3.35128	0.00470689	5.59767
Brain;Hematopoietic	NA	NA	NA	3.35128	0.00470689	5.59767
Fibroblast;Muscle;Skin;Brain;Epithelial;Endothelial	NA	NA	NA	3.34471	0.00476192	6.78713
cistrome_cistrome T47D FoxA1	T47D	breast	FoxA1	3.32931	0.00491652	1.15742
Complex tissue specific	NA	NA	NA	3.30341	0.00520056	4.21722
Epithelial	NA	NA	NA	3.25442	0.00580146	2.32536
Adult chronic myeloid leukaemia (at blast crisis) cell line carrying t(9;22) tra	Leukaemia cell	NA	FOSB	3.24392	0.00592288	1.17225
PANC-1 specific	NA	NA	NA	3.22271	0.00619796	2.17075
cistrome_cistrome MCF-7 ESR1	MCF-7	breast	ESR1	3.20835	0.0063845	1.50549
Stem;Hematopoietic	NA	NA	NA	3.19784	0.00651849	6.32436
Epithelial	NA	NA	NA	3.19479	0.00654212	2.24821
ChIP K562 c-Jun	K562	NA	c-Jun	3.18767	0.00662776	1.27922
Adult chronic myeloid leukaemia (at blast crisis) cell line carrying t(9;22) tra	Leukaemia cell	NA	RUNX1	3.16419	0.00697224	1.28827
Brain;Hematopoietic	NA	NA	NA	3.16044	0.00700898	4.01397
ChIP A549 BCL3	A549	NA	BCL3	3.15085	0.0071415	1.1964
UCSC LaminBq	NA	NA	NA	3.10037	0.00799487	1.07324
Epithelial;Fibroblast;Brain;Colon;Cervix;Muscle	NA	NA	NA	3.09561	0.0080561	7.73049
Epithelial	NA	NA	NA	3.08784	0.00817425	4.36534
sheffield_dnase	NA	NA	NA	3.07308	0.00842889	1.75132
CTCF Segments	K562	NA	NA	3.02794	0.00932118	1.11437
Stem;Endothelial;Primitive	NA	NA	NA	3.01802	0.00947407	5.79732
Epithelial;Cervix;Fibroblast	NA	NA	NA	3.01802	0.00947407	5.79732
Epithelial;Fibroblast;Muscle;Skin;Brain;Stem;Endothelial;Colon;Cervix;Primitive;	NA	NA	NA	3.01019	0.00961498	4.84506
Epithelial;Muscle;Endothelial;Cervix;Fibroblast;Hematopoietic	NA	NA	NA	2.98277	0.010208	7.24523
ChIP HepG2 Rad21	HepG2	NA	Rad21	2.9462	0.0110689	1.1341
Fibroblast;Muscle;Brain;Epithelial	NA	NA	NA	2.92908	0.0114768	7.02638
Colon;Mammary	NA	NA	NA	2.90848	0.0119954	1.667
Weak A549	NA	NA	NA	2.90476	0.0120597	2.0883
Hematopoietic;Stem;Liver	NA	NA	NA	2.89363	0.0123332	5.45693
Skin;Stem	NA	NA	NA	2.87706	0.0127718	6.82009
Ewing sarcoma	NA	NA	NA	2.85012	0.0135457	3.31312
Fibroblast;Muscle;Skin;Brain;Stem;Epithelial	NA	NA	NA	2.84268	0.0137361	4.5088
Muscle;Fibroblast;Epithelial;Brain	NA	NA	NA	2.82663	0.0142081	6.6252
Fibroblast;Muscle;Skin;Brain;Epithelial;Endothelial;Cervix;Primitive	NA	NA	NA	2.82254	0.0142973	9.27397
Epithelial	NA	NA	NA	2.78167	0.0156586	2.71626
sheffield_dnase	NA	NA	NA	2.77969	0.0156809	1.73838
Endothelial and Liver	NA	NA	NA	2.77308	0.0158719	3.86522
Epithelial;Skin	NA	NA	NA	2.75462	0.0165093	3.47868
Skin;Cervix	NA	NA	NA	2.73991	0.017025	5.05939
sheffield_dnase	NA	NA	NA	2.69192	0.0189552	2.36378
Epithelial;Hematopoietic;Liver	NA	NA	NA	2.66773	0.0199795	4.88151
Colon;Epithelial;Prostate;Mammary;Skin	NA	NA	NA	2.65887	0.0203283	4.16229
Fibroblast;Muscle;Epithelial;Skin	NA	NA	NA	2.64429	0.0208937	3.67415
Brain	NA	NA	NA	2.64429	0.0208937	3.67415
Epithelial;Fibroblast;Muscle;Primitive;Skin;Brain;Stem;Endothelial;Colon;Cervix;	NA	NA	NA	2.63924	0.0210738	5.9457
Epithelial;Fibroblast;Muscle;Skin;Brain;Endothelial;Colon;Cervix;Primitive;Mamma	NA	NA	NA	2.62647	0.0216364	8.06569
Adult chronic myeloid leukaemia (at blast crisis) cell line carrying t(9;22) tra	Leukaemia cell	NA	FOS	2.61003	0.0224031	1.20803
ChIP HeLa-S3 SPT20	HeLa-S3	NA	SPT20	2.60406	0.0226446	1.93991
Skin;Endothelial;Epithelial;Primitive	NA	NA	NA	2.59838	0.0228131	4.71669
HAEpiC	NA	NA	NA	2.59686	0.0228131	1.85598
Epithelial;Colon;Cervix	NA	NA	NA	2.59563	0.0228131	5.79706
Muscle;Epithelial;Endothelial;Fibroblast;Brain	NA	NA	NA	2.59563	0.0228131	5.79706
Muscle;Endothelial;Fibroblast;Epithelial;Primitive;Brain	NA	NA	NA	2.55987	0.0246971	2.45049
Proerythroblasts derived from CD34+ bone marrow cells isolated from heathly dono	Erythroblast	NA	GFI1B	2.54735	0.0253441	1.57316
Stem;Prostate;Mammary	NA	NA	NA	2.5317	0.0261964	4.56183
CTCF Segments	Hepg2	NA	NA	2.52261	0.0266711	1.10513
Stem;Ewing sarcoma	NA	NA	NA	2.4363	0.0323901	4.3483
Epithelial;Mammary	NA	NA	NA	2.43569	0.0323901	2.88089
Fibroblast;Brain;Stem;Endothelial;Epithelial;Muscle	NA	NA	NA	2.43241	0.0325087	5.26968
Skin;Stem	NA	NA	NA	2.43156	0.0325087	3.37311
sheffield_dnase	NA	NA	NA	2.42217	0.033123	1.9021
Epithelial;Brain;Primitive;Hematopoietic;Stem;Colon;Cervix;Liver;Endothelial;Pro	NA	NA	NA	2.40567	0.0343057	4.28104
Epithelial;Muscle;Skin;Brain;Endothelial;Fibroblast;Colon;Cervix;Primitive;Mamma	NA	NA	NA	2.40196	0.0344999	6.87029
Endothelial;Primitive;Prostate;Mammary	NA	NA	NA	2.35121	0.0385532	6.6249
Epithelial;Brain;Skin;Stem;Colon;Cervix;Liver;Fibroblast;Endothelial;Primitive;H	NA	NA	NA	2.35121	0.0385532	6.6249
Prostate	NA	NA	NA	2.33365	0.0400293	2.30287
cistrome_cistrome LnCaP AR	LnCaP	prostate	AR	2.30267	0.0427769	1.37805
Endothelial;Epithelial;Primitive;Brain	NA	NA	NA	2.30234	0.0427769	6.39646
ChIP K562 p300	K562	NA	p300	2.28412	0.0444825	1.11571
Colon;Epithelial;Cervix;Prostate;Mammary;Skin	NA	NA	NA	2.25024	0.0479555	4.73257
ChIP HeLa-S3 JunD	HeLa-S3	NA	JunD	2.23877	0.0490999	1.13255
Epithelial;Fibroblast;Muscle;Primitive;Skin;Brain;Stem;Endothelial;Colon;Cervix;	NA	NA	NA	2.21634	0.0515564	4.63773
Epithelial;Liver;Endothelial;Primitive	NA	NA	NA	2.20974	0.0521999	5.98379
Epithelial;Fibroblast;Muscle;Brain;Primitive;Skin;Stem;Endothelial;Colon;Cervix;	NA	NA	NA	2.20585	0.0525214	3.86491
Colon;Epithelial;Skin	NA	NA	NA	2.19429	0.0537871	2.08482
Promoter Flank Segments	GM12878	NA	NA	2.18469	0.0548372	1.1744
Liver;Epithelial	NA	NA	NA	2.18322	0.0548702	4.54672
Endothelial;Primitive	NA	NA	NA	2.17957	0.0550708	2.37862
Hematopoietic	NA	NA	NA	2.17923	0.0550708	3.81202
BE2_C and Stem	NA	NA	NA	2.17256	0.0557684	2.80151
Epithelial;Prostate;Mammary	NA	NA	NA	2.15083	0.0584688	4.45907
ChIP K562 Brg1	K562	NA	Brg1	2.12742	0.0615385	1.31004
Epithelial;Brain;Hematopoietic;Skin;Stem;Colon;Cervix;Liver;Fibroblast;Prostate;	NA	NA	NA	2.12333	0.0619501	5.62114
Hematopoietic	NA	NA	NA	2.10515	0.0644227	2.56253
ChIP K562 COREST_(ab24166)	K562	NA	COREST_(ab24166)	2.09059	0.0664378	1.1975
Epithelial;Fibroblast	NA	NA	NA	2.08224	0.0673622	5.45644
Skin;Brain;Endothelial;Epithelial;Primitive	NA	NA	NA	2.08224	0.0673622	5.45644
Epithelial;Fibroblast;Muscle;Primitive;Skin;Brain;Endothelial;Cervix;Liver;Mamma	NA	NA	NA	2.07703	0.0679905	3.61356
Weak Th2	NA	NA	NA	2.03606	0.0745157	1.52065
Stem;Muscle	NA	NA	NA	2.02818	0.075677	4.14071
ChIP K562 eGFP-FOS	K562	NA	eGFP-FOS	2.0113	0.0784672	1.21055
Fibroblast;Muscle;Brain;Hematopoietic;Skin;Epithelial;Cervix;Endothelial;Liver	NA	NA	NA	1.99913	0.0804817	4.06807
Weak Endothelial and Htr8	NA	NA	NA	1.98545	0.0828359	1.36939
Stem	NA	NA	NA	1.97612	0.0844092	2.14589
Brain;Muscle	NA	NA	NA	1.9674	0.0858942	1.80848
Epithelial	NA	NA	NA	1.94279	0.0906611	3.93021
Stem;Epithelial;Brain;Fibroblast;Muscle;Colon;Liver;Hematopoietic	NA	NA	NA	1.88871	0.102415	3.80146
codex Embryonic Stem Cell SMAD3	Embryonic Stem Cell	NA	SMAD3	1.86935	0.106802	1.58655
Weak Enhancer Segments	Huvec	NA	NA	1.86664	0.107189	1.34283
Fibroblast;Muscle;Brain;Epithelial;Endothelial;Skin;Bone	NA	NA	NA	1.86421	0.10751	6.62459
Epithelial;Brain;Colon;Cervix;Hematopoietic;Mammary;Skin;Liver	NA	NA	NA	1.83673	0.114235	3.68098
UCSC Vista enhancers	NA	NA	NA	1.83368	0.114741	1.50634
Cervix;Endothelial;Primitive	NA	NA	NA	1.81148	0.120444	3.6228
Epithelial;Colon;Cervix;Prostate;Mammary;Skin	NA	NA	NA	1.79516	0.124733	4.41651
cistrome_cistrome HepG2 liver cells RAD21	HepG2 liver cells	liver	RAD21	1.79158	0.125443	1.05847
Fibroblast;Muscle;Brain;Epithelial;Skin;Bone	NA	NA	NA	1.78672	0.126527	3.56723
Jurkat	NA	NA	NA	1.77397	0.129867	1.46433
Brain	NA	NA	NA	1.77318	0.129867	1.67578
Colon;Epithelial;Prostate;Mammary;Skin	NA	NA	NA	1.76592	0.131443	3.05775
Skin;Colon;Liver;Epithelial;Fibroblast	NA	NA	NA	1.76369	0.131443	4.31366
Epithelial;Mammary	NA	NA	NA	1.76369	0.131443	4.31366
Epithelial;Muscle;Skin;Brain;Endothelial;Fibroblast;Colon;Cervix;Primitive	NA	NA	NA	1.76242	0.131443	3.51328
Epithelial;Brain;Hematopoietic;Skin;Stem;Colon;Cervix;Endothelial;Fibroblast;Liv	NA	NA	NA	1.76242	0.131443	3.51328
K562 erythrocytic leukaemia cells (ATCC CCL-243) were grown according to standar	Erythrocytic leukaemia cells	NA	NCOR1	1.75937	0.131979	1.67029
Epithelial	NA	NA	NA	1.75847	0.131979	1.7765
Brain	NA	NA	NA	1.75123	0.13386	2.52401
Stem	NA	NA	NA	1.69114	0.153339	1.49653
Epithelial;Fibroblast;Muscle;Hematopoietic;Primitive;Skin;Brain;Endothelial;Colo	NA	NA	NA	1.67413	0.159067	4.03253
Epithelial;Fibroblast;Muscle;Hematopoietic;Primitive;Skin;Brain;Stem;Endothelial	NA	NA	NA	1.64768	0.168634	2.59699
Fibroblast;Muscle;Epithelial;Endothelial;Brain	NA	NA	NA	1.64579	0.168951	3.94676
Epithelial;Fibroblast;Hematopoietic;Primitive;Skin;Brain;Endothelial;Colon;Cervi	NA	NA	NA	1.64141	0.170242	5.35003
DNase Liver	NA	NA	NA	1.63792	0.171191	1.42249
CTCF Segments	H1hesc	NA	NA	1.63402	0.172311	1.07088
sheffield_dnase	NA	NA	NA	1.6295	0.173686	1.38362
ChIP HepG2 BHLHE40_(NB100-1800)	HepG2	NA	BHLHE40_(NB100-1800)	1.5907	0.189449	1.09192
Colon;Cervix	NA	NA	NA	1.58328	0.192242	3.13339
cistrome_epigenome UPR9 cells H3K27me3	UPR9 cells	hematopoietic stem cell	H3K27me3	1.58039	0.193055	1.46402
Fibroblast	NA	NA	NA	1.56489	0.199582	4.96843
Fibroblast	NA	NA	NA	1.56263	0.200138	3.09161
Weak Huh specific	NA	NA	NA	1.5527	0.204269	1.15141
Brain;Endothelial;Epithelial;Skin;Fibroblast	NA	NA	NA	1.52885	0.214762	4.79767
Epithelial;Muscle;Skin;Brain;Endothelial;Fibroblast;Colon;Cervix;Liver;Primitive	NA	NA	NA	1.52885	0.214762	4.79767
Stem;Liver;Mammary	NA	NA	NA	1.5141	0.221115	3.56709
Epithelial;Fibroblast;Muscle;Brain;Primitive;Skin;Endothelial;Colon;Cervix;Liver	NA	NA	NA	1.5141	0.221115	3.56709
ChIP ECC-1 ERalpha_a	ECC-1	NA	ERalpha_a	1.50011	0.22781	1.14341
Skin;Brain;Epithelial;Endothelial;Fibroblast;Muscle	NA	NA	NA	1.49416	0.230399	4.63733
Epithelial;Primitive;Brain;Stem;Colon;Cervix;Liver;Fibroblast;Endothelial;Hemato	NA	NA	NA	1.48959	0.232279	3.49988
sheffield_dnase	NA	NA	NA	1.48822	0.232464	1.52923
Epithelial;Fibroblast;Muscle;Brain;Hematopoietic;Primitive;Skin;Stem;Endothelial	NA	NA	NA	1.48359	0.234397	2.38698
Epithelial;Fibroblast;Muscle;Skin;Endothelial;Cervix;Primitive	NA	NA	NA	1.46565	0.243707	3.43506
Fibroblast;Muscle;Skin;Brain;Epithelial;Endothelial;Bone	NA	NA	NA	1.44224	0.256598	3.37259
Hematopoietic;Endothelial;Primitive	NA	NA	NA	1.41935	0.269848	3.31236
Epithelial;Cervix	NA	NA	NA	1.40934	0.275492	2.79362
Fibroblast;Muscle;Skin;Epithelial;Endothelial;Brain	NA	NA	NA	1.3974	0.281475	4.21614
Epithelial;Stem;Colon;Cervix;Liver;Endothelial;Prostate;Mammary;Skin	NA	NA	NA	1.39696	0.281475	3.25423
Epithelial;Hematopoietic;Fibroblast;Brain;Endothelial;Colon;Cervix;Muscle;Bone	NA	NA	NA	1.39696	0.281475	3.25423
Prostate;Mammary;Epithelial	NA	NA	NA	1.38669	0.287536	2.46258
T-cell acute lymphoblastic leukaemia (T-ALL) cell line.	Leukaemia cell	NA	TAL1	1.38106	0.290617	1.55389
cistrome_epigenome VCaP H3K27me3	VCaP	prostate	H3K27me3	1.37585	0.2933	1.13724
Cervix;Epithelial	NA	NA	NA	1.37505	0.2933	3.19811
Brain;Skin	NA	NA	NA	1.37405	0.293304	2.7278
Fibroblast;Muscle;Skin;Brain;Epithelial;Endothelial;Primitive	NA	NA	NA	1.36734	0.297183	4.09166
ChIP H1-hESC NANOG_(SC-33759)	H1-hESC	NA	NANOG_(SC-33759)	1.36401	0.298784	1.21307
Hematopoietic	NA	NA	NA	1.35362	0.305319	3.1439
Ewing sarcoma	NA	NA	NA	1.35121	0.306315	1.30279
ChIP HepG2 PGC1A	HepG2	NA	PGC1A	1.34963	0.306736	1.24627
Muscle;Skin;Brain;Endothelial;Fibroblast;Epithelial	NA	NA	NA	1.33829	0.312007	3.97478
Fibroblast;Epithelial;Prostate;Mammary	NA	NA	NA	1.33829	0.312007	3.97478
Fibroblast;Muscle;Skin;Brain;Epithelial;Endothelial;Bone	NA	NA	NA	1.33829	0.312007	3.97478
Brain;Epithelial;Fibroblast	NA	NA	NA	1.33829	0.312007	3.97478
Complex tissue specific	NA	NA	NA	1.33264	0.31538	3.0915
CTCF Segments	HeLa-S3	NA	NA	1.32754	0.318388	1.05812
HeLa	NA	NA	NA	1.3247	0.319755	1.455
Complex tissue specific	NA	NA	NA	1.31211	0.326241	1.5865
Epithelial;Prostate;Mammary;Skin	NA	NA	NA	1.31209	0.326241	3.04081
Epithelial;Fibroblast;Muscle;Brain;Hematopoietic;Primitive;Skin;Stem;Endothelial	NA	NA	NA	1.31209	0.326241	3.04081
Fibroblast;Muscle;Skin;Brain;Epithelial;Endothelial;Bone	NA	NA	NA	1.31018	0.326241	3.86444
Fibroblast;Muscle;Skin;Brain;Epithelial;Endothelial	NA	NA	NA	1.31018	0.326241	3.86444
Epithelial;Colon;Cervix;Mammary;Skin	NA	NA	NA	1.31018	0.326241	3.86444
Epithelial;Prostate	NA	NA	NA	1.30672	0.32812	2.60518
Hematopoietic;Epithelial	NA	NA	NA	1.30097	0.331763	2.16423
ChIP U2OS KAP1	U2OS	NA	KAP1	1.29555	0.335193	1.07314
Epithelial;Brain;Primitive;Hematopoietic;Stem;Colon;Cervix;Liver;Endothelial;Mam	NA	NA	NA	1.28892	0.339604	2.14989
Muscle;Skin;Brain;Endothelial;Fibroblast;Epithelial;Primitive	NA	NA	NA	1.28296	0.342041	3.76012
Fibroblast;Muscle;Epithelial	NA	NA	NA	1.28296	0.342041	3.76012
Fibroblast;Muscle;Skin;Brain;Epithelial;Endothelial;Cervix;Primitive;Bone	NA	NA	NA	1.28296	0.342041	3.76012
HRPEpiC	NA	NA	NA	1.27459	0.347184	2.54802
Stem;Ewing sarcoma	NA	NA	NA	1.27459	0.347184	2.54802
Epithelial;Fibroblast;Muscle;Skin;Brain;Stem;Endothelial;Colon;Cervix;Mammary;Bo	NA	NA	NA	1.27227	0.348292	2.94428
Brain	NA	NA	NA	1.26726	0.351575	1.64802
Muscle;Epithelial;Fibroblast;Liver;Brain	NA	NA	NA	1.2566	0.356459	3.66054
Epithelial;Muscle	NA	NA	NA	1.2566	0.356459	3.66054
Brain;Stem;Colon;Epithelial;Skin;Liver	NA	NA	NA	1.2566	0.356459	3.66054
Hematopoietic;Prostate;Mammary	NA	NA	NA	1.2566	0.356459	3.66054
Epithelial;Fibroblast;Muscle;Primitive;Skin;Brain;Stem;Endothelial;Colon;Cervix;	NA	NA	NA	1.2566	0.356459	3.66054
Brain;Liver	NA	NA	NA	1.25296	0.358691	2.89827
AoAF and Muscle	NA	NA	NA	1.23679	0.371506	1.81156
Epithelial;Fibroblast;Muscle;Brain;Skin;Stem;Endothelial;Colon;Cervix;Liver;Hema	NA	NA	NA	1.23404	0.373073	2.85368
Epithelial;Primitive;Brain;Stem;Colon;Cervix;Liver;Fibroblast;Endothelial;Hemato	NA	NA	NA	1.23104	0.374861	3.56695
Fibroblast;Muscle;Skin;Brain;Endothelial	NA	NA	NA	1.22109	0.382744	5.45596
Mammary	NA	NA	NA	1.21617	0.385873	1.69162
Promoter Flank Segments	K562	NA	NA	1.21572	0.385873	1.28247
Endothelial;Primitive;Prostate;Mammary	NA	NA	NA	1.20625	0.391898	3.47787
Epithelial;Fibroblast;Muscle;Skin;Brain;Endothelial;Colon;Cervix;Prostate;Bone	NA	NA	NA	1.20625	0.391898	3.47787
Epithelial;Fibroblast;Muscle;Skin;Brain;Endothelial;Colon;Cervix;Primitive;Mamma	NA	NA	NA	1.20625	0.391898	3.47787
Weak PANC-1 specific	NA	NA	NA	1.18588	0.409861	1.23034
Muscle;Fibroblast;Epithelial;Endothelial;Skin;Brain	NA	NA	NA	1.1822	0.411637	3.39303
Fibroblast;Prostate	NA	NA	NA	1.1822	0.411637	3.39303
CD34+ Umbilical Cord Blood (UCB) were differentiated into megakaryocytes for 10	Megakaryocyte	NA	GATA1	1.16636	0.42604	1.25126
ChIP ECC-1 ERalpha_a	ECC-1	NA	ERalpha_a	1.16117	0.430107	1.24453
Epithelial;Fibroblast;Muscle;Skin;Brain;Endothelial;Colon;Cervix;Primitive;Bone;	NA	NA	NA	1.15883	0.430107	3.31223
Fibroblast;Muscle;Skin;Brain;Epithelial;Endothelial;Cervix;Primitive	NA	NA	NA	1.15883	0.430107	3.31223
Stem	NA	NA	NA	1.15864	0.430107	1.89293
ChIP ECC-1 GR	ECC-1	NA	GR	1.15637	0.431477	1.15176
Fibroblast;Muscle;Brain;Epithelial;Endothelial	NA	NA	NA	1.14378	0.443259	4.88065
Fibroblast;Muscle;Brain;Epithelial;Endothelial	NA	NA	NA	1.13614	0.450203	3.23519
Fibroblast;Muscle;Primitive;Brain;Epithelial;Endothelial;Skin;Bone	NA	NA	NA	1.11408	0.471732	3.16164
Epithelial;Brain;Colon;Cervix;Liver;Prostate;Mammary;Skin	NA	NA	NA	1.11408	0.471732	3.16164
Epithelial;Fibroblast;Muscle;Skin;Brain;Endothelial;Cervix;Mammary	NA	NA	NA	1.10832	0.477051	4.63714
Epithelial;Colon;Cervix;Liver;Endothelial;Prostate;Mammary	NA	NA	NA	1.09529	0.490587	2.54096
Fibroblast;Muscle;Brain;Epithelial;Endothelial;Skin;Bone	NA	NA	NA	1.09263	0.490623	3.09138
Muscle;Epithelial;Fibroblast	NA	NA	NA	1.09263	0.490623	3.09138
Fibroblast;Muscle;Skin;Brain;Epithelial;Endothelial;Cervix;Primitive;Bone	NA	NA	NA	1.09263	0.490623	3.09138
Epithelial;Endothelial;Fibroblast;Brain	NA	NA	NA	1.07175	0.511682	3.02418
Muscle;Skin;Fibroblast;Epithelial;Brain	NA	NA	NA	1.07175	0.511682	3.02418
Epithelial;Muscle;Fibroblast;Brain;Endothelial	NA	NA	NA	1.07175	0.511682	3.02418
Hematopoietic;Endothelial;Primitive	NA	NA	NA	1.05144	0.535111	2.95983
Epithelial;Fibroblast;Muscle;Hematopoietic;Primitive;Skin;Brain;Endothelial;Colo	NA	NA	NA	1.04907	0.536969	2.16699
ChIP HeLa-S3 c-Fos	HeLa-S3	NA	c-Fos	1.0456	0.540194	1.11346
Epithelial;Fibroblast;Muscle;Primitive;Brain;Endothelial;Colon;Cervix;Liver;Hema	NA	NA	NA	1.04287	0.541441	4.21596
Fibroblast;Muscle;Brain;Epithelial;Endothelial	NA	NA	NA	1.04287	0.541441	4.21596
Hematopoietic	NA	NA	NA	1.03337	0.552312	2.40887
Epithelial;Fibroblast;Muscle;Skin;Brain;Cervix;Liver;Prostate;Mammary	NA	NA	NA	1.03166	0.552312	2.89817
Epithelial;Fibroblast;Muscle;Primitive;Skin;Brain;Endothelial;Colon;Cervix;Liver	NA	NA	NA	1.03166	0.552312	2.89817
Mammary	NA	NA	NA	1.02805	0.555834	1.69667
Liver	NA	NA	NA	1.02325	0.560901	1.95946
WI-38 and Colo829	NA	NA	NA	1.01519	0.570291	1.3907
Brain;Endothelial;Primitive	NA	NA	NA	1.0124	0.572845	2.83902
Epithelial;Mammary;Skin	NA	NA	NA	1.00404	0.582833	2.34794
Brain;Stem;Colon;Fibroblast;Epithelial;Muscle;Mammary;Liver	NA	NA	NA	0.997177	0.590964	1.66951
Hematopoietic;Endothelial;Primitive	NA	NA	NA	0.993624	0.59386	2.78225
Stem	NA	NA	NA	0.993364	0.59386	1.46147
Complex tissue specific	NA	NA	NA	0.983698	0.606049	3.86428
CTCF Segments	GM12878	NA	NA	0.982805	0.606121	1.04831
Epithelial;Brain;Hematopoietic;Skin;Fibroblast;Stem;Muscle;Colon;Cervix;Liver;En	NA	NA	NA	0.975735	0.611917	2.28998
Muscle;Epithelial;Fibroblast	NA	NA	NA	0.975325	0.611917	2.72761
Fibroblast;Muscle;Epithelial;Skin	NA	NA	NA	0.975325	0.611917	2.72761
Endothelial;Primitive;Prostate	NA	NA	NA	0.975325	0.611917	2.72761
Liver	NA	NA	NA	0.962106	0.62962	1.88005
Epithelial;Muscle;Brain;Skin;Fibroblast;Stem;Colon;Cervix;Endothelial;Primitive;	NA	NA	NA	0.957481	0.634658	2.67518
Epithelial;Fibroblast;Muscle;Primitive;Skin;Brain;Endothelial;Colon;Cervix;Mamma	NA	NA	NA	0.956156	0.634658	3.70993
Epithelial;Fibroblast;Muscle;Skin;Brain;Endothelial;Colon;Cervix;Mammary	NA	NA	NA	0.956156	0.634658	3.70993
Hematopoietic;Brain	NA	NA	NA	0.940075	0.657347	2.62472
Muscle;Skin;Endothelial;Fibroblast;Brain	NA	NA	NA	0.929841	0.671743	3.56681
Brain;Endothelial;Epithelial;Fibroblast	NA	NA	NA	0.923091	0.680973	2.57616
Weak endothelial	NA	NA	NA	0.91091	0.69902	1.22644
Hematopoietic	NA	NA	NA	0.906515	0.704797	2.52932
Fibroblast;Muscle;Epithelial;Brain	NA	NA	NA	0.904665	0.705144	3.43479
Colo829 and NHEK	NA	NA	NA	0.904665	0.705144	3.43479
Fibroblast;Muscle;Brain;Stem;Endothelial;Epithelial;Bone	NA	NA	NA	0.890331	0.72744	2.48425
ChIP HEK293 KAP1	HEK293	NA	KAP1	0.884168	0.736453	1.04663
Fibroblast;Muscle;Skin;Brain;Epithelial;Endothelial;Bone	NA	NA	NA	0.880549	0.741229	3.3121
Brain;Cervix;Mammary	NA	NA	NA	0.874525	0.748782	2.44043
Liver;Endothelial	NA	NA	NA	0.874525	0.748782	2.44043
Hematopoietic	NA	NA	NA	0.871761	0.752163	2.08411
Fibroblast;Muscle;Skin;Brain;Epithelial;Endothelial	NA	NA	NA	0.859086	0.76743	2.39843
Epithelial;Fibroblast;Brain;Hematopoietic;Primitive;Stem;Endothelial;Muscle;Colo	NA	NA	NA	0.85742	0.76743	3.19787
Epithelial;Fibroblast;Muscle;Primitive;Skin;Brain;Endothelial;Colon;Cervix;Mamma	NA	NA	NA	0.85742	0.76743	3.19787
Fibroblast;Muscle;Epithelial;Skin;Brain	NA	NA	NA	0.85742	0.76743	3.19787
Fibroblast;Muscle;Brain;Epithelial;Endothelial	NA	NA	NA	0.85742	0.76743	3.19787
Brain;Muscle;Fibroblast	NA	NA	NA	0.85742	0.76743	3.19787
Fibroblast;Muscle;Endothelial;Primitive	NA	NA	NA	0.85742	0.76743	3.19787
sheffield_dnase	NA	NA	NA	0.855801	0.768885	1.50565
Brain;Skin	NA	NA	NA	0.843999	0.788622	2.35781
Fibroblast;Muscle;Brain;Epithelial;Endothelial	NA	NA	NA	0.835214	0.794568	3.09127
Stem;Brain;Epithelial	NA	NA	NA	0.835214	0.794568	3.09127
Epithelial;Brain;Fibroblast;Colon;Skin	NA	NA	NA	0.835214	0.794568	3.09127
Skin;Epithelial;Brain;Endothelial;Fibroblast	NA	NA	NA	0.835214	0.794568	3.09127
Epithelial;Prostate;Mammary;Skin	NA	NA	NA	0.835214	0.794568	3.09127
Epithelial;Skin;Brain;Fibroblast;Colon;Cervix;Mammary	NA	NA	NA	0.835214	0.794568	3.09127
Epithelial;Skin;Brain;Fibroblast;Colon;Cervix;Endothelial;Primitive	NA	NA	NA	0.835214	0.794568	3.09127
Stem	NA	NA	NA	0.813998	0.832378	1.47218
Fibroblast;Brain;Primitive;Stem;Epithelial;Muscle;Liver;Endothelial;Skin;Bone	NA	NA	NA	0.81346	0.832378	1.97325
Hematopoietic;Liver	NA	NA	NA	0.800743	0.855005	2.2436
Fibroblast	NA	NA	NA	0.800252	0.855005	1.59905
Weak Th2	NA	NA	NA	0.796328	0.861001	1.30845
Epithelial;Fibroblast;Muscle;Skin;Brain;Endothelial;Colon;Cervix	NA	NA	NA	0.793343	0.861001	2.89807
Fibroblast;Muscle;Epithelial;Brain	NA	NA	NA	0.793343	0.861001	2.89807
Epithelial;Fibroblast;Muscle;Skin;Cervix;Prostate;Mammary	NA	NA	NA	0.793343	0.861001	2.89807
Fibroblast;Muscle;Brain;Epithelial;Endothelial;Skin	NA	NA	NA	0.793343	0.861001	2.89807
Epithelial;Hematopoietic;Fibroblast;Muscle;Liver;Endothelial;Primitive;Prostate;	NA	NA	NA	0.754528	0.939827	2.72751
sheffield_dnase	NA	NA	NA	0.745711	0.957404	1.24178
Hematopoietic	NA	NA	NA	0.740049	0.968254	1.4839
Fibroblast;Muscle;Epithelial;Endothelial;Skin;Brain;Bone	NA	NA	NA	0.736158	0.973529	2.64962
Epithelial;Fibroblast;Muscle;Brain;Hematopoietic;Primitive;Skin;Stem;Endothelial	NA	NA	NA	0.736158	0.973529	2.64962
Stem;Brain;Epithelial	NA	NA	NA	0.734715	0.975052	2.07628
Epithelial;Fibroblast;Muscle;Primitive;Skin;Brain;Endothelial;Cervix;Liver;Mamma	NA	NA	NA	0.722337	1	2.04575
Repressed in Hematopoietic	NA	NA	NA	0.719528	1	1.80077
Complex tissue specific	NA	NA	NA	0.718428	1	2.57608
Fibroblast;Muscle;Epithelial	NA	NA	NA	0.718428	1	2.57608
Fibroblast;Muscle;Epithelial	NA	NA	NA	0.718428	1	2.57608
Epithelial;Hematopoietic;Skin	NA	NA	NA	0.718428	1	2.57608
cistrome_cistrome Ishikawa ESR1	Ishikawa	uterus	ESR1	0.717885	1	1.16951
Endothelial	NA	NA	NA	0.709877	1	1.78349
Skin;Epithelial	NA	NA	NA	0.704492	1	1.49585
Fibroblast;Muscle;Brain;Epithelial;Endothelial;Skin;Bone	NA	NA	NA	0.701305	1	2.50645
Muscle;Skin;Brain;Epithelial;Endothelial;Fibroblast;Cervix	NA	NA	NA	0.701305	1	2.50645
Fibroblast;Muscle;Epithelial;Skin;Brain;Bone	NA	NA	NA	0.701305	1	2.50645
Epithelial;Hematopoietic;Skin;Brain;Endothelial;Fibroblast;Colon;Cervix;Muscle	NA	NA	NA	0.701305	1	2.50645
Weak stem and HCT-116	NA	NA	NA	0.701112	1	1.29058
Epithelial;Fibroblast;Muscle;Brain;Skin;Hematopoietic;Stem;Endothelial;Colon;Cer	NA	NA	NA	0.698344	1	1.98729
Endothelial;Primitive	NA	NA	NA	0.691771	1	1.48218
Colo829	NA	NA	NA	0.689294	1	1.28343
Epithelial;Brain;Skin;Colon;Hematopoietic	NA	NA	NA	0.686714	1	1.95931
Epithelial;Fibroblast;Muscle;Skin;Brain;Endothelial;Cervix;Bone	NA	NA	NA	0.684756	1	2.44035
Epithelial;Brain;Hematopoietic;Skin;Stem;Fibroblast;Muscle;Colon;Cervix;Liver;En	NA	NA	NA	0.684756	1	2.44035
Muscle;Skin;Cervix;Endothelial;Epithelial;Primitive	NA	NA	NA	0.684756	1	2.44035
Epithelial;Fibroblast;Muscle;Skin;Brain;Endothelial;Colon;Cervix;Primitive;Liver	NA	NA	NA	0.684756	1	2.44035
Skin	NA	NA	NA	0.681788	1	1.73348
Epithelial;Colon;Liver	NA	NA	NA	0.668752	1	2.37787
Fibroblast;Muscle;Brain;Skin;Bone	NA	NA	NA	0.668752	1	2.37787
Fibroblast;Muscle;Epithelial;Brain	NA	NA	NA	0.668752	1	2.37787
Fibroblast;Muscle;Brain;Epithelial;Skin	NA	NA	NA	0.668752	1	2.37787
Epithelial;Fibroblast;Muscle;Skin;Brain;Endothelial;Cervix;Primitive	NA	NA	NA	0.668752	1	2.37787
Epithelial;Hematopoietic;Stem;Colon;Liver;Prostate;Mammary;Skin	NA	NA	NA	0.664154	1	1.90564
Hematopoietic;Mammary	NA	NA	NA	0.664154	1	1.90564
Fibroblast;Muscle;Skin;Brain;Epithelial;Endothelial;Cervix;Primitive;Bone	NA	NA	NA	0.653266	1	2.31845
Epithelial;Prostate;Mammary	NA	NA	NA	0.653211	1	1.8799
Primitive;Stem;Colon;Epithelial;Liver;Prostate;Mammary;Skin	NA	NA	NA	0.646248	1	1.671
sheffield_dnase	NA	NA	NA	0.645544	1	1.29716
sheffield_dnase	NA	NA	NA	0.6437	1	1.16319
Fibroblast;Muscle;Skin;Brain;Epithelial;Endothelial;Primitive	NA	NA	NA	0.638272	1	2.26185
Skin;Fibroblast;Epithelial;Cervix;Endothelial;Primitive	NA	NA	NA	0.638272	1	2.26185
Fibroblast;Muscle;Prostate;Mammary;Skin	NA	NA	NA	0.638272	1	2.26185
Epithelial;Fibroblast;Muscle;Hematopoietic;Primitive;Skin;Brain;Stem;Endothelial	NA	NA	NA	0.638272	1	2.26185
Epithelial;Fibroblast;Muscle;Skin;Brain;Endothelial;Colon;Cervix;Bone;Liver	NA	NA	NA	0.638272	1	2.26185
sheffield_dnase	NA	NA	NA	0.624068	1	1.21682
Brain;Prostate	NA	NA	NA	0.623748	1	2.20813
Fibroblast;Muscle;Skin;Brain;Endothelial;Primitive;Bone	NA	NA	NA	0.623748	1	2.20813
Epithelial;Fibroblast;Muscle;Primitive;Skin;Brain;Endothelial;Colon;Cervix;Liver	NA	NA	NA	0.620938	1	1.62701
Weak Ewing sarcoma	NA	NA	NA	0.612567	1	1.2734
Fibroblast;Muscle;Cervix;Skin	NA	NA	NA	0.609671	1	2.15672
Fibroblast;Muscle;Skin;Brain;Endothelial;Epithelial;Primitive	NA	NA	NA	0.609671	1	2.15672
Fibroblast;Muscle;Epithelial;Cervix;Brain	NA	NA	NA	0.609671	1	2.15672
Fibroblast;Muscle;Stem;Brain;Epithelial	NA	NA	NA	0.609671	1	2.15672
Epithelial;Brain;Stem;Colon;Cervix;Prostate;Mammary;Skin;Fibroblast;Liver	NA	NA	NA	0.609671	1	2.15672
Endothelial and Htr8	NA	NA	NA	0.609034	1	1.32913
ChIP K562 BRF2	K562	NA	BRF2	0.605387	1	1.35392
Stem	NA	NA	NA	0.601822	1	1.22036
Epithelial;Brain;Primitive;Hematopoietic;Stem;Colon;Cervix;Liver;Endothelial;Pro	NA	NA	NA	0.601627	1	1.76087
Epithelial;Skin	NA	NA	NA	0.59602	1	2.10769
Brain;Epithelial	NA	NA	NA	0.59602	1	2.10769
Epithelial;Prostate	NA	NA	NA	0.59602	1	2.10769
Cervix;Endothelial	NA	NA	NA	0.59602	1	2.10769
Brain;Fibroblast	NA	NA	NA	0.594446	1	1.4862
Endothelial;Epithelial;Brain;Fibroblast	NA	NA	NA	0.591898	1	1.73886
Epithelial;Skin	NA	NA	NA	0.591898	1	1.73886
Repressed in Hematopoietic and Stem	NA	NA	NA	0.591898	1	1.73886
ChIP HepG2 USF-1	HepG2	NA	USF-1	0.590643	1	1.03526
cistrome_epigenome UPR9 cells H3K27me3	UPR9 cells	hematopoietic stem cell	H3K27me3	0.587763	1	1.06599
ChIP ECC-1 ERalpha_a	ECC-1	NA	ERalpha_a	0.583896	1	1.05375
Brain;Prostate	NA	NA	NA	0.582777	1	2.06073
Fibroblast;Muscle;Epithelial	NA	NA	NA	0.582777	1	2.06073
Skin;Epithelial	NA	NA	NA	0.582777	1	2.06073
Brain;Endothelial;Primitive;Prostate;Mammary	NA	NA	NA	0.582777	1	2.06073
Liver;Prostate	NA	NA	NA	0.573513	1	1.54564
Epithelial;Fibroblast;Muscle;Brain;Hematopoietic;Skin;Stem;Endothelial;Colon;Cer	NA	NA	NA	0.572989	1	1.69644
Fibroblast;Muscle;Skin;Brain;Epithelial;Endothelial;Bone;Liver	NA	NA	NA	0.569924	1	2.01604
Muscle;Fibroblast;Skin;Brain;Endothelial;Cervix	NA	NA	NA	0.569924	1	2.01604
Fibroblast;Brain;Epithelial;Endothelial;Cervix	NA	NA	NA	0.569924	1	2.01604
Brain;Liver;Prostate;Mammary	NA	NA	NA	0.569924	1	2.01604
Skin;Stem;Fibroblast;Endothelial;Primitive	NA	NA	NA	0.569924	1	2.01604
Weak Muscle	NA	NA	NA	0.562142	1	1.23659
Fibroblast	NA	NA	NA	0.554781	1	1.65604
Muscle;Hematopoietic;Epithelial;Fibroblast;Liver	NA	NA	NA	0.554781	1	1.65604
ChIP K562 TBLR1_(NB600-270)	K562	NA	TBLR1_(NB600-270)	0.553963	1	1.03695
Epithelial;Fibroblast;Muscle;Skin;Brain;Endothelial;Colon;Cervix;Primitive	NA	NA	NA	0.545321	1	1.93205
sheffield_dnase	NA	NA	NA	0.544154	1	1.17838
ChIP K562 FOSL1_(SC-183)	K562	NA	FOSL1_(SC-183)	0.537131	1	1.04923
Stem;Liver;Brain	NA	NA	NA	0.530639	1	1.39666
ChIP K562 ARID3A_(sc-8821)	K562	NA	ARID3A_(sc-8821)	0.530267	1	1.04154
Brain;Hematopoietic;Fibroblast	NA	NA	NA	0.522089	1	1.85482
Epithelial;Fibroblast;Muscle;Skin;Brain;Endothelial;Colon;Cervix;Mammary;Bone;Li	NA	NA	NA	0.522089	1	1.85482
Epithelial;Hematopoietic;Colon;Cervix;Mammary	NA	NA	NA	0.522089	1	1.85482
Fibroblast;Muscle;Endothelial;Primitive	NA	NA	NA	0.522089	1	1.85482
Endothelial;Mammary	NA	NA	NA	0.522089	1	1.85482
Epithelial;Brain;Colon;Cervix;Liver;Hematopoietic;Mammary	NA	NA	NA	0.520334	1	1.58075
Fibroblast;Skin	NA	NA	NA	0.516784	1	2.89796
Brain;Fibroblast	NA	NA	NA	0.51349	1	1.32486
Colon	NA	NA	NA	0.513462	1	1.11298
Fibroblast;Muscle	NA	NA	NA	0.510953	1	1.8183
Fibroblast;Muscle;Brain;Stem;Epithelial;Endothelial;Skin;Bone	NA	NA	NA	0.510953	1	1.8183
Epithelial;Brain;Colon;Cervix;Fibroblast	NA	NA	NA	0.510953	1	1.8183
Brain;Colon;Epithelial;Skin	NA	NA	NA	0.510953	1	1.8183
Endothelial;Primitive	NA	NA	NA	0.506856	1	1.25751
Fibroblast;Muscle;Bone	NA	NA	NA	0.504033	1	1.54561
Repressed in Hematopoietic and Stem	NA	NA	NA	0.504033	1	1.54561
Fibroblast;Muscle;Brain	NA	NA	NA	0.496306	1	2.72742
Muscle;Hematopoietic;Fibroblast;Stem;Cervix;Liver;Epithelial;Skin	NA	NA	NA	0.496306	1	2.72742
K562 erythrocytic leukaemia cells (ATCC CCL-243) were grown according to standar	Erythrocytic leukaemia cells	NA	CBX8	0.488425	1	1.07092
Epithelial;Brain;Stem;Colon;Cervix;Liver;Mammary	NA	NA	NA	0.48831	1	1.512
CTCF Segments	Huvec	NA	NA	0.483407	1	1.01797
sheffield_dnase	NA	NA	NA	0.481885	1	1.14084
Fibroblast;Brain;Muscle;Bone	NA	NA	NA	0.479314	1	1.71735
Hematopoietic;Endothelial;Primitive	NA	NA	NA	0.479314	1	1.71735
Skin;Liver;Fibroblast;Prostate;Mammary	NA	NA	NA	0.477155	1	2.57599
Hematopoietic	NA	NA	NA	0.469322	1	1.68612
Skin;Brain;Endothelial;Primitive;Epithelial	NA	NA	NA	0.469322	1	1.68612
Epithelial;Fibroblast;Muscle;Hematopoietic;Primitive;Skin;Brain;Stem;Endothelial	NA	NA	NA	0.469322	1	1.68612
BE2_C, SK-N-SH_RA, and Stem	NA	NA	NA	0.46575	1	1.46425
Epithelial;Brain;Skin;Stem;Colon;Cervix;Fibroblast;Endothelial;Liver;Hematopoiet	NA	NA	NA	0.46402	1	1.26462
Epithelial;Fibroblast;Muscle;Skin;Brain;Endothelial;Colon;Cervix;Liver;Primitive	NA	NA	NA	0.459589	1	1.656
Endothelial;Fibroblast;Epithelial;Muscle	NA	NA	NA	0.459589	1	1.656
Epithelial;Colon;Cervix;Mammary;Skin	NA	NA	NA	0.459589	1	1.656
Epithelial;Cervix;Mammary;Skin	NA	NA	NA	0.459589	1	1.656
Epithelial	NA	NA	NA	0.453515	1	1.22486
HA-sp specific	NA	NA	NA	0.452401	1	1.13893
Epithelial;Endothelial;Primitive;Skin	NA	NA	NA	0.442643	1	1.27388
Fibroblast;Muscle;Epithelial;Endothelial;Skin;Brain	NA	NA	NA	0.442298	1	2.31838
Complex tissue specific	NA	NA	NA	0.442298	1	2.31838
Fibroblast;Muscle;Skin;Brain;Epithelial;Endothelial	NA	NA	NA	0.442298	1	2.31838
Fibroblast;Muscle;Brain;Epithelial;Endothelial;Cervix;Liver;Skin;Bone	NA	NA	NA	0.442298	1	2.31838
Colon;Cervix;Epithelial;Mammary	NA	NA	NA	0.440866	1	1.59889
Epithelial;Fibroblast;Muscle;Hematopoietic;Skin;Brain;Endothelial;Colon;Cervix;P	NA	NA	NA	0.43746	1	1.40508
ChIP HeLa-S3 PRDM1_(9115)	HeLa-S3	NA	PRDM1_(9115)	0.433472	1	1.05355
Fibroblast;Muscle;Epithelial;Hematopoietic	NA	NA	NA	0.431859	1	1.57178
Stem plus others, distal	NA	NA	NA	0.424609	1	1.29703
Fibroblast;Muscle;Skin;Brain;Epithelial;Endothelial;Bone	NA	NA	NA	0.423076	1	1.54558
Colon;Epithelial;Skin	NA	NA	NA	0.423076	1	1.54558
DNase Hepatocyte specific	NA	NA	NA	0.421519	1	1.03395
Stem plus others	NA	NA	NA	0.419136	1	1.28802
Hematopoietic;Stem	NA	NA	NA	0.414511	1	1.52023
Brain;Hematopoietic	NA	NA	NA	0.414511	1	1.52023
Muscle;Skin;Brain;Endothelial;Fibroblast;Epithelial;Primitive	NA	NA	NA	0.414511	1	1.52023
Brain	NA	NA	NA	0.413735	1	1.27913
Hematopoietic	NA	NA	NA	0.41354	1	1.23321
Fibroblast;Muscle;Skin;Brain;Epithelial;Endothelial;Bone	NA	NA	NA	0.411334	1	2.10763
Epithelial;Fibroblast;Muscle;Hematopoietic;Primitive;Skin;Brain;Endothelial;Colo	NA	NA	NA	0.411334	1	2.10763
Mobilised CD34+ cells isolated from the healthly peripheral blood were expanded	Hematopoietic Stem and Progenitor Cells	NA	TCF7L2	0.411264	1	1.03257
Hematopoietic	NA	NA	NA	0.411058	1	1.35053
Hematopoietic	NA	NA	NA	0.411058	1	1.35053
Epithelial;Brain;Colon;Cervix;Skin	NA	NA	NA	0.406155	1	1.49571
Fibroblast;Muscle;Primitive;Skin;Brain;Epithelial;Endothelial;Cervix;Bone;Liver	NA	NA	NA	0.406155	1	1.49571
Primitive;Hematopoietic;Liver	NA	NA	NA	0.404734	1	1.33755
Epithelial;Brain;Hematopoietic;Stem;Fibroblast;Colon;Cervix;Liver;Endothelial;Mu	NA	NA	NA	0.404734	1	1.33755
Skin	NA	NA	NA	0.404691	1	1.12349
Hematopoietic	NA	NA	NA	0.398516	1	1.32481
Epithelial;Fibroblast;Muscle;Brain;Primitive;Skin;Stem;Endothelial;Colon;Cervix;	NA	NA	NA	0.398002	1	1.47197
Brain;Muscle	NA	NA	NA	0.398002	1	1.47197
Prostate;Mammary	NA	NA	NA	0.398002	1	1.47197
Epithelial;Brain;Hematopoietic;Skin;Stem;Colon;Cervix;Fibroblast;Liver;Mammary;M	NA	NA	NA	0.398002	1	1.47197
Fibroblast;Muscle;Epithelial;Brain;Skin	NA	NA	NA	0.397098	1	2.01599
Fibroblast;Brain	NA	NA	NA	0.397098	1	2.01599
Fibroblast;Muscle;Brain;Skin	NA	NA	NA	0.397098	1	2.01599
Brain;Hematopoietic;Stem;Colon;Epithelial	NA	NA	NA	0.39429	1	1.17887
Hematopoietic;Primitive;Liver;Stem;Prostate;Brain	NA	NA	NA	0.392838	1	1.24479
sheffield_dnase	NA	NA	NA	0.385534	1	1.05173
Fibroblast;Muscle;Skin;Epithelial;Brain	NA	NA	NA	0.383601	1	1.93199
Epithelial;Fibroblast;Muscle;Skin;Brain;Endothelial;Colon;Cervix	NA	NA	NA	0.383601	1	1.93199
Hepatocyte specific	NA	NA	NA	0.383054	1	1.05746
Stem;Endothelial;Primitive	NA	NA	NA	0.38228	1	1.42668
Epithelial;Cervix;Skin	NA	NA	NA	0.38228	1	1.42668
Epithelial;Brain;Hematopoietic;Stem;Colon;Endothelial;Liver	NA	NA	NA	0.380477	1	1.288
Epithelial	NA	NA	NA	0.374698	1	1.40506
Epithelial;Brain;Hematopoietic;Skin;Stem;Colon;Cervix;Fibroblast;Liver;Prostate;	NA	NA	NA	0.374698	1	1.40506
Hematopoietic;Epithelial	NA	NA	NA	0.374698	1	1.40506
Muscle;Brain	NA	NA	NA	0.374698	1	1.40506
Muscle;Brain;Fibroblast	NA	NA	NA	0.373389	1	1.17686
Fibroblast;Muscle;Brain;Epithelial	NA	NA	NA	0.370783	1	1.85477
Fibroblast;Muscle;Brain;Endothelial;Epithelial;Skin	NA	NA	NA	0.370783	1	1.85477
Epithelial;Fibroblast;Muscle;Primitive;Skin;Brain;Endothelial;Cervix;Mammary;Bon	NA	NA	NA	0.370783	1	1.85477
Primitive;Hematopoietic;Fibroblast;Brain;Liver;Epithelial;Muscle;Prostate;Skin;B	NA	NA	NA	0.367294	1	1.38409
Endothelial	NA	NA	NA	0.366682	1	1.07654
Hematopoietic	NA	NA	NA	0.363317	1	1.25319
Melanocyte, Colo829, and Ewing sarcoma	NA	NA	NA	0.36058	1	1.08042
Fibroblast;Skin	NA	NA	NA	0.360062	1	1.36376
Fibroblast;Muscle;Skin;Brain;Epithelial;Endothelial	NA	NA	NA	0.358592	1	1.78336
Hematopoietic;Epithelial;Skin	NA	NA	NA	0.358592	1	1.78336
Skin;Prostate	NA	NA	NA	0.358592	1	1.78336
Hematopoietic	NA	NA	NA	0.356932	1	1.05788
Fibroblast;Muscle;Skin;Stem;Brain;Endothelial;Epithelial;Primitive	NA	NA	NA	0.352998	1	1.34399
Epithelial;Fibroblast;Muscle;Skin;Brain;Endothelial;Cervix;Mammary;Bone	NA	NA	NA	0.352998	1	1.34399
Fibroblast;Muscle	NA	NA	NA	0.346985	1	1.2202
Fibroblast;Muscle;Brain;Epithelial;Endothelial;Skin;Bone	NA	NA	NA	0.34698	1	1.71731
Fibroblast;Muscle;Skin;Brain;Epithelial;Endothelial;Bone	NA	NA	NA	0.34698	1	1.71731
Fibroblast;Muscle;Skin;Brain;Epithelial;Endothelial;Bone	NA	NA	NA	0.34698	1	1.71731
Fibroblast;Muscle;Brain;Endothelial;Epithelial	NA	NA	NA	0.34698	1	1.71731
Muscle;Fibroblast;Cervix;Epithelial;Skin	NA	NA	NA	0.34698	1	1.71731
Brain;Endothelial;Fibroblast;Muscle;Epithelial	NA	NA	NA	0.346096	1	1.32479
Epithelial	NA	NA	NA	0.346096	1	1.32479
sheffield_dnase	NA	NA	NA	0.343196	1	1.06591
ChIP K562 eGFP-JunB	K562	NA	eGFP-JunB	0.343123	1	1.00849
Brain	NA	NA	NA	0.337974	1	1.04938
Fibroblast;Muscle;Skin;Brain;Epithelial;Endothelial	NA	NA	NA	0.335907	1	1.65597
Fibroblast;Muscle;Brain	NA	NA	NA	0.335907	1	1.65597
Fibroblast;Muscle;Skin;Brain;Epithelial;Endothelial;Colon	NA	NA	NA	0.335907	1	1.65597
Fibroblast;Muscle;Skin;Epithelial;Endothelial;Brain	NA	NA	NA	0.335907	1	1.65597
cistrome_epigenome VCaP H3K27me3	VCaP	prostate	H3K27me3	0.32919	1	1.01561
ChIP MCF10A-Er-Src c-Fos	MCF10A-Er-Src	NA	c-Fos	0.328053	1	1.00394
sheffield_dnase	NA	NA	NA	0.32591	1	1.01308
Brain;Epithelial;Fibroblast	NA	NA	NA	0.325727	1	1.10927
Epithelial;Fibroblast;Muscle;Skin;Brain;Endothelial;Colon;Cervix;Primitive;Bone	NA	NA	NA	0.325334	1	1.59885
Epithelial;Fibroblast;Muscle;Skin;Endothelial;Cervix;Brain;Bone	NA	NA	NA	0.325334	1	1.59885
Fibroblast;Muscle;Brain;Epithelial;Endothelial;Skin;Bone	NA	NA	NA	0.325334	1	1.59885
Primitive;Liver;Mammary	NA	NA	NA	0.320016	1	1.25317
Cervix	NA	NA	NA	0.317794	1	1.0825
Fibroblast;Muscle;Skin;Brain;Epithelial;Endothelial	NA	NA	NA	0.315228	1	1.54555
Fibroblast;Muscle;Endothelial;Epithelial;Brain	NA	NA	NA	0.315228	1	1.54555
Fibroblast;Muscle;Skin;Brain;Endothelial;Epithelial	NA	NA	NA	0.315228	1	1.54555
Fibroblast;Skin	NA	NA	NA	0.315228	1	1.54555
Hematopoietic;Skin	NA	NA	NA	0.315228	1	1.54555
Fibroblast;Muscle;Skin;Brain;Endothelial;Epithelial;Primitive;Bone	NA	NA	NA	0.315228	1	1.54555
HCPEpiC	NA	NA	NA	0.314766	1	1.09357
Complex tissue specific	NA	NA	NA	0.313856	1	1.23646
Epithelial;Fibroblast;Brain;Hematopoietic;Primitive;Skin;Endothelial;Muscle;Colo	NA	NA	NA	0.313856	1	1.23646
ChIP K562 STAT2	K562	NA	STAT2	0.311301	1	1.01166
Stem;Liver	NA	NA	NA	0.311286	1	1.1106
ChIP IMR90 MafK_(ab50322)	IMR90	NA	MafK_(ab50322)	0.307956	1	1.00286
ChIP K562 p300	K562	NA	p300	0.306308	1	1.01055
Fibroblast;Muscle;Brain;Epithelial;Endothelial;Skin;Bone	NA	NA	NA	0.305558	1	1.49568
Fibroblast;Muscle;Epithelial;Endothelial;Brain	NA	NA	NA	0.305558	1	1.49568
Primitive;Stem;Colon;Liver;Epithelial;Prostate;Mammary;Skin;Brain;Hematopoietic	NA	NA	NA	0.303346	1	1.09745
Epithelial;Fibroblast;Muscle;Skin;Brain;Endothelial;Colon;Cervix;Bone	NA	NA	NA	0.296296	1	1.44895
Fibroblast;Muscle;Brain;Epithelial;Skin;Bone	NA	NA	NA	0.296296	1	1.44895
Complex tissue specific	NA	NA	NA	0.296296	1	1.44895
Epithelial;Fibroblast;Muscle;Skin;Brain;Endothelial;Cervix;Primitive;Bone	NA	NA	NA	0.296296	1	1.44895
Fibroblast;Muscle;Epithelial;Cervix;Skin;Brain	NA	NA	NA	0.296296	1	1.44895
Muscle;Brain;Skin;Fibroblast;Epithelial;Cervix;Endothelial;Primitive;Prostate	NA	NA	NA	0.296296	1	1.44895
Epithelial;Fibroblast;Muscle;Hematopoietic;Primitive;Skin;Brain;Endothelial;Colo	NA	NA	NA	0.296296	1	1.44895
Brain	NA	NA	NA	0.295608	1	1.0846
sheffield_dnase	NA	NA	NA	0.29297	1	1.00518
Mammary	NA	NA	NA	0.291813	1	1.07829
Complex tissue specific	NA	NA	NA	0.287417	1	1.40504
Epithelial;Fibroblast;Muscle;Skin;Brain;Endothelial;Cervix;Bone	NA	NA	NA	0.287417	1	1.40504
Muscle;Brain;Epithelial;Endothelial;Fibroblast	NA	NA	NA	0.287417	1	1.40504
Fibroblast;Muscle;Epithelial;Endothelial;Brain;Bone	NA	NA	NA	0.287417	1	1.40504
Fibroblast;Muscle;Epithelial;Endothelial;Brain	NA	NA	NA	0.287417	1	1.40504
Muscle;Epithelial;Fibroblast;Brain	NA	NA	NA	0.287417	1	1.40504
Muscle;Fibroblast;Endothelial;Primitive	NA	NA	NA	0.285018	1	1.15918
Epithelial	NA	NA	NA	0.279875	1	1.00162
Stem;Colon;Hematopoietic	NA	NA	NA	0.279618	1	1.14487
Epithelial;Fibroblast;Muscle;Hematopoietic;Primitive;Skin;Brain;Endothelial;Cerv	NA	NA	NA	0.278898	1	1.36374
Fibroblast;Muscle;Skin	NA	NA	NA	0.278898	1	1.36374
Fibroblast;Brain;Epithelial;Endothelial;Muscle;Bone	NA	NA	NA	0.278898	1	1.36374
Fibroblast;Muscle	NA	NA	NA	0.278898	1	1.36374
Fibroblast;Muscle	NA	NA	NA	0.278898	1	1.36374
Fibroblast;Muscle;Brain;Epithelial;Endothelial;Bone	NA	NA	NA	0.278898	1	1.36374
Fibroblast;Muscle;Brain;Epithelial;Endothelial	NA	NA	NA	0.270717	1	1.32477
Fibroblast;Muscle;Epithelial	NA	NA	NA	0.270717	1	1.32477
Fibroblast;Muscle;Skin;Endothelial;Epithelial;Brain	NA	NA	NA	0.270717	1	1.32477
Fibroblast;Muscle;Epithelial;Skin;Brain;Bone	NA	NA	NA	0.270717	1	1.32477
HRPEpiC and Colo829	NA	NA	NA	0.270717	1	1.32477
Epithelial;Fibroblast;Muscle;Skin;Endothelial;Cervix;Mammary;Brain	NA	NA	NA	0.270717	1	1.32477
Fibroblast	NA	NA	NA	0.270717	1	1.32477
Epithelial	NA	NA	NA	0.269161	1	1.11728
Epithelial;Skin	NA	NA	NA	0.268134	1	1.02582
Fibroblast;Muscle	NA	NA	NA	0.264097	1	1.10397
sheffield_dnase	NA	NA	NA	0.263959	1	1.05382
Fibroblast;Endothelial;Epithelial;Muscle;Brain;Bone	NA	NA	NA	0.262856	1	1.28797
Fibroblast;Muscle;Brain;Skin	NA	NA	NA	0.262856	1	1.28797
Epithelial;Fibroblast;Muscle;Skin;Brain;Endothelial;Colon;Cervix;Mammary	NA	NA	NA	0.262856	1	1.28797
Ewing sarcoma;Hematopoietic;Epithelial;Fibroblast;Brain	NA	NA	NA	0.262856	1	1.28797
Fibroblast;Muscle;Brain;Epithelial;Endothelial;Bone	NA	NA	NA	0.262856	1	1.28797
Fibroblast;Muscle;Epithelial;Brain	NA	NA	NA	0.262856	1	1.28797
Complex tissue specific, repressed hematopoeitic	NA	NA	NA	0.262856	1	1.28797
Brain;Fibroblast;Epithelial	NA	NA	NA	0.259139	1	1.09098
Epithelial	NA	NA	NA	0.259139	1	1.09098
Brain;Fibroblast	NA	NA	NA	0.256108	1	1.03808
Epithelial;Fibroblast;Muscle;Brain;Primitive;Stem;Endothelial;Colon;Cervix;Prost	NA	NA	NA	0.256108	1	1.03808
Muscle;Endothelial;Primitive	NA	NA	NA	0.256074	1	1.00797
Epithelial;Skin;Fibroblast;Brain;Colon;Cervix;Endothelial;Muscle;Mammary;Bone;Li	NA	NA	NA	0.255296	1	1.25316
Fibroblast;Muscle;Brain;Epithelial;Endothelial;Bone	NA	NA	NA	0.255296	1	1.25316
Fibroblast;Skin	NA	NA	NA	0.255296	1	1.25316
Fibroblast;Muscle;Endothelial;Epithelial;Brain	NA	NA	NA	0.255296	1	1.25316
Epithelial;Skin;Colon;Cervix;Endothelial;Primitive	NA	NA	NA	0.255296	1	1.25316
Epithelial;Fibroblast;Muscle;Primitive;Skin;Brain;Endothelial;Colon;Cervix;Liver	NA	NA	NA	0.255296	1	1.25316
Muscle;Skin;Brain;Endothelial;Epithelial;Fibroblast;Primitive	NA	NA	NA	0.255296	1	1.25316
Muscle;Fibroblast;Endothelial;Primitive	NA	NA	NA	0.255296	1	1.25316
Epithelial;Fibroblast;Muscle;Primitive;Skin;Brain;Stem;Endothelial;Colon;Cervix;	NA	NA	NA	0.255296	1	1.25316
Hematopoietic	NA	NA	NA	0.254285	1	1.07828
Hematopoietic;Endothelial	NA	NA	NA	0.249531	1	1.06588
ChIP K562 Ini1	K562	NA	Ini1	0.248259	1	0.984059
Fibroblast;Brain;Epithelial;Endothelial;Muscle;Skin;Bone	NA	NA	NA	0.248021	1	1.22018
Fibroblast;Muscle;Skin;Brain;Endothelial;Epithelial;Cervix	NA	NA	NA	0.248021	1	1.22018
Epithelial;Fibroblast;Brain;Colon;Cervix;Muscle;Mammary;Skin;Bone;Liver	NA	NA	NA	0.248021	1	1.22018
Fibroblast;Muscle;Skin;Brain;Epithelial;Endothelial;Primitive	NA	NA	NA	0.248021	1	1.22018
Epithelial;Fibroblast;Muscle;Skin;Brain;Endothelial;Colon;Cervix;Primitive;Bone;	NA	NA	NA	0.248021	1	1.22018
Epithelial;Fibroblast;Brain;Primitive;Hematopoietic;Skin;Stem;Endothelial;Muscle	NA	NA	NA	0.244876	1	1.05382
Epithelial;Fibroblast;Muscle;Skin;Brain;Endothelial;Cervix	NA	NA	NA	0.241016	1	1.18889
Epithelial;Fibroblast;Muscle;Primitive;Skin;Brain;Endothelial;Colon;Cervix;Liver	NA	NA	NA	0.241016	1	1.18889
Brain	NA	NA	NA	0.238498	1	0.972701
Weak	NA	NA	NA	0.236201	1	0.97819
Fibroblast;Muscle;Brain;Skin;Epithelial;Endothelial;Cervix;Prostate;Mammary	NA	NA	NA	0.23585	1	1.03038
Endothelial	NA	NA	NA	0.23585	1	1.03038
Fibroblast;Muscle;Epithelial;Skin;Brain	NA	NA	NA	0.234266	1	1.15917
Fibroblast;Muscle;Skin;Brain;Epithelial;Endothelial;Primitive;Bone	NA	NA	NA	0.234266	1	1.15917
Epithelial;Muscle;Skin;Fibroblast	NA	NA	NA	0.234266	1	1.15917
Epithelial;Fibroblast;Brain;Endothelial;Muscle	NA	NA	NA	0.234266	1	1.15917
Epithelial;Fibroblast;Muscle;Primitive;Skin;Brain;Endothelial;Colon;Cervix;Liver	NA	NA	NA	0.234266	1	1.15917
Epithelial	NA	NA	NA	0.230466	1	0.986518
Epithelial;Fibroblast;Muscle;Skin;Brain;Endothelial;Colon;Cervix;Primitive;Mamma	NA	NA	NA	0.227759	1	1.1309
Fibroblast;Muscle;Brain;Endothelial;Epithelial;Skin;Bone	NA	NA	NA	0.227759	1	1.1309
Muscle;Endothelial;Fibroblast;Epithelial;Primitive;Skin	NA	NA	NA	0.227759	1	1.1309
Skin;Epithelial	NA	NA	NA	0.227759	1	1.1309
Skin;Epithelial	NA	NA	NA	0.227759	1	1.1309
Epithelial;Fibroblast;Muscle;Skin;Brain;Endothelial;Colon;Cervix;Primitive	NA	NA	NA	0.227759	1	1.1309
Epithelial;Brain;Skin;Stem;Colon;Liver;Hematopoietic;Mammary;Muscle	NA	NA	NA	0.227188	1	1.00797
Epithelial;Brain;Hematopoietic;Skin;Stem;Colon;Cervix;Liver;Fibroblast;Endotheli	NA	NA	NA	0.227188	1	1.00797
Hematopoietic	NA	NA	NA	0.222988	1	0.997128
Epithelial;Skin	NA	NA	NA	0.222647	1	0.955986
Fibroblast;Muscle;Brain;Epithelial;Endothelial;Skin;Bone	NA	NA	NA	0.221482	1	1.10397
Epithelial;Skin	NA	NA	NA	0.221482	1	1.10397
Fibroblast;Muscle;Stem;Brain;Skin;Bone	NA	NA	NA	0.221482	1	1.10397
Epithelial;Fibroblast;Brain;Primitive;Colon;Cervix;Liver;Hematopoietic;Endotheli	NA	NA	NA	0.221482	1	1.10397
Brain;Epithelial;Skin;Fibroblast	NA	NA	NA	0.221482	1	1.10397
Muscle;Skin;Epithelial;Endothelial;Fibroblast;Primitive;Hematopoietic	NA	NA	NA	0.221482	1	1.10397
Epithelial;Fibroblast;Muscle;Primitive;Skin;Brain;Stem;Endothelial;Colon;Cervix;	NA	NA	NA	0.215425	1	1.07828
Brain;Hematopoietic	NA	NA	NA	0.215425	1	1.07828
Fibroblast;Brain;Epithelial;Endothelial;Muscle;Bone	NA	NA	NA	0.215425	1	1.07828
Muscle;Hematopoietic;Epithelial;Endothelial;Fibroblast	NA	NA	NA	0.215425	1	1.07828
Brain;Endothelial;Epithelial;Skin;Fibroblast	NA	NA	NA	0.215425	1	1.07828
Fibroblast;Epithelial;Endothelial;Primitive;Skin	NA	NA	NA	0.215425	1	1.07828
Epithelial;Liver;Mammary	NA	NA	NA	0.215425	1	1.07828
Complex tissue specific	NA	NA	NA	0.210887	1	0.965964
Fibroblast;Muscle;Skin;Brain;Epithelial;Endothelial;Bone	NA	NA	NA	0.209576	1	1.05382
Fibroblast;Muscle;Brain;Epithelial;Endothelial;Skin;Bone	NA	NA	NA	0.209576	1	1.05382
Hematopoietic;Epithelial;Skin	NA	NA	NA	0.209576	1	1.05382
Hematopoietic;Endothelial;Primitive	NA	NA	NA	0.209576	1	1.05382
Stem	NA	NA	NA	0.204568	1	0.930408
Brain;Skin	NA	NA	NA	0.203926	1	1.03038
Fibroblast; Muscle	NA	NA	NA	0.203926	1	1.03038
Epithelial;Colon;Cervix;Skin	NA	NA	NA	0.203926	1	1.03038
Fibroblast;Muscle;Brain;Endothelial;Epithelial;Skin	NA	NA	NA	0.203926	1	1.03038
Fibroblast;Endothelial;Epithelial;Muscle;Bone	NA	NA	NA	0.203926	1	1.03038
Epithelial;Fibroblast;Muscle;Skin;Brain;Endothelial;Cervix;Primitive;Bone	NA	NA	NA	0.203926	1	1.03038
Fibroblast;Muscle;Skin;Brain;Epithelial;Endothelial;Primitive	NA	NA	NA	0.203926	1	1.03038
Hematopoietic	NA	NA	NA	0.201738	1	0.947069
sheffield_dnase	NA	NA	NA	0.201294	1	0.927317
DNase Weak CD14	NA	NA	NA	0.199573	1	0.971043
Epithelial;Brain;Colon;Cervix;Skin;Liver	NA	NA	NA	0.199494	1	0.936689
Brain;Mammary	NA	NA	NA	0.198465	1	1.00797
Fibroblast;Muscle;Brain;Epithelial;Endothelial;Skin	NA	NA	NA	0.198465	1	1.00797
Epithelial	NA	NA	NA	0.194333	1	0.930142
Epithelial;Fibroblast;Muscle;Brain;Primitive;Skin;Endothelial;Colon;Cervix;Liver	NA	NA	NA	0.193186	1	0.98652
Skin;Epithelial	NA	NA	NA	0.193186	1	0.98652
Muscle;Brain;Fibroblast;Skin;Colon;Cervix;Endothelial;Epithelial	NA	NA	NA	0.188079	1	0.965966
Epithelial;Endothelial;Fibroblast;Skin;Brain	NA	NA	NA	0.188079	1	0.965966
[truncated: 1,287 more rows]

## Sheet: Supplementary Table 5
Supplementary Table 5 Probes of second methylation clustering in M1.
[truncated: 8,001 more rows]

[truncated: 7 more sheets: Supplementary Table 6, Supplementary Table 7, Supplementary Table 8, Supplementary Table 9, Supplementary Table 10, Supplementary Table 11, Supplementary Table 12]
